# Supplementary material for: Massive screening of copy number population-scale variation in Bos taurus genome
Source: BMC Genomics. 2013 Feb 26;14:124. doi: 10.1186/1471-2164-14-124 (PMC3618309; doi:10.1186/1471-2164-14-124)
Supplement: Additional file 1 — CNVs dataset. Complete list of CNV found in this study. [file 1471-2164-14-124-S1.tsv]

chr	start_position	end_position	copy_number	Bayes_factor
1	13045068	13159989	1	16.06
1	16443757	16887708	1	15.9
1	16443757	17012359	1	17.75
1	16443757	17012359	3	15.93
1	16443757	17278944	1	29.6
1	16472908	17549128	1	20.12
1	16552747	17699246	1	17.6
1	16597221	17106220	3	15.94
1	26758614	28976084	3	26.86
1	30970702	33178037	1	50.6
1	31017189	31879528	1	26.66
1	31017189	32023796	1	18.87
1	31017189	33296051	1	30.89
1	32267589	33296051	1	16.9
1	32423822	34021281	3	20.83
1	32755621	33296051	1	18.86
1	32949574	33254598	1	18.58
1	32949574	33254598	1	16.02
1	32949574	33296051	1	17.49
1	33828831	33983401	1	16.78
1	33828831	34085799	1	16.26
1	33828831	34085799	3	15.05
1	40566714	41306129	1	20.67
1	40661662	41306129	1	22.61
1	40995637	41248663	1	15.37
1	43461070	43522083	0	20.03
1	43461070	43522083	0	15.15
1	49221199	49754203	3	21.09
1	49221199	49754203	3	17.91
1	49244558	49302476	1	16.87
1	49517485	50031807	1	18.98
1	59799326	59853273	4	19.09
1	67726747	68188516	1	15.27
1	68100505	68327820	1	17.69
1	94470191	94958245	3	21.66
1	94470191	95082341	3	16.99
1	94470191	95148546	1	17.19
1	94653903	94958245	1	25.13
1	94653903	94958245	1	19.45
1	94653903	95148546	1	19.26
1	95616571	95898817	1	18.73
1	95616571	95898817	1	20.18
1	95653469	95802157	1	18.42
1	95653469	95898817	1	25.2
1	95653469	95898817	1	19.91
1	95653469	95898817	1	17.44
1	95653469	95898817	1	16.53
1	95653469	95898817	1	27.14
1	95653469	95898817	1	17.54
1	95653469	95898817	1	40.25
1	95653469	95898817	1	18.07
1	95653469	95898817	1	17.13
1	95653469	95898817	1	18.04
1	95653469	95898817	1	15.52
1	95653469	95898817	1	21.09
1	104120824	106367470	3	28.97
1	105134897	106079523	1	18.2
1	105134897	106271501	3	19.02
1	105134897	106367470	3	22.59
1	105134897	106367470	1	17.63
1	105134897	106367470	3	18.86
1	105134897	106367470	3	15.41
1	105499698	106367470	1	17.48
1	134757617	134828445	1	17.81
1	134757617	135008985	1	18.2
1	144682317	149606879	1	277.1
1	144802149	145077996	1	15.28
1	145436565	149650628	1	235.73
1	145772706	147670374	1	15.11
1	145886527	146377856	1	16.12
1	145886527	148796434	1	130.66
1	145913675	146980056	3	17.49
1	145913675	147021001	3	15.37
1	145913675	147382788	1	50.93
1	145913675	147670374	3	50.95
1	145913675	147670374	4	35.53
1	145954149	147382788	1	34
1	146075063	146539991	1	33.99
1	146115478	146666101	1	41.03
1	146115478	146907551	1	34
1	146115478	147021001	4	25.74
1	146115478	147225000	3	18.82
1	146115478	147670374	3	17.53
1	146142789	146539991	1	22.32
1	146142789	146933479	1	18.96
1	146142789	146980056	1	34.11
1	146142789	147127461	1	52.73
1	146142789	149025062	1	145.73
1	146164291	146608841	1	28.93
1	146164291	146829620	1	19.95
1	146164291	146907551	1	21.51
1	146164291	146907551	1	20.18
1	146164291	146980056	1	15.83
1	146164291	147021001	1	18.34
1	146164291	147524968	3	17.09
1	146213134	146460631	1	19.12
1	146213134	146508752	1	15.18
1	146213134	146630819	1	18.81
1	146213134	146666101	1	29.56
1	146213134	147411132	3	16.33
1	146377856	147021001	3	28.72
1	146377856	147075251	1	26.5
1	146377856	147225000	3	15.84
1	146377856	147382788	3	34.36
1	146377856	147670374	3	40.09
1	146387648	146980056	1	32.1
1	146387648	146980056	3	18.48
1	146387648	147021001	1	28.25
1	146433081	146630819	1	16.54
1	146508752	147021001	3	19.6
1	146508752	147355780	4	16.95
1	146630819	147355780	1	29.94
1	146723390	146829620	1	15.36
1	146723390	146907551	1	16.21
1	146723390	146907551	4	23.54
1	146723390	146907551	1	18.74
1	146723390	146933479	1	17.94
1	146723390	146933479	1	16.75
1	146723390	147021001	3	19.85
1	146723390	147021001	3	18.02
1	146723390	147096214	1	20.02
1	146723390	147225000	1	22.13
1	146723390	147524968	1	37.74
1	146723390	147670374	3	31.9
1	146829620	146980056	1	21.07
1	146829620	147319320	1	25.96
1	146907551	146980056	1	15.29
1	146907551	147021001	1	16.95
1	146907551	147096214	1	24.27
1	146907551	147127461	1	19.4
1	146907551	147319320	1	23.19
1	146907551	147411132	1	61.8
1	146907551	147411132	1	16.13
1	147075251	147411132	1	22.39
1	147197899	147411132	1	17.19
1	147197899	147551138	1	18.17
1	147291521	147411132	1	19.2
1	147868233	148086751	1	18.54
1	147868233	148268237	1	18.38
1	147868233	148288798	1	17.35
1	147962755	148086751	1	15.56
1	147962755	148741455	1	18.42
1	148402822	148911817	1	21.2
1	148402822	149211910	1	52.25
1	148402822	149211910	1	34.11
1	148462982	148796434	1	23.68
1	148462982	148796434	1	18.96
1	148484065	149363847	1	28.5
1	148507779	149189841	1	16.66
1	148570009	148886401	1	18.21
1	148570009	149000570	3	16.72
1	148655282	148886401	1	16.9
1	148677099	149000570	1	33.47
1	149116418	149363847	1	18.96
1	156457926	157276472	1	24.97
1	156746564	157276472	1	19.22
1	156806950	157824204	1	49.98
1	156843756	157085203	1	18.02
1	156843756	157105608	1	28.15
1	156843756	157105608	1	15.46
1	156843756	157105608	1	24.34
1	156843756	157722754	1	34.03
1	157424486	157758038	1	23.67
2	191747	612924	1	18.57
2	9454760	9553019	1	16.8
2	14916340	14985890	1	15.16
2	14916340	14985890	1	15.35
2	14916340	15082192	1	17.39
2	28252000	28418145	3	21.36
2	28252000	28418145	3	26.37
2	28252000	28418145	3	19.97
2	28252000	28418145	3	15.71
2	28252000	28606628	3	34.84
2	28252000	28606628	3	15.1
2	28252000	28668089	3	18.14
2	28252000	28778269	3	35.48
2	28252000	28804681	3	32.39
2	28252000	28890039	3	27.64
2	28252000	28890039	3	42.98
2	28252000	28890039	3	23.07
2	28252000	28890039	3	48.01
2	28252000	28890039	3	42.13
2	28252000	28890039	3	27.41
2	28252000	28890039	3	34.23
2	28252000	28922493	3	16.78
2	28252000	28922493	3	33.14
2	28252000	28922493	3	38.41
2	28252000	28922493	3	33.95
2	28252000	28922493	3	23.3
2	28252000	28922493	3	22.51
2	28252000	28922493	3	36.26
2	28252000	28922493	3	40.5
2	28252000	28922493	3	57.47
2	28252000	28922493	3	34.91
2	28252000	28922493	3	46.01
2	28252000	28922493	3	61.83
2	28252000	28922493	3	18.09
2	28252000	28922493	3	43.61
2	28252000	28976013	3	17.7
2	28252000	28976013	3	28.08
2	28252000	28976013	3	36.25
2	28252000	28976013	3	20.82
2	28252000	28976013	3	83.79
2	28252000	28976013	3	43.6
2	28252000	28976013	3	25.33
2	28290229	28418145	3	31.76
2	28290229	28606628	3	16.21
2	28290229	28606628	4	37.96
2	28290229	28606628	3	15.22
2	28290229	28606628	3	16.12
2	28290229	28606628	3	16.51
2	28290229	28606628	3	18.61
2	28290229	28606628	3	25.33
2	28290229	28606628	3	16.32
2	28290229	28668089	3	25.51
2	28290229	28833938	3	18
2	28290229	28854902	3	22.92
2	28290229	28890039	3	39.93
2	28290229	28890039	3	35.27
2	28290229	28890039	3	18.88
2	28290229	28890039	3	20.9
2	28290229	28890039	3	30.17
2	28290229	28890039	3	40.35
2	28290229	28890039	3	40.12
2	28290229	28890039	3	50.5
2	28290229	28890039	3	37.31
2	28290229	28890039	3	30.76
2	28290229	28890039	3	44.44
2	28290229	28890039	3	50.53
2	28290229	28890039	3	64.64
2	28290229	28890039	3	41.22
2	28290229	28890039	3	37.24
2	28290229	28890039	3	29.03
2	28290229	28890039	3	62.22
2	28290229	28890039	3	43.97
2	28290229	28890039	3	48.21
2	28290229	28922493	3	32.76
2	28290229	28922493	3	28.21
2	28290229	28922493	3	35.65
2	28290229	28922493	3	35.74
2	28290229	28922493	3	35.55
2	28290229	28922493	3	37.79
2	28290229	28922493	3	47
2	28290229	28922493	3	59.36
2	28290229	28922493	3	27.57
2	28290229	28922493	3	29.47
2	28290229	28922493	3	18.37
2	28290229	28922493	3	59.82
2	28290229	28922493	3	41.25
2	28290229	28922493	3	35.55
2	28290229	28922493	3	57.37
2	28290229	28922493	3	43
2	28290229	28922493	3	35.35
2	28290229	28922493	3	49.06
2	28290229	28922493	3	55.95
2	28290229	28922493	3	44.41
2	28290229	28922493	3	52.46
2	28290229	28922493	3	54.99
2	28290229	28922493	3	51.07
2	28290229	28953428	3	64.65
2	28290229	28976013	3	51.85
2	28290229	28976013	3	45.27
2	28290229	28976013	3	19.46
2	28290229	28976013	3	37.13
2	28290229	28976013	3	60.22
2	28290229	28976013	3	23.3
2	28290229	28976013	3	68.55
2	28290229	28976013	3	39.49
2	28290229	28976013	3	26.98
2	28290229	28976013	3	31.71
2	28290229	28976013	3	55.59
2	28290229	28976013	3	35.64
2	28290229	28976013	3	32.17
2	28290229	28976013	3	61.76
2	28290229	28976013	3	32.32
2	28290229	28976013	3	28.2
2	28290229	28976013	3	27.39
2	28290229	28976013	3	27.06
2	28290229	28976013	3	69.37
2	28290229	29014102	3	27.43
2	28328098	28418145	4	26.64
2	28328098	28418145	3	27.4
2	28328098	28606628	3	20.97
2	28328098	28890039	3	21.65
2	28328098	28890039	3	18.12
2	28328098	28890039	3	27.02
2	28328098	28890039	3	22.97
2	28328098	28890039	3	35.43
2	28328098	28890039	3	19.88
2	28328098	28922493	3	22.39
2	28328098	28976013	3	24.29
2	28328098	28976013	3	30.76
2	28328098	28976013	3	62.24
2	28367352	28606628	3	20.13
2	28367352	28606628	3	15.74
2	28367352	28606628	3	20.28
2	28367352	28890039	3	32.26
2	28367352	28890039	3	30.37
2	28367352	28890039	3	22.67
2	28367352	28890039	3	18.38
2	28367352	28890039	3	42.6
2	28367352	28890039	3	27.43
2	28367352	28890039	3	24.81
2	28367352	28890039	3	20.29
2	28367352	28890039	3	48.83
2	28367352	28890039	3	30.04
2	28367352	28890039	3	19.32
2	28367352	28890039	3	44.39
2	28367352	28890039	3	24.47
2	28367352	28890039	3	27.67
2	28367352	28890039	3	38.38
2	28367352	28890039	3	30.13
2	28367352	28890039	3	21.11
2	28367352	28890039	3	20.22
2	28367352	28890039	3	31.04
2	28367352	28890039	3	44.83
2	28367352	28890039	3	25.27
2	28367352	28922493	3	37.3
2	28367352	28922493	3	28.66
2	28367352	28922493	3	41.5
2	28367352	28922493	3	39.7
2	28367352	28922493	3	39.79
2	28367352	28922493	3	30.08
2	28367352	28922493	3	32.83
2	28367352	28976013	3	39.69
2	28584395	28976013	3	34.57
2	28606628	28922493	3	42.91
2	28778269	28890039	3	16.92
2	28778269	28922493	3	19.61
2	28778269	28976013	3	19.24
2	28778269	28976013	3	15.16
2	28804681	28890039	3	20.28
2	28804681	28922493	4	26.3
2	28804681	28922493	3	16.91
2	28804681	28922493	4	15.08
2	28804681	28922493	4	17.71
2	28804681	28922493	3	33
2	28804681	28976013	3	16.09
2	28804681	28976013	3	25.33
2	28804681	28976013	3	31.76
2	28833938	28922493	3	20.1
2	32187767	32615889	1	17.22
2	42004977	42313898	1	15.09
2	54257522	54577242	1	20.42
2	54357045	54544858	4	15.77
2	54417202	54520008	1	17.58
2	54442165	54520008	1	16.1
2	54442165	54520008	3	16.12
2	57741281	58626069	1	20.6
2	57741281	58626069	1	38.06
2	57796572	58580087	1	45.87
2	57983536	58548042	1	23.7
2	57983536	58626069	1	23.29
2	58039477	58480876	1	17.74
2	58063626	58548042	1	16.61
2	58227704	58580087	3	25.04
2	58250627	58548042	4	17.81
2	58250627	58626069	3	18.11
2	58250627	59226517	3	16.14
2	58310487	58548042	3	19.03
2	58310487	58626069	3	19.71
2	58310487	58915745	3	20.71
2	58310487	58915745	1	26.75
2	58337363	58626069	1	17.21
2	58337363	58626069	3	15.57
2	58421288	58580087	1	20.89
2	59778533	59832176	0	17.01
2	66654374	66884780	3	15.48
2	66654374	66884780	3	19.2
2	66702278	66884780	3	15.82
2	66743729	66884780	3	15.5
2	66743729	66884780	3	16.03
2	70726542	70962446	3	15.87
2	80763207	81519019	3	21.01
2	81725076	82300197	1	15.43
2	86184282	87492917	3	17.57
2	87460778	87880853	1	18.15
2	130116401	131782871	1	23.83
2	134414900	135897720	1	52.73
2	134893755	135463865	1	15.37
2	135379062	135897720	1	15.49
2	135379062	135897720	1	19.81
2	135609163	135863013	1	24.35
2	135609163	135863013	1	18.69
2	135609163	135863013	1	18.12
2	135609163	135863013	1	28.85
2	137508143	138247987	1	45.6
2	137508143	138498693	1	55.19
2	137851763	138283628	1	15
2	137851763	138283628	1	22.87
2	137851763	138475644	1	23.62
2	137851763	138475644	1	18.8
2	137851763	140331354	1	101.79
2	137896727	138247987	1	24.74
2	137896727	138475644	1	15.9
2	137924404	138247987	1	17.11
2	137924404	138498693	1	22.54
2	137924404	139274355	1	26.24
2	138018046	138498693	1	16.72
2	138200094	138498693	1	22.5
2	138827572	139004086	1	15.41
2	138827572	139166008	1	18.69
2	138827572	139222086	1	31.23
2	138859368	139274355	1	17.53
2	139194749	140331354	1	99.48
2	139324752	139942811	1	21.62
2	139324752	140090278	1	57.96
2	139429928	140331354	1	53.22
2	139516884	139942811	1	28.56
2	139551339	140051254	1	38.67
2	139551339	140090278	1	30.47
2	139551339	140672837	1	27.76
2	139551339	140672837	1	48.39
2	139576494	139808622	1	17.12
2	139576494	139963957	1	30.35
2	139576494	140051254	1	35.99
2	139624424	139808622	1	20.4
2	139624424	139808622	1	15.7
2	139624424	140090278	1	46.12
2	139624424	140186751	1	19.58
2	139624424	140412910	1	42.79
2	139665914	139757787	1	23.28
2	139665914	140129975	1	18.71
2	139783051	140129975	1	29.22
2	139808622	140010695	1	30.14
2	139808622	140090278	1	24.69
2	139808622	140129975	1	18
2	139892518	140090278	1	22.29
2	139916203	140331354	1	15.26
2	139916203	140331354	1	24.03
2	140051254	140506973	1	16.69
2	140603179	140672837	1	15.37
3	35934473	36338392	1	17.2
3	36051207	36338392	1	17.5
3	36253695	36432760	1	27.1
3	36253695	36432760	1	16.78
3	36253695	36432760	1	16.02
3	41821889	42811617	1	18.07
3	42084449	42265298	3	16.09
3	42117152	42265298	3	15.53
3	42117152	42354182	1	15.01
3	42180968	42320543	1	15.83
3	42180968	42320543	1	18.21
3	42717281	42985745	1	16.11
3	43284600	44239453	1	17.18
3	66693961	67204298	1	16.87
3	66693961	67904292	3	23.41
3	66693961	68946015	3	46.58
3	67647931	68451693	1	20.44
3	68012936	68644513	1	23.41
3	68276499	68750001	1	17.31
3	68569329	68946015	3	21.53
3	68619171	68946015	3	15.18
3	74265239	74620469	3	16.7
3	80866696	81618228	1	16.26
3	80866696	81618228	1	18.95
3	81060751	81172892	1	20.59
3	97880202	98359305	1	25.83
3	98206562	98639042	1	21.6
3	99137052	99883977	1	27.35
3	106487245	106704082	1	15.41
3	119914876	120474867	1	18.32
3	120001313	120474867	1	24.06
3	120190102	120474867	1	22.66
3	120190102	120474867	1	29.69
3	120190102	120474867	1	19.45
3	120190102	120474867	1	16.41
3	122491843	124197625	1	65.81
3	123047149	123748948	1	17.82
3	123108883	123546339	1	24.83
3	123490348	123513580	1	15.87
3	123513580	123748948	1	17
3	123988486	127158902	1	70.38
3	124344041	125590406	1	72.76
3	124344041	126569737	1	154.38
3	124379639	124968361	1	18.75
3	124409437	124771547	1	24.72
3	124409437	124771547	1	84.6
3	124409437	125139133	1	35.41
3	124409437	125139133	1	31.82
3	124409437	125139133	1	55.31
3	124409437	125139133	1	37.67
3	124409437	125421303	1	46.98
3	124479925	124937824	1	15.12
3	124479925	124993617	1	26.14
3	124479925	124993617	1	42.22
3	124842821	125139133	1	23.08
3	124842821	125139133	1	16.23
3	124842821	125160404	1	25.08
3	124842821	125317890	1	26.16
3	124842821	125317890	1	25.14
3	124842821	125317890	1	23.21
3	124842821	125421303	1	19.99
3	124886497	125139133	1	53.35
3	124886497	125317890	1	22.57
3	124886497	125421303	1	19.91
3	124886497	125421303	1	25.23
3	124937824	125139133	1	18.5
3	124937824	125139133	1	22.34
3	124937824	125139133	1	24
3	124937824	125160404	1	18.17
3	124937824	125253336	1	15.83
3	124937824	125253336	1	89.57
3	124937824	125253336	3	26.5
3	124937824	125565150	1	62.5
3	124937824	126273097	1	35.85
3	124937824	126273097	1	25.8
3	125024837	125368228	1	18.46
3	125076514	125139133	1	20.03
3	125076514	125368228	1	15.3
3	125076514	125590406	1	15.13
3	125076514	125976901	1	19.13
3	125139133	125590406	1	17.46
3	125139133	125831816	1	21.43
3	125206960	125590406	1	15.65
3	125368228	125590406	1	43.86
3	125368228	127874807	1	29.94
3	125421303	125707821	1	25.31
3	125459676	125868207	1	28.51
3	125459676	126904365	1	28.57
3	125459676	127908628	1	122.94
3	125486287	127404885	1	208.32
3	125516630	127404885	1	165.94
3	125516630	127404885	1	84.6
3	125516630	127908628	1	123.71
3	125565150	126164320	1	32.42
3	125565150	126380128	1	42.17
3	125565150	127719186	1	54.64
3	125565150	127874807	1	158.69
3	125637876	125924302	1	55.31
3	125637876	126273097	1	34.44
3	125637876	126380128	1	38.85
3	125637876	126569737	1	37.67
3	125637876	126974933	1	16.23
3	125637876	127330957	1	22.81
3	125669301	126273097	1	21.63
3	125669301	126974933	3	16.54
3	125669301	127874807	1	53.6
3	125707821	126049085	1	19.01
3	125707821	126589836	1	34.84
3	125707821	127908628	1	53.35
3	125731948	126122558	1	17.23
3	125770791	125831816	1	15.89
3	125770791	125924302	1	23.21
3	125770791	126022869	1	30.17
3	125770791	126122558	1	20.52
3	125770791	126213167	1	16.23
3	125770791	126213167	1	18.82
3	125770791	126213167	4	19.67
3	125770791	126248806	1	56.17
3	125770791	126273097	1	20.47
3	125770791	126357724	1	36.16
3	125770791	126380128	3	34.49
3	125770791	126380128	1	31.87
3	125770791	126380128	1	48.07
3	125770791	126569737	1	54.73
3	125770791	126569737	1	27.85
3	125770791	126569737	1	27.64
3	125770791	126589836	1	30.66
3	125770791	126607962	1	50.81
3	125770791	126946315	1	30.12
3	125770791	126946315	1	53.76
3	125770791	126974933	1	46.61
3	125770791	127185304	1	26.81
3	125770791	127265327	1	17.44
3	125770791	127404885	1	35.94
3	125770791	127908628	1	16.77
3	125770791	127908628	1	89.57
3	125770791	127908628	1	40.12
3	125802627	125924302	1	21.71
3	125802627	126122558	3	25.64
3	125802627	126122558	3	24.42
3	125802627	126122558	1	17.65
3	125802627	126213167	4	16.25
3	125802627	126213167	1	19.78
3	125802627	126213167	3	18.98
3	125802627	126213167	4	18.62
3	125802627	126213167	1	28.12
3	125802627	126248806	1	29.8
3	125802627	126380128	3	17.92
3	125802627	126380128	3	17.02
3	125802627	126380128	3	16.66
3	125802627	126457859	3	20.26
3	125802627	126457859	1	54.58
3	125802627	126569737	1	52.25
3	125802627	126569737	3	31.26
3	125802627	126569737	3	24.54
3	125802627	126589836	1	44.31
3	125802627	126904365	1	27.82
3	125802627	126946315	1	69.09
3	125802627	126974933	1	22.34
3	125802627	127304445	3	34.96
3	125802627	127304445	1	64.88
3	125802627	127330957	1	62.5
3	125831816	126122558	1	18.96
3	125831816	126569737	1	49.85
3	125831816	126569737	3	29.03
3	125831816	126946315	1	55.5
3	125831816	127908628	3	56.66
3	125868207	126122558	0	23.55
3	125868207	126213167	0	20.77
3	125868207	126273097	3	18.09
3	125868207	126273097	3	21.48
3	125868207	126335945	1	23.88
3	125868207	126380128	3	18.94
3	125868207	126380128	1	27.15
3	125868207	126380128	1	25.53
3	125868207	126569737	1	31.1
3	125868207	126607962	1	33.89
3	125868207	126904365	1	85.21
3	125868207	126974933	1	92.38
3	125868207	127265327	3	44.17
3	125868207	127354773	1	53.45
3	125924302	126213167	1	19.02
3	125924302	126335945	3	16.91
3	125924302	126380128	3	16.33
3	125924302	126380128	3	15.98
3	125924302	126380128	1	17.65
3	125924302	126380128	1	25.48
3	125924302	126457859	1	37.43
3	125924302	126457859	1	37.68
3	125924302	126569737	1	42.17
3	125924302	126569737	1	34.9
3	125924302	126607962	1	21.7
3	125924302	126904365	1	22.3
3	125924302	127218594	1	37.41
3	125924302	127435728	1	43.86
3	125924302	127793157	1	24
3	125976901	126569737	1	28.41
3	125976901	126569737	1	32.51
3	125976901	126569737	1	19.09
3	125976901	126904365	1	58.59
3	125976901	127435728	1	90.37
3	125998162	126213167	1	19.5
3	125998162	126213167	1	16.9
3	125998162	126213167	1	16.51
3	125998162	126380128	1	18.93
3	125998162	126589836	1	21.06
3	125998162	126589836	1	25.69
3	125998162	126589836	1	31.8
3	125998162	127354773	1	90.56
3	125998162	127435728	1	112.8
3	125998162	127908628	1	85.19
3	126022869	126380128	3	16.83
3	126022869	126457859	1	32.96
3	126022869	126457859	1	16.54
3	126022869	126569737	1	26.05
3	126022869	126589836	1	28.64
3	126022869	126589836	1	15.17
3	126022869	126589836	1	32.38
3	126022869	126607962	1	38.68
3	126022869	127330957	1	91.95
3	126022869	127404885	1	25.31
3	126049085	126213167	1	15.9
3	126049085	126213167	1	16.77
3	126049085	126335945	1	32.87
3	126049085	126904365	3	21.7
3	126049085	126904365	3	23.75
3	126049085	127908628	1	162.43
3	126049085	127908628	1	133.46
3	126122558	126589836	1	17.79
3	126122558	126638122	1	16.28
3	126122558	126638122	1	25.02
3	126122558	127330957	1	23.21
3	126164320	126335945	1	15.44
3	126164320	126589836	1	24.83
3	126213167	127158902	1	26.23
3	126213167	127218594	1	48.93
3	126213167	127354773	1	35
3	126213167	127908628	1	61.44
3	126213167	127908628	1	104.95
3	126248806	127330957	1	53.73
3	126273097	126607962	0	17.13
3	126273097	126607962	1	16.93
3	126335945	126569737	1	28.98
3	126335945	126904365	1	26.97
3	126335945	126946315	3	16.27
3	126357724	126607962	1	24.65
3	126357724	126904365	1	20.53
3	126457859	126974933	1	26.46
3	126457859	127330957	1	48.19
3	126457859	127330957	1	17.14
3	126499923	127520675	1	44.52
3	126729606	126974933	1	25.92
3	126729606	127123474	1	19.57
3	126729606	127330957	1	31.29
3	126751521	126904365	1	15.47
3	126751521	126904365	1	27.64
3	126751521	127304445	1	17.7
3	126751521	127330957	1	55.31
3	126774626	127354773	1	16.31
3	126774626	127793157	1	59.39
3	126774626	127908628	1	61.64
3	126774626	127908628	1	35.85
3	126799769	127465650	1	18.35
3	126821999	127330957	1	37.9
3	126821999	127330957	1	21.91
3	126821999	127330957	1	24.99
3	126821999	127330957	1	24.04
3	126821999	127330957	1	35.71
3	126821999	127354773	1	26.64
3	126821999	127354773	1	26.46
3	126821999	127435728	1	34.31
3	126821999	127435728	1	37.67
3	126821999	127574694	1	31.72
3	126821999	127719186	1	27.21
3	126821999	127793157	1	87.75
3	126821999	127793157	1	20.58
3	126821999	127908628	3	31.51
3	126821999	127908628	3	34.01
3	126821999	127908628	3	22.22
3	126821999	127908628	1	70.99
3	126821999	127908628	3	40.51
3	126821999	127908628	3	20.7
3	126821999	127908628	3	36.04
3	126821999	127908628	1	26.95
3	126821999	127908628	1	43.89
3	126821999	127908628	1	42.22
3	126821999	127908628	1	154.38
3	126846088	127304445	1	15.38
3	126846088	127719186	3	23.38
3	126881805	127908628	1	67.16
3	126881805	127908628	1	28.12
3	126974933	127265327	1	19.62
3	127123474	127265327	1	15.34
3	127123474	127330957	1	22.56
3	127123474	127908628	3	18.99
3	127123474	127908628	1	59.34
3	127158902	127304445	4	20.03
3	127158902	127330957	1	15.4
3	127158902	127354773	1	17.59
3	127158902	127354773	1	16.23
3	127158902	127404885	1	22.86
3	127158902	127908628	3	17.46
3	127158902	127908628	1	39.27
3	127158902	127908628	1	19.98
3	127158902	127908628	4	26.5
3	127185304	127908628	1	22.21
3	127218594	127354773	3	15.39
3	127218594	127404885	1	22.59
3	127218594	127908628	3	26.53
3	127218594	127908628	3	25.52
3	127218594	127908628	1	27.64
3	127244552	127304445	1	27.82
3	127244552	127354773	1	17.06
3	127244552	127404885	1	16.22
3	127244552	127691178	1	35.79
3	127244552	127908628	1	19.03
3	127244552	127908628	1	28.57
3	127404885	127691178	0	17.1
3	127404885	127719186	1	26.36
3	127404885	127908628	1	21.15
3	127465650	127719186	1	20.16
3	127465650	127719186	1	15.25
3	127465650	127793157	1	26.17
3	127465650	127793157	1	46.61
3	127465650	127849490	1	25.83
3	127465650	127908628	0	25.16
3	127465650	127908628	1	25.44
3	127465650	127908628	1	22.41
3	127465650	127908628	1	19
3	127465650	127908628	1	22.98
3	127465650	127908628	1	22.81
3	127574694	127631252	1	27.82
3	127574694	127691178	1	18.24
3	127574694	127793157	1	17.25
3	127574694	127849490	1	16.76
3	127574694	127874807	1	62.5
3	127574694	127908628	1	30.52
3	127574694	127908628	1	28.2
3	127574694	127908628	1	18.86
3	127574694	127908628	1	31.12
3	127574694	127908628	1	23.06
3	127574694	127908628	4	15.59
3	127574694	127908628	4	18.22
3	127574694	127908628	3	15.2
3	127574694	127908628	3	16.28
3	127574694	127908628	3	21.03
3	127574694	127908628	1	23.01
3	127574694	127908628	1	26.58
3	127574694	127908628	1	28.88
3	127574694	127908628	1	32.46
3	127574694	127908628	4	15.69
3	127574694	127908628	1	21.1
3	127574694	127908628	3	16.78
3	127574694	127908628	1	20.47
3	127574694	127908628	1	25.12
3	127574694	127908628	3	20.16
3	127574694	127908628	1	35.21
3	127574694	127908628	1	15.52
3	127574694	127908628	1	19.85
3	127574694	127908628	1	19.26
3	127574694	127908628	1	32.91
3	127574694	127908628	1	55.31
3	127574694	127908628	1	23.21
3	127574694	127908628	1	43.86
3	127574694	127908628	1	37.67
3	127574694	127908628	1	165.94
3	127574694	127908628	1	25.31
3	127574694	127908628	1	64.88
3	127574694	127908628	1	25.53
3	127574694	127908628	1	35.94
3	127574694	127908628	1	84.6
3	127610839	127793157	1	18.66
3	127610839	127908628	1	18.47
3	127631252	127908628	1	22.34
3	127658487	127874807	1	35
3	127658487	127908628	1	26.25
3	127658487	127908628	1	19.44
3	127658487	127908628	1	20.68
3	127658487	127908628	1	16.23
3	127691178	127908628	1	16.33
3	127691178	127908628	1	25.63
3	127691178	127908628	1	22.48
3	127719186	127908628	1	30.06
3	127769201	127908628	1	17.54
3	127793157	127908628	3	20.01
3	127793157	127908628	4	17.09
3	127793157	127908628	1	16.66
4	4363018	4939440	1	17.79
4	4363018	5630365	1	24.58
4	6263128	6441009	3	15.72
4	17920995	18922650	1	22.88
4	18365092	18889234	1	19.69
4	18426215	19937761	1	22.79
4	24835181	24950040	1	16.69
4	27554377	29586773	3	19.78
4	35249218	36688427	1	18.93
4	35883322	36253392	1	27.67
4	35883322	36253392	1	27.22
4	36025437	37811821	1	20.68
4	36253392	40280465	1	82.38
4	36400663	38354797	4	55.36
4	36814031	40280465	3	54.92
4	37202696	40280465	3	40.84
4	37202696	41027624	1	81.97
4	37514064	39876875	3	20.52
4	39037651	41052720	4	21.8
4	39640112	40102804	3	22.25
4	39744934	40280465	1	15.97
4	39769259	40036345	1	15.56
4	39849631	40280465	1	15.19
4	39849631	40280465	1	17.12
4	39876875	40102804	4	15.42
4	39876875	40280465	3	15.94
4	41683742	42161398	4	15.95
4	42333030	43731207	1	15.3
4	42483244	43509287	1	17.12
4	42800178	43695099	1	16.43
4	42800178	43731207	1	40.87
4	42800178	43731207	1	36.94
4	42800178	44481812	1	23.56
4	42987418	44657518	4	21.09
4	43167171	43695099	1	20.07
4	43295635	43608740	1	82.53
4	43321795	43509287	1	16.12
4	43321795	43532791	3	25.69
4	43321795	43608740	1	17.46
4	43321795	43608740	1	17.95
4	43321795	43731207	3	17.79
4	43321795	43731207	1	19.2
4	43321795	43731207	1	15.57
4	43321795	43792412	1	19.13
4	43321795	43792412	1	16.72
4	52240752	56574851	4	41.62
4	54727829	57979099	1	72.1
4	55854030	57871129	1	31.08
4	55953227	57172069	3	17.24
4	56008310	57000687	3	15.7
4	56380553	56819948	1	18.47
4	56380553	57045663	1	16.11
4	56380553	57732292	3	24.35
4	56380553	58047685	3	19.69
4	56745471	58276987	3	20.81
4	59078980	60946385	4	19
4	59793285	60946385	3	22.47
4	60064362	61908479	1	42.91
4	60120347	61011869	3	19.79
4	60151724	61011869	1	20.38
4	60249844	60946385	1	24.13
4	60339249	61239143	1	18.55
4	68833564	69106422	3	17.6
4	68833564	69130298	3	16.02
4	68833564	69130298	3	18.98
4	68884437	69130298	3	18.44
4	68924276	69130298	3	18.31
4	69056689	69130298	3	17.74
4	69056689	69130298	3	16.2
4	69056689	69130298	3	18.54
4	74706824	77186362	1	43.91
4	75693604	75751871	0	18.55
4	75693604	75751871	0	15.7
4	75693604	75751871	0	15.49
4	82996776	85565714	1	17.3
4	85245077	85377049	1	22.05
4	85245077	85377049	1	16.85
4	85245077	85377049	1	16.2
4	85245077	85377049	1	29.12
4	85245077	85377049	1	17.55
4	86108223	87163541	1	26.57
4	86147719	86588684	3	16.63
4	86175679	88424586	3	51.83
4	86175679	90549752	4	43.48
4	86341656	86744972	1	15.52
4	86341656	87511032	4	17.14
4	86485246	86744972	1	19.87
4	86485246	86850396	1	16.39
4	86588684	86850396	1	38.74
4	86588684	86850396	1	18.39
4	87028811	87511032	1	16.09
4	87028811	88009529	1	16.66
4	87790299	88536202	1	15.99
4	89829525	90034808	3	25.14
4	89829525	90034808	3	27.76
4	89829525	90084899	3	15.63
4	91548862	92854944	1	23.82
4	91813062	92945548	1	30.39
4	92087105	94010708	1	43.26
4	92136301	94520470	4	32.18
4	92263951	94010708	3	34.14
4	92534109	93076505	1	17.53
4	92534109	93155757	1	25.91
4	92534109	94010708	4	15.51
4	92617121	93076505	3	16.91
4	112181263	112275051	1	21.42
4	116299862	116803989	1	24.7
4	116500499	117126597	1	18.6
4	116500499	117126597	1	19.36
4	116500499	118701922	1	64.57
4	116757906	117126597	1	26.86
4	116911126	117741701	1	18.77
4	116911126	117964928	1	23.47
4	117545359	118243167	3	25.65
4	117692483	118019014	1	21.01
4	117692483	118044404	1	23.61
4	117692483	118159262	1	23.84
4	117783907	118044404	3	15.02
4	117808021	118044404	1	29.51
4	117808021	118044404	1	31.07
4	117854166	118044404	1	20.51
4	119681675	120843657	1	25.47
4	120976229	121466799	1	25.4
4	120976229	121525512	1	36.4
4	120976229	121877494	1	144.17
4	120976229	124125393	1	130
4	121297125	121466799	1	17.31
4	121732559	122492809	1	15.04
4	121802944	122050102	1	19.34
4	121877494	124125393	4	30.42
4	121958260	122492809	1	25.81
4	121990266	122357510	1	19.54
4	121990266	122639048	1	15.77
4	122019576	122828787	1	37.79
4	122019576	123148333	1	84.34
4	122019576	123653114	1	72.76
4	122019576	123906488	1	42.92
4	122019576	124072767	1	144.17
4	122159189	122726262	1	15.21
4	122357510	123482856	1	21.77
4	122357510	123751314	1	19.34
4	122418702	122726262	1	16.05
4	122418702	122853217	1	18.01
4	122418702	122853217	1	31.32
4	122418702	123082385	1	40.77
4	122418702	124125393	1	74.42
4	122418702	124125393	1	16.82
4	122588185	122853217	1	21.76
4	122588185	123058632	1	18.14
4	122588185	123058632	1	29.57
4	122588185	123082385	1	37.25
4	122588185	123302251	1	66.62
4	122588185	123482856	3	23.44
4	122588185	123653114	3	24.12
4	122588185	123882961	1	54.9
4	122588185	123941924	1	70.69
4	122588185	123973621	1	65.25
4	122588185	124072767	1	82.73
4	122612793	123882961	1	54.55
4	122612793	124072767	1	87.21
4	122612793	124125393	3	39.11
4	122703279	123458955	1	79.96
4	122703279	123751314	1	58.38
4	122828787	123191837	1	40.04
4	122828787	123369637	1	16.14
4	122853217	123482856	1	30
4	122894206	123653114	3	18.96
4	122922452	123191837	1	19.76
4	122922452	124125393	1	106.74
4	122950504	123369637	1	27.53
4	122950504	123369637	1	27.43
4	122950504	123425144	1	28.24
4	122950504	123482856	1	45.01
4	122950504	123653114	3	16.11
4	122950504	123751314	1	28.45
4	122950504	123906488	1	58.75
4	122950504	124072767	3	30.46
4	122950504	124125393	1	39.82
4	122985463	123302251	1	15.64
4	122985463	123302251	1	17.14
4	122985463	123807541	1	31.32
4	123058632	123425144	1	21.23
4	123058632	124125393	4	16.37
4	123116776	123302251	1	16.95
4	123116776	123369637	1	17.06
4	123116776	123369637	1	17.41
4	123116776	123425144	1	22.45
4	123116776	123482856	3	19.63
4	123116776	123632988	0	18.92
4	123116776	124125393	4	21.85
4	123116776	124125393	1	16.68
4	123148333	123252561	1	16.73
4	123148333	123302251	1	15.91
4	123148333	123369637	1	27.86
4	123148333	123425144	1	17.6
4	123148333	123482856	1	23.19
4	123148333	123482856	1	20.02
4	123148333	123482856	1	15.33
4	123148333	123482856	1	37.14
4	123148333	123906488	3	15.57
4	123148333	124038307	1	23.73
4	123148333	124125393	1	33.2
4	123171032	123425144	1	22.1
4	123171032	123425144	1	21.62
4	123171032	123425144	1	15.61
4	123171032	123425144	1	15.84
4	123171032	123482856	1	22.73
4	123171032	123582079	3	23.14
4	123171032	123653114	1	15.74
4	123171032	123751314	1	20.33
4	123171032	123906488	3	22.86
4	123191837	123482856	4	18.11
4	123191837	123482856	1	19.67
4	123191837	123653114	3	31.97
4	123191837	123751314	3	19.92
4	123191837	123751314	3	16.17
4	123191837	123882961	1	27.1
4	123226035	123302251	1	19.48
4	123226035	123941924	4	17.57
4	123252561	123425144	4	19.43
4	123252561	123425144	1	16.43
4	123252561	123425144	1	19.97
4	123252561	123425144	1	25.5
4	123252561	123425144	1	15.47
4	123252561	123482856	1	20.72
4	123252561	123482856	4	15.21
4	123252561	123482856	1	28.57
4	123252561	123482856	1	25.47
4	123252561	123582079	1	22.56
4	123252561	123582079	1	24.4
4	123252561	123704884	1	18.18
4	123252561	123882961	4	16.01
4	123252561	123882961	3	23.1
4	123252561	123882961	4	17.18
4	123252561	123882961	3	23.9
4	123252561	123906488	4	24.58
4	123252561	123906488	1	34.55
4	123252561	123906488	1	20.56
4	123252561	123906488	4	15.24
4	123252561	123906488	3	20.16
4	123252561	123906488	3	20.98
4	123252561	124125393	3	25.16
4	123276013	123482856	1	19.83
4	123276013	123482856	3	15.75
4	123276013	123482856	1	18.28
4	123276013	123653114	3	15.09
4	123276013	124125393	1	20.08
4	123276013	124125393	3	30.92
4	123334326	123906488	1	17.07
4	123369637	123704884	1	20.34
4	123369637	123906488	1	21.47
4	123369637	124072767	1	43.16
4	123582079	124072767	1	33.94
4	123632988	123807541	1	22.76
5	3215567	4008641	3	19.73
5	3215567	4407671	4	18.34
5	3432567	3738565	1	20.03
5	3432567	3897846	1	18.97
5	3432567	4008641	1	18.72
5	3498351	3738565	3	21.35
5	3498351	3738565	3	16.35
5	3563150	3639812	1	19
5	3563150	3674900	3	16.03
5	3563150	3738565	4	15.67
5	3563150	3738565	4	15.37
5	3563150	3738565	4	15.37
5	3563150	3738565	4	16.27
5	3563150	3738565	4	17.15
5	3563150	3738565	3	16.78
5	3563150	3738565	1	16.31
5	3563150	3738565	3	18.08
5	3563150	3738565	4	19.37
5	3563150	3738565	4	18.82
5	3563150	3738565	4	15.91
5	3563150	3738565	4	16.46
5	3563150	3784892	4	23.63
5	3563150	3858442	1	25.82
5	3563150	3951317	4	16.25
5	3563150	3951317	1	19.68
5	3563150	4008641	1	18.88
5	3563150	4090047	4	18.64
5	3897846	4090047	3	19.2
5	3897846	4129012	3	18.78
5	4475256	4987904	3	32.25
5	4528722	4987904	3	27.96
5	4561814	4963140	3	22.1
5	4561814	4963140	3	32.37
5	4561814	4987904	3	53.69
5	4627083	4815611	3	18.09
5	4627083	4856489	4	19.33
5	4627083	4856489	3	27.33
5	4627083	4909773	3	16.28
5	4627083	4909773	3	28.11
5	4627083	4909773	3	18.87
5	4627083	4909773	3	39.16
5	4627083	4909773	3	18.81
5	4627083	4909773	3	16.81
5	4627083	4909773	3	27.01
5	4627083	4909773	3	20.89
5	4627083	4909773	3	31.21
5	4627083	4963140	3	22.08
5	4627083	4963140	3	15.2
5	4627083	4963140	3	38.22
5	4627083	4963140	3	27.06
5	4627083	4963140	3	34.29
5	4627083	4963140	3	27.71
5	4627083	4963140	3	43.35
5	4627083	4987904	3	31.12
5	4627083	4987904	4	50.43
5	4627083	4987904	4	41.86
5	4627083	4987904	4	36.15
5	4627083	4987904	3	39.86
5	4627083	4987904	3	36.98
5	4627083	4987904	3	41.58
5	4627083	4987904	4	39.49
5	4627083	4987904	4	27.19
5	4627083	4987904	3	23.9
5	4627083	4987904	3	23.65
5	4627083	4987904	3	26.85
5	4627083	4987904	4	44.82
5	4627083	4987904	3	23.46
5	4627083	4987904	3	22.96
5	4627083	4987904	4	37.91
5	4627083	4987904	4	53.8
5	4627083	4987904	4	23.48
5	4627083	4987904	4	49.04
5	4627083	4987904	4	31.75
5	4627083	4987904	3	31.4
5	4627083	4987904	4	42.36
5	4627083	4987904	3	19.11
5	4627083	4987904	3	26.65
5	4627083	4987904	3	30.06
5	4627083	4987904	3	31.4
5	4627083	4987904	3	23.91
5	4627083	4987904	3	36.95
5	4627083	4987904	3	30.36
5	4627083	4987904	4	50.81
5	4627083	4987904	3	56.52
5	4627083	4987904	3	19.23
5	4627083	4987904	3	48.15
5	4627083	4987904	3	46.38
5	4627083	4987904	3	34.75
5	4627083	4987904	3	32.41
5	4627083	4987904	3	51.89
5	4627083	4987904	3	28.14
5	4627083	4987904	3	43.41
5	4627083	4987904	3	32.99
5	4627083	4987904	3	22.02
5	4627083	4987904	4	37.5
5	4627083	4987904	4	26.95
5	4627083	4987904	4	42.82
5	4627083	4987904	4	49.97
5	4627083	4987904	4	15.46
5	4627083	4987904	3	44.66
5	4627083	4987904	3	17.61
5	4627083	4987904	3	27.69
5	4627083	4987904	3	25.41
5	4627083	4987904	3	28.48
5	4627083	4987904	3	41.56
5	4627083	4987904	3	31.6
5	4627083	4987904	3	17.48
5	4627083	4987904	3	46.8
5	4627083	4987904	3	23.41
5	4627083	4987904	3	37.49
5	4627083	4987904	3	48.23
5	4627083	4987904	3	54.85
5	4627083	4987904	3	46.95
5	4627083	4987904	3	32.25
5	4627083	4987904	3	53.64
5	4627083	4987904	3	23.35
5	4627083	4987904	3	39.04
5	4627083	4987904	3	31.4
5	4627083	4987904	3	29.36
5	4627083	4987904	3	30.72
5	4627083	4987904	3	50.43
5	4627083	4987904	3	52.85
5	4627083	4987904	3	35.23
5	4627083	4987904	3	25.09
5	4627083	4987904	3	24.21
5	4627083	4987904	3	23.54
5	4627083	4987904	3	42.88
5	4627083	4987904	3	45.05
5	4627083	4987904	3	36.8
5	4627083	4987904	3	36.46
5	4627083	4987904	3	45.7
5	4627083	4987904	3	20.81
5	4627083	4987904	3	42.66
5	4627083	4987904	3	39.93
5	4627083	4987904	3	39.56
5	4627083	4987904	3	28.74
5	4627083	4987904	3	36.2
5	4627083	4987904	3	29.73
5	4627083	4987904	3	43.02
5	4627083	4987904	3	38.35
5	4627083	4987904	3	43.28
5	4627083	4987904	3	30.24
5	4627083	4987904	3	51.75
5	4627083	4987904	3	28.2
5	4627083	5009229	3	33.23
5	4627083	5009229	3	41.5
5	4627083	5009229	3	38.21
5	4627083	5009229	3	47.15
5	4649041	4987904	3	24.63
5	4649041	4987904	3	27.26
5	4649041	4987904	3	39.11
5	4649041	4987904	3	37.27
5	4649041	4987904	3	30.02
5	4649041	4987904	3	26.77
5	4755367	4963140	3	27.42
5	10905566	12670049	1	19.89
5	12986153	13792956	1	19.28
5	13220937	14252638	1	17.45
5	13440318	13846762	1	16.98
5	15353412	17141182	3	23.9
5	16957757	17141182	3	16.17
5	16957757	17411890	1	16.71
5	17141182	17745376	1	18
5	17411890	18244333	1	15.8
5	43935263	44751134	3	17.7
5	63185150	63605940	4	15.47
5	99108573	99780911	1	25.36
5	99108573	99780911	1	22.1
5	99108573	100301747	3	16.1
5	113310280	113682009	1	21.36
5	113310280	113682009	1	16.97
5	113357542	113955876	1	28.15
5	113357542	113955876	1	25.19
5	113411420	113682009	1	15.15
5	114937519	115595171	1	20.69
5	114989396	115620131	1	25.44
5	115131442	115595171	1	15.35
5	115131442	115595171	1	20.03
5	115131442	115919740	1	16.12
5	115156756	115595171	1	19.69
5	115156756	115659658	1	29.47
5	115156756	115886939	1	29.95
5	116152845	116803279	1	19.69
5	116781946	117167196	1	16.46
5	119514666	119674607	1	26.26
5	119580283	119674607	1	117.2
5	119777389	120674018	1	21.14
5	120038094	120674018	1	30.16
5	120038094	120674018	1	200.26
5	120067833	120674018	1	30.72
5	120238290	120861965	1	22.72
5	120262094	120674018	1	18.4
5	120262094	120674018	1	21.18
5	120262094	120674018	1	16.9
5	120262094	120674018	1	25.35
5	120262094	120674018	1	29.44
5	120262094	122528413	1	78.83
5	120633859	122325270	1	84.33
5	121007468	121235536	1	21.48
5	121007468	121424689	1	21.4
5	121007468	121625004	1	18.23
5	121007468	122325270	1	29.44
5	121007468	122833775	1	87.74
5	121007468	123381179	1	40.2
5	121007468	124368769	1	212.96
5	121050511	121235536	1	16.83
5	121050511	121557023	1	16.68
5	121050511	121873277	1	24.25
5	121050511	122183756	1	38.95
5	121050511	124298737	1	200.26
5	121102316	121235536	1	15.65
5	121102316	121235536	0	117.2
5	121502581	121873277	1	22.45
5	121502581	122281890	1	117.2
5	121502581	122528413	1	27.15
5	121502581	122528413	1	34.22
5	121557023	122528413	1	43.22
5	121557023	122528413	1	26.26
5	121596679	121873277	1	18.96
5	121596679	122183756	1	20.44
5	121596679	122183756	1	15.52
5	121596679	122183756	3	15.73
5	121596679	122281890	1	40.35
5	121596679	122325270	1	33.33
5	121596679	122325270	1	25.46
5	121596679	122667559	1	48.28
5	121625004	122281890	1	23.43
5	121625004	122281890	1	31.44
5	121625004	122453524	1	23.65
5	121705115	122281890	1	24.58
5	121741792	122281890	1	15.49
5	121741792	122325270	1	15.26
5	121741792	122325270	1	25.95
5	121788860	122183756	1	15.38
5	121788860	122281890	1	18.64
5	121788860	122281890	1	28.05
5	122038742	122241828	1	25.35
5	122038742	122281890	1	18.87
5	122038742	122432660	1	23.18
5	122038742	122644077	3	15.07
5	122038742	122833775	1	80.8
5	122121463	122281890	1	15
5	122121463	122281890	1	17.67
5	122121463	122325270	1	18.03
5	122121463	122325270	1	30.26
5	122121463	122453524	1	18.41
5	122778434	123381179	1	16.63
5	122778434	123998439	1	55.34
5	122807308	124368769	1	117.2
5	122833775	123654037	1	19.09
5	122896609	123626392	1	30.94
5	122896609	123840784	4	17.55
5	122932454	123347199	1	25.35
5	122932454	123541151	1	44.14
5	122985896	123214643	4	20.32
5	122985896	123321097	3	17.56
5	122985896	123541151	1	17.93
5	122985896	123754207	1	41.73
5	122985896	123803296	4	15.47
5	122985896	123840784	4	16.56
5	123005965	123347199	1	16.04
5	123005965	123541151	1	21.18
5	123005965	123598294	1	35.29
5	123005965	123654037	1	22.31
5	123005965	123701612	1	28.94
5	123005965	123722292	1	19.17
5	123005965	123722292	1	20.04
5	123005965	123722292	1	26.34
5	123005965	123840784	1	32.86
5	123005965	124298737	1	85.12
5	123005965	124368769	1	33.78
5	123127109	123260465	1	15.23
5	123127109	123381179	1	16.7
5	123127109	123541151	1	29.19
5	123127109	123572176	1	25.75
5	123127109	123598294	1	17.1
5	123127109	123598294	1	17.73
5	123127109	123722292	1	31.82
5	123127109	123803296	1	80.8
5	123127109	123803296	1	29.44
5	123127109	123840784	1	18.07
5	123127109	123840784	4	15.77
5	123127109	123840784	1	23.18
5	123127109	124298737	1	27.46
5	123127109	125669490	1	30.26
5	123214643	123381179	1	38.08
5	123214643	123541151	1	19.04
5	123214643	123654037	1	25.9
5	123260465	123701612	1	16.33
5	123260465	123998439	1	26.95
5	123290118	123803296	1	15.07
5	123290118	123840784	1	26.26
5	123321097	123626392	1	16
5	123321097	123654037	1	24.34
5	123381179	123626392	1	19.1
5	123453976	124145196	1	36.23
5	123541151	124191543	1	25.35
5	123541151	124368769	1	68.38
5	123572176	123840784	1	15.46
5	123626392	123840784	1	21.55
5	123754207	123803296	0	95.15
5	123803296	124368769	1	28.29
5	123961827	124298737	1	15.45
5	124123032	124368769	1	18
5	124123032	124368769	1	29.44
5	124644787	125244339	1	19.18
5	124871787	125275403	1	26.2
5	124871787	125275403	1	38.08
5	124871787	125445917	1	23.18
5	124871787	125669490	1	25.35
5	124871787	125756133	1	19.33
5	124871787	125804606	1	66.36
5	124871787	125804606	1	26.26
5	124871787	125804606	1	117.2
5	124871787	125804606	1	200.26
5	124955595	125545365	1	17.19
5	125244339	125729598	1	29.44
5	125244339	125804606	1	25.85
5	125275403	125804606	1	34.65
5	125338218	125756133	1	20.75
5	125338218	125804606	1	17.16
5	125338218	125804606	1	80.8
5	125445917	125669490	1	20.61
5	125445917	125729598	1	25.26
5	125445917	125756133	1	15.12
5	125445917	125804606	1	20.5
5	125488365	125642872	1	17.56
5	125488365	125669490	1	17.3
5	125488365	125669490	1	19.94
5	125488365	125669490	1	23.19
5	125488365	125669490	1	16.52
5	125488365	125669490	1	16.98
5	125488365	125729598	1	19.8
5	125488365	125729598	1	22.91
5	125488365	125729598	1	27.46
5	125488365	125729598	1	43.05
5	125488365	125756133	1	32.73
5	125488365	125756133	1	15.28
5	125488365	125756133	1	26.59
5	125488365	125756133	3	19.48
5	125488365	125756133	1	69.59
5	125488365	125756133	1	95.15
5	125488365	125804606	1	29.46
5	125488365	125804606	3	22.62
5	125488365	125804606	1	37.28
5	125488365	125804606	3	17.12
5	125488365	125804606	1	21.76
5	125488365	125804606	4	22.36
5	125488365	125804606	1	18.4
5	125488365	125804606	1	16.29
5	125488365	125804606	1	36.25
5	125524181	125669490	1	18.19
5	125524181	125702332	1	19.85
5	125524181	125702332	1	17.25
5	125524181	125729598	1	25.36
5	125524181	125729598	1	16.18
5	125524181	125729598	1	18.27
5	125524181	125756133	1	16.24
5	125524181	125756133	1	15.47
5	125524181	125756133	1	23.45
5	125524181	125756133	1	28.09
5	125524181	125804606	3	19.51
5	125524181	125804606	3	20.91
5	125524181	125804606	1	22.29
5	125524181	125804606	1	16.62
5	125588039	125756133	1	20.15
5	125618717	125756133	1	15.51
5	125642872	125804606	1	17.21
5	125642872	125804606	1	17.79
6	301958	392105	3	18.68
6	301958	392105	4	21.18
6	301958	392105	3	15.01
6	301958	416898	3	18.04
6	1202246	1452847	1	15.35
6	8696510	12562240	1	50.31
6	8722377	11648468	1	24.23
6	9612714	9996386	1	17.44
6	9612714	10046378	1	15.13
6	9612714	10046378	1	21.26
6	9612714	10313839	3	17
6	9612714	10762143	3	21.07
6	9612714	10805965	3	27.41
6	9612714	11648468	3	36.16
6	9612714	12472475	3	39.52
6	9766977	10313839	1	23.63
6	9766977	11025691	1	31.68
6	10436169	11025691	1	20.43
6	10600742	10958687	1	23.09
6	11332156	11439345	1	21.26
6	34034407	34790007	1	17.64
6	34034407	35955585	3	20.39
6	34102661	35690336	3	22.37
6	34740606	35815786	1	15.14
6	38212941	38326147	3	15.62
6	38212941	38420476	1	17.3
6	38212941	38420476	1	18.82
6	38212941	38420476	1	20.68
6	38212941	38420476	4	17.18
6	38212941	38420476	3	17.13
6	39486004	41028973	3	31.54
6	39738317	39844523	1	17.16
6	48491442	48639804	0	31.81
6	48491442	48639804	1	17.4
6	48491442	48639804	0	36.91
6	48491442	48639804	1	15.49
6	49244600	51289325	4	17.82
6	49435977	50291770	1	16.91
6	49518619	51458542	3	29.03
6	49972460	51089278	1	18.96
6	50691753	51749549	1	15.91
6	52169454	54156738	3	30.53
6	52278781	52708578	1	20.64
6	53385028	53873256	1	23.63
6	53445430	53747772	1	24.14
6	53445430	53747772	1	19.2
6	53483562	53747772	1	22.06
6	53483562	53747772	1	19.71
6	53483562	53747772	1	23.63
6	53483562	53747772	1	26.71
6	53483562	53747772	1	29.75
6	53483562	53747772	1	27.14
6	53483562	53747772	1	24.52
6	53483562	53747772	1	16.99
6	53483562	53747772	1	32.1
6	53483562	53747772	1	27.29
6	53483562	53747772	1	27.38
6	53483562	53747772	1	21.69
6	53483562	53747772	1	29.61
6	53483562	53747772	1	30.79
6	53483562	53747772	1	17.37
6	53483562	53747772	1	25.25
6	53483562	53747772	1	24.54
6	53483562	53747772	1	33.1
6	53483562	53747772	1	19.85
6	53483562	53747772	1	23.59
6	53483562	53747772	1	18.49
6	53483562	53747772	1	18.3
6	53483562	53747772	1	16.6
6	53483562	53747772	0	35.4
6	53483562	53747772	1	19.02
6	53483562	53747772	1	29.62
6	53483562	53747772	1	24.48
6	53483562	53747772	1	19.71
6	53483562	53747772	1	24.48
6	53483562	53747772	1	21.11
6	53483562	53747772	1	27.57
6	53483562	53747772	1	16.87
6	53483562	53747772	1	25.56
6	53483562	53747772	1	20.11
6	53483562	53747772	1	20.19
6	53483562	53747772	1	16.87
6	53483562	53747772	1	28.7
6	53483562	53747772	1	19.72
6	53483562	53747772	1	27.48
6	53483562	53747772	1	31.46
6	53483562	53747772	1	25.73
6	53483562	53852962	1	15.46
6	53483562	53873256	1	28.93
6	53483562	53873256	1	17.6
6	53483562	53873256	1	32.18
6	53483562	53873256	1	20.42
6	53483562	53873256	1	22.22
6	53483562	53873256	1	20.13
6	53535915	53747772	1	30.5
6	53535915	53747772	1	17.48
6	53535915	53747772	1	24.96
6	53535915	53747772	1	18.8
6	53535915	53747772	1	16.62
6	53535915	53747772	1	15.94
6	53535915	53747772	1	20.12
6	53535915	53747772	1	23.88
6	53535915	53747772	1	17.45
6	53535915	53747772	1	17.57
6	53535915	53747772	1	21.58
6	53535915	53747772	1	40.26
6	53535915	53747772	1	17.29
6	53535915	53747772	1	32.74
6	53535915	53747772	1	25.25
6	53535915	53747772	1	29.64
6	53535915	53747772	1	25.53
6	53535915	53747772	1	21.45
6	53535915	53747772	1	17.73
6	53535915	53747772	1	20.42
6	53535915	53747772	1	24.01
6	53535915	53747772	1	24.4
6	53535915	53747772	1	24.23
6	53535915	53747772	1	32.11
6	53535915	53747772	1	15.94
6	53535915	53852962	1	18.93
6	53605969	53747772	1	16.8
6	53605969	54699009	1	21.91
6	55857695	57233857	3	21.74
6	55857695	57416736	3	27.76
6	56434872	57337063	1	19.67
6	56960793	57233857	1	38.19
6	57062312	57233857	1	20.68
6	66481494	67163031	1	20.02
6	66481494	67190573	1	21.64
6	66481494	67395437	1	29.75
6	66481494	67395437	3	19.76
6	66481494	67445729	3	20.5
6	66481494	67507938	3	23.78
6	67096534	67190573	1	15.06
6	67096534	67445729	1	27.81
6	75551942	76946178	3	15.62
6	76163665	80189335	1	24.76
6	76807242	78919442	1	19.83
6	77919856	77977192	1	20.89
6	77919856	77977192	1	23.17
6	77919856	77977192	1	17.67
6	77919856	77977192	1	24.27
6	77919856	78780300	1	17.47
6	78134304	78919442	3	16.15
6	78405834	80189335	1	25.43
6	79779972	82641002	3	26.06
6	80688835	84087733	1	51.79
6	80763558	84414773	3	53
6	80885419	83106834	1	29.45
6	81159096	81185310	1	15.4
6	81159096	82017154	4	15.9
6	81219666	82509936	1	20.06
6	81322877	83250024	1	32.22
6	81354372	82702589	3	19.09
6	81489851	82601978	3	15.26
6	81489851	82702589	1	22.26
6	81958669	82702589	1	15.31
6	83920999	85179168	1	18.29
6	87255540	87989290	1	17.91
6	88631073	91110794	1	35.17
6	97693437	99135153	3	65.03
6	97693437	99135153	3	21.4
6	97693437	99240714	3	43.52
6	97693437	99268176	3	80.79
6	97693437	99268176	3	71.86
6	97693437	99298383	3	71.36
6	97693437	99298383	3	85.82
6	97693437	99298383	3	74.24
6	97693437	99298383	3	96.24
6	97693437	99298383	3	84.7
6	97693437	99298383	3	106.98
6	97693437	99298383	3	33.74
6	97693437	99298383	3	79.28
6	97693437	99298383	3	56.53
6	97693437	99298383	3	82.53
6	97693437	99298383	3	125.37
6	97693437	99298383	3	58.84
6	97693437	99298383	3	119.39
6	97693437	99298383	3	114.87
6	97693437	99298383	3	75.72
6	97693437	99298383	3	41.67
6	97693437	99298383	3	44.02
6	97693437	99298383	3	97.71
6	97693437	99298383	3	100.74
6	97693437	99298383	3	141.84
6	98144738	99298383	3	86.7
6	98287898	98966523	1	15.08
6	98467430	99268176	3	35.54
6	104045579	104161909	1	19.42
6	104045579	104161909	1	18.91
6	106674607	107415837	1	41.35
6	106778581	106943665	1	16.88
6	106778581	106943665	3	15.81
6	106818600	106943665	4	19.09
6	106818600	106943665	1	15.5
6	117300223	118354392	1	39.39
6	117300223	119397214	4	32.7
6	117300223	119738212	4	63.16
6	117300223	121057131	3	68.9
6	117400273	118267986	3	19.53
6	117400273	118354392	1	44.65
6	117400273	118748364	1	20.46
6	117400273	119397214	4	16.1
6	117584428	118154735	1	23.21
6	117584428	118267986	1	28.8
6	117584428	118295065	1	50.49
6	117584428	118295065	1	59.63
6	117584428	118354392	1	40.38
6	117584428	118673771	1	50.86
6	117584428	118673771	1	30.63
6	117584428	118673771	1	55.15
6	117584428	118748364	1	42.55
6	117584428	118748364	1	60.33
6	117584428	118748364	1	58.25
6	117584428	118748364	1	36.41
6	117584428	118748364	1	91.09
6	117584428	119498444	4	52.69
6	117584428	121008536	1	67.65
6	117584428	121057131	1	114.57
6	117809568	117907538	1	60.97
6	117809568	118232278	1	45.3
6	117809568	118232278	1	51.64
6	117809568	118267986	1	22.31
6	117809568	118267986	1	35.21
6	117809568	118295065	1	52.25
6	117809568	118354392	1	22.94
6	117809568	118354392	1	22.72
6	117809568	118354392	1	34.32
6	117809568	118354392	1	20.12
6	117809568	118354392	1	41.1
6	117809568	118354392	1	162.89
6	117809568	118673771	1	63.12
6	117809568	118673771	1	46.89
6	117809568	118673771	3	23.82
6	117809568	118673771	1	19.6
6	117809568	118748364	1	54.25
6	117809568	118748364	1	46.63
6	117809568	118790441	1	47.55
6	117809568	118819517	1	58
6	117809568	118855815	1	34.62
6	117809568	119068908	1	67.91
6	117809568	119068908	1	44.24
6	117809568	119068908	1	38.27
6	117809568	119241600	1	38.73
6	117809568	119241600	1	48.68
6	117809568	119339222	4	19.09
6	117809568	119397214	3	25.27
6	117809568	119397214	1	36.49
6	117809568	119498444	1	46.19
6	117809568	119498444	1	79.54
6	117809568	119498444	1	15.53
6	117809568	119771390	1	36.33
6	117809568	119861470	1	90.34
6	117809568	119861470	4	58.41
6	117809568	119861470	1	84.93
6	117809568	119883823	1	48.36
6	117809568	120424866	1	142.84
6	117809568	120450992	1	72.45
6	117809568	120786080	1	69.63
6	117809568	120813916	1	134.71
6	117809568	120956556	3	27.85
6	117809568	121097895	3	64.82
6	117809568	121097895	1	124.94
6	117809568	121197249	1	124.52
6	117809568	121287815	1	46.94
6	117809568	121471579	1	129.58
6	117809568	121559687	1	133.09
6	117809568	121920647	3	93.97
6	117809568	121920647	3	44.24
6	117809568	122543361	1	399.25
6	117809568	122543361	1	229.53
6	117809568	122543361	1	214.56
6	117886286	118354392	1	24.65
6	117886286	118460273	1	17.04
6	117886286	118673771	1	29.33
6	117886286	118748364	1	72.56
6	117886286	118748364	1	45.07
6	117886286	118819517	1	31.52
6	117886286	118819517	3	31.73
6	117886286	118819517	3	15.92
6	117886286	118819517	1	42.61
6	117886286	118855815	1	15.35
6	117886286	118855815	1	30.61
6	117886286	118855815	1	77.03
6	117886286	118855815	1	43.16
6	117886286	118878361	3	21.94
6	117886286	119068908	3	36.04
6	117886286	119068908	1	79.33
6	117886286	119498444	4	36.6
6	117886286	119498444	1	85.05
6	117886286	119591729	1	78.23
6	117886286	121448283	4	67.29
6	117907538	118673771	1	37.37
6	117907538	118673771	1	78.46
6	117907538	118748364	1	95.04
6	117907538	119738212	1	122.13
6	118029316	118295065	1	30.12
6	118029316	118295065	1	32.09
6	118029316	118354392	1	103.76
6	118029316	118387390	1	25.35
6	118029316	118635911	1	44.67
6	118029316	118748364	1	17.38
6	118029316	118748364	1	28.83
6	118029316	118790441	1	55.92
6	118029316	118790441	1	30.21
6	118029316	118819517	1	36.21
6	118029316	118819517	1	82.54
6	118029316	118855815	1	59.14
6	118029316	118855815	3	20.8
6	118029316	118855815	1	61
6	118029316	119038391	3	15.38
6	118029316	119038391	1	15.48
6	118029316	119068908	3	26.16
6	118029316	119163112	1	47.69
6	118029316	119397214	1	29.77
6	118029316	119498444	1	58.48
6	118029316	119738212	1	92.56
6	118029316	119883823	1	152.9
6	118029316	120763628	1	129.86
6	118029316	121097895	1	88.65
6	118029316	121267773	1	152.4
6	118051912	118354392	1	87.76
6	118051912	118748364	1	36.87
6	118051912	118819517	1	30.6
6	118051912	118819517	3	31.87
6	118051912	118978622	1	35.29
6	118051912	119068908	1	33.83
6	118051912	119241600	1	53.84
6	118051912	119397214	1	59.25
6	118096013	118855815	3	28.15
6	118120363	118819517	3	18.77
6	118120363	118855815	1	30.18
6	118154735	118295065	1	21.65
6	118154735	118673771	1	22.29
6	118154735	118748364	1	18.64
6	118154735	118819517	1	18.13
6	118154735	118819517	1	21.29
6	118154735	118819517	1	15.81
6	118154735	119003189	1	45.78
6	118154735	119241600	1	42.7
6	118154735	119591729	1	37.82
6	118175858	118748364	1	23.16
6	118197105	119163112	1	32.55
6	118232278	118635911	1	15.96
6	118232278	118635911	1	24.38
6	118232278	118673771	1	15.36
6	118232278	118673771	1	19.95
6	118232278	118748364	1	22.95
6	118232278	118748364	1	20.81
6	118232278	118790441	1	38.86
6	118232278	118790441	1	37.77
6	118232278	118819517	1	32.52
6	118232278	118819517	1	17.49
6	118232278	118819517	1	22.84
6	118232278	118855815	1	29.99
6	118232278	118855815	1	31.32
6	118232278	118855815	1	21.24
6	118232278	119068908	3	16
6	118232278	119241600	3	30.81
6	118232278	119366211	1	31.36
6	118232278	119397214	1	54.23
6	118232278	120956556	3	34.63
6	118267986	118748364	1	17.48
6	118267986	118819517	3	27.37
6	118267986	118819517	1	30.84
6	118267986	118819517	4	15.83
6	118267986	118819517	3	22.43
6	118267986	118819517	3	16.77
6	118267986	118819517	3	15.99
6	118267986	118819517	1	34.75
6	118267986	118819517	1	28.63
6	118267986	118819517	1	15.05
6	118267986	119498444	4	35.73
6	118267986	122543361	1	111.07
6	118295065	118673771	1	20.37
6	118295065	118673771	1	16.78
6	118295065	118748364	1	29.58
6	118295065	118748364	1	21.9
6	118295065	118790441	1	17.58
6	118295065	118819517	1	17.68
6	118295065	118819517	4	21.07
6	118295065	118819517	4	16.47
6	118295065	118819517	3	15.89
6	118295065	118819517	1	15.52
6	118295065	118819517	4	21.61
6	118295065	118819517	1	24.56
6	118295065	118819517	3	16.08
6	118295065	118819517	1	25.35
6	118295065	118819517	1	28.44
6	118295065	118819517	1	24.13
6	118295065	118819517	1	38.01
6	118295065	118819517	4	17.58
6	118295065	118819517	4	25.12
6	118295065	118819517	1	21.03
6	118295065	118819517	1	22.45
6	118295065	118819517	1	37.08
6	118295065	118819517	1	18.71
6	118295065	118819517	1	16.65
6	118295065	118819517	1	33.91
6	118295065	118819517	1	24.41
6	118295065	118819517	1	18.3
6	118295065	118819517	1	21.97
6	118295065	118855815	3	29.67
6	118295065	118855815	1	29
6	118295065	118855815	1	32.11
6	118295065	118855815	1	23.23
6	118295065	118855815	1	36.28
6	118295065	118855815	1	36.5
6	118295065	118855815	1	24.16
6	118295065	119068908	1	41.69
6	118295065	119339222	1	35.24
6	118295065	119366211	1	22.79
6	118295065	119397214	4	47.95
6	118295065	119498444	4	33.38
6	118295065	119498444	4	15.64
6	118295065	119498444	1	124.12
6	118295065	119591729	3	24.37
6	118295065	119813923	4	31.83
6	118295065	120473415	4	37.62
6	118354392	118673771	1	16.03
6	118354392	118748364	1	17.66
6	118354392	118748364	1	22.59
6	118354392	118748364	1	16.22
6	118354392	118790441	1	16.66
6	118354392	118790441	1	18.61
6	118354392	118790441	1	18.84
6	118354392	118819517	3	15.81
6	118354392	118819517	1	26.76
6	118354392	118819517	0	19.46
6	118354392	118819517	1	19.35
6	118354392	118819517	1	15.01
6	118354392	118819517	1	19.87
6	118354392	118855815	1	47.58
6	118354392	118855815	1	40.88
6	118354392	119068908	1	29.34
6	118354392	119068908	3	17.35
6	118354392	119068908	0	23.23
6	118354392	119068908	4	17.95
6	118354392	119241600	1	24.92
6	118354392	119339222	1	33.77
6	118354392	119366211	1	26.04
6	118354392	119366211	1	34.21
6	118354392	119498444	3	19.25
6	118354392	119498444	1	60.97
6	118354392	119591729	4	29.28
6	118354392	119618062	4	15.1
6	118354392	119861470	1	43.25
6	118354392	119861470	1	51.43
6	118354392	119934418	3	38.84
6	118354392	121097895	3	69.16
6	118460273	118748364	1	19.11
6	118460273	118819517	1	16.6
6	118460273	119241600	1	84
6	118635911	118790441	1	15.05
6	118635911	118819517	3	15.37
6	118635911	118819517	1	15.44
6	118635911	118819517	1	16.56
6	118635911	118819517	1	24.06
6	118635911	118855815	1	16.77
6	118635911	118855815	0	15.56
6	118635911	118855815	1	21.18
6	118635911	118855815	1	20.09
6	118635911	118855815	1	51.64
6	118635911	119068908	0	23.07
6	118635911	119068908	0	18.36
6	118635911	119241600	1	15.73
6	118635911	119339222	1	23.88
6	118635911	119397214	1	37.51
6	118635911	119418043	3	24.36
6	118635911	119498444	4	21.64
6	118635911	119498444	1	40.29
6	118635911	119498444	4	17.81
6	118635911	119498444	4	31.99
6	118635911	119562017	1	30.79
6	118635911	119591729	1	24.65
6	118635911	119645886	4	29.99
6	118635911	119738212	4	34.55
6	118635911	120640218	1	59.62
6	118635911	120730768	1	103.76
6	118635911	120813916	1	63.29
6	118635911	121536836	1	162.89
6	118673771	119068908	0	18.18
6	118748364	119068908	0	21.64
6	118748364	119562017	4	19.34
6	118790441	119068908	1	21.44
6	118790441	119068908	1	20.12
6	118790441	119498444	1	16.37
6	118819517	119241600	1	23.88
6	118819517	119618062	3	16.35
6	118855815	119163112	1	21.33
6	118855815	119339222	1	17.14
6	118855815	121536836	1	139.79
6	118878361	119418043	1	30.49
6	118978622	119498444	4	17.14
6	118978622	119618062	1	20.67
6	118978622	121267773	1	31.87
6	119003189	119339222	1	16.04
6	119003189	119339222	1	24.76
6	119003189	119498444	1	46.63
6	119003189	119645886	1	22.05
6	119003189	119645886	1	91.09
6	119003189	119771390	1	58.8
6	119003189	119771390	1	54.25
6	119003189	120450992	1	91.73
6	119003189	121029686	1	95.04
6	119038391	119738212	1	61
6	119068908	119498444	1	26.91
6	119068908	119498444	1	42.61
6	119068908	119883823	1	72.95
6	119068908	119883823	1	73.14
6	119068908	119883823	1	65.05
6	119068908	119934418	1	31.97
6	119068908	120038989	1	49.43
6	119068908	120730768	1	87.65
6	119068908	121536836	1	72.04
6	119068908	121536836	1	83.88
6	119163112	119618062	1	87.76
6	119163112	119675061	1	31.81
6	119163112	119738212	1	29.6
6	119163112	119771390	1	37.43
6	119163112	119771390	1	29.31
6	119163112	119813923	1	36.45
6	119163112	119813923	1	24.19
6	119163112	120303385	1	49.52
6	119163112	120402815	3	22.62
6	119163112	120450992	4	25.27
6	119163112	121097895	1	125.8
6	119205070	119562017	0	16.91
6	119205070	119883823	1	52.39
6	119205070	120374438	1	46.26
6	119205070	121920647	1	110.09
6	119241600	120473415	1	69.56
6	119241600	120763628	1	55.2
6	119339222	119418043	1	15.42
6	119339222	119645886	1	16.91
6	119339222	119738212	1	44.99
6	119339222	119738212	3	22.53
6	119339222	119738212	1	77.03
6	119339222	119771390	1	30.97
6	119339222	119771390	1	24.84
6	119339222	119771390	1	41.1
6	119339222	119771390	1	58
6	119339222	119861470	1	20.5
6	119339222	119883823	1	30.26
6	119339222	119883823	1	34.75
6	119339222	119883823	1	58.03
6	119339222	119934418	1	22.72
6	119339222	120156645	1	82.54
6	119339222	120640218	1	43.16
6	119339222	120640218	1	22.11
6	119339222	121029686	1	64.46
6	119397214	119771390	1	47.76
6	119498444	119706613	1	15.2
6	119498444	119738212	1	84
6	119498444	119883823	1	32.31
6	119562017	121920647	1	154.6
6	119591729	119861470	1	15.81
[truncated: 5,494 more rows]
