# Supplementary material for: Massive screening of copy number population-scale variation in Bos taurus genome
Source: BMC Genomics. 2013 Feb 26;14:124. doi: 10.1186/1471-2164-14-124 (PMC3618309; doi:10.1186/1471-2164-14-124)
Supplement: Additional file 2 — CNVRs dataset. Complete list of CNVR found in this study. It also includes the list of the types of CNV in each region. [file 1471-2164-14-124-S2.tsv]

chr	start_position	end_position	length	No_deletions	No_duplication	CN0	CN1	CN3	CN4
1	104120824	106367470	2246647	3	5	0	3	5	0
1	13045068	13159989	114922	1	0	0	1	0	0
1	134757617	134828445	70829	1	0	0	1	0	0
1	144682317	145077996	395680	1	0	0	1	0	0
1	145436565	147021001	1584437	28	9	0	28	7	2
1	147075251	147411132	335882	3	0	0	3	0	0
1	147868233	149000570	1132338	11	1	0	11	1	0
1	149116418	149363847	247430	1	0	0	1	0	0
1	156457926	157105608	647683	4	0	0	4	0	0
1	157424486	157758038	333553	1	0	0	1	0	0
1	16443757	17106220	662464	2	2	0	2	2	0
1	26758614	28976084	2217471	0	1	0	0	1	0
1	30970702	32023796	1053095	2	0	0	2	0	0
1	32267589	33254598	987010	2	0	0	2	0	0
1	33828831	34085799	256969	2	1	0	2	1	0
1	40566714	41248663	681950	1	0	0	1	0	0
1	43461070	43522083	61014	2	0	2	0	0	0
1	49221199	49302476	81278	1	0	0	1	0	0
1	49517485	50031807	514323	1	0	0	1	0	0
1	59799326	59853273	53948	0	1	0	0	0	1
1	67726747	68327820	601074	2	0	0	2	0	0
1	94470191	95148546	678356	4	2	0	4	2	0
1	95616571	95898817	282247	15	0	0	15	0	0
10	103736758	103898866	162109	1	0	0	1	0	0
10	104740929	105404884	663956	11	0	0	11	0	0
10	22716644	24701005	1984362	3	0	0	3	0	0
10	31051132	31845930	794799	1	0	0	1	0	0
10	38109486	40042452	1932967	7	8	0	7	7	1
10	40898900	41478088	579189	1	0	0	1	0	0
10	42083540	44093123	2009584	0	1	0	0	1	0
10	51670996	52737513	1066518	1	0	0	1	0	0
10	54012681	54760454	747774	2	0	0	2	0	0
10	60832739	61308736	475998	1	0	0	1	0	0
10	72409840	72720892	311053	1	0	0	1	0	0
10	72770200	74142401	1372202	1	0	0	1	0	0
10	75841639	77095217	1253579	1	0	0	1	0	0
10	90629937	91193329	563393	3	0	0	3	0	0
10	92772802	97730008	4957207	1	0	0	1	0	0
11	100200661	100931763	731103	3	0	0	3	0	0
11	101292087	106068403	4776317	25	0	0	25	0	0
11	106387273	108062407	1675135	125	89	4	121	64	25
11	108096694	109899269	1802576	141	81	15	126	44	37
11	110067996	110171704	103709	1	0	0	1	0	0
11	1592828	3400223	1807396	8	0	0	8	0	0
11	34654504	34804366	149863	1	0	0	1	0	0
11	35046935	36263723	1216789	3	0	0	3	0	0
11	45847512	46304229	456718	4	0	0	4	0	0
11	53138235	53922209	783975	1	0	0	1	0	0
11	59350664	60242003	891340	3	1	0	3	1	0
11	76077796	76286798	209003	1	0	0	1	0	0
11	89481530	90375169	893640	3	6	0	3	6	0
11	90767264	91696403	929140	2	0	0	2	0	0
11	97671700	97803775	132076	1	0	0	1	0	0
12	25552722	26132030	579309	1	0	0	1	0	0
12	32726232	33117570	391339	1	0	0	1	0	0
12	34345727	34782067	436341	10	0	0	10	0	0
12	35433109	36180450	747342	9	0	0	9	0	0
12	42489347	44134570	1645224	1	0	0	1	0	0
12	44796636	45365350	568715	2	0	0	2	0	0
12	45515047	46775983	1260937	3	5	0	3	5	0
12	52639543	52756057	116515	9	0	0	9	0	0
12	56072809	56737505	664697	2	0	0	2	0	0
12	57164785	58499787	1335003	2	4	0	2	4	0
12	58898622	62069643	3171022	1	0	0	1	0	0
12	62101972	62790152	688181	0	1	0	0	1	0
12	63653957	64035846	381890	0	1	0	0	1	0
12	69599638	70026325	426688	0	1	0	0	1	0
12	71172103	71356321	184219	1	0	0	1	0	0
12	82168055	84970616	2802562	78	31	1	77	27	4
12	84990945	85202835	211891	1	0	0	1	0	0
13	19270399	19603999	333601	1	0	0	1	0	0
13	267919	1024645	756727	0	15	0	0	15	0
13	42667485	43135925	468441	2	0	0	2	0	0
13	54282258	55716109	1433852	150	82	0	150	65	17
13	62577052	62824357	247306	1	0	0	1	0	0
13	78948375	79337898	389524	2	0	0	2	0	0
14	10293408	15934672	5641265	13	2	0	13	1	1
14	16625709	17451433	825725	1	0	1	0	0	0
14	18116165	25170557	7054393	44	7	0	44	6	1
14	22217	4050443	4028227	97	44	0	97	23	21
14	25248508	29056830	3808323	12	1	0	12	0	1
14	29175770	32205805	3030036	4	0	0	4	0	0
14	33906546	35796168	1889623	1	0	0	1	0	0
14	36200511	38035979	1835469	4	0	0	4	0	0
14	39432906	46012504	6579599	11	0	0	11	0	0
14	46647159	48915355	2268197	3	1	0	3	1	0
14	49039571	51713166	2673596	3	3	0	3	3	0
14	52350311	54786374	2436064	2	0	0	2	0	0
14	5318261	8235919	2917659	14	6	0	14	6	0
14	54871655	56346729	1475075	1	0	0	1	0	0
14	56836278	58765618	1929341	1	0	0	1	0	0
14	58838436	69391073	10552638	21	6	0	21	3	3
14	69685297	72944022	3258726	7	1	0	7	1	0
14	73373525	81323941	7950417	58	2	11	47	2	0
14	9264514	10180119	915606	1	0	0	1	0	0
15	14729247	15254475	525229	2	0	0	2	0	0
15	48630840	49099288	468449	3	0	0	3	0	0
15	58481247	59412710	931464	0	1	0	0	1	0
15	6669436	11990236	5320801	15	13	0	15	9	4
15	66806726	68345443	1538718	2	0	0	2	0	0
15	68704513	70886592	2182080	7	15	0	7	10	5
15	79270019	79450390	180372	14	0	2	12	0	0
15	80758672	81414654	655983	3	0	0	3	0	0
15	84246050	84598266	352217	3	0	0	3	0	0
16	13866094	14416110	550017	1	0	0	1	0	0
16	1509447	2359053	849607	2	0	0	2	0	0
16	23565134	26984024	3418891	2	0	0	2	0	0
16	3281315	3763452	482138	2	0	0	2	0	0
16	38252708	41424854	3172147	9	0	0	9	0	0
16	42857300	43142277	284978	1	0	0	1	0	0
16	43627899	44480611	852713	3	0	0	3	0	0
16	45821133	49216937	3395805	157	63	0	157	37	26
16	58132375	58433781	301407	0	2	0	0	2	0
16	6772899	7380170	607272	1	0	0	1	0	0
16	68396075	69121938	725864	2	0	0	2	0	0
16	73429897	73903239	473343	1	0	0	1	0	0
16	75179404	75994293	814890	2	0	0	2	0	0
16	756271	1239956	483686	4	0	0	4	0	0
16	76214416	77506207	1291792	1	0	0	1	0	0
16	7692823	8023376	330554	11	0	0	11	0	0
16	77541690	77895387	353698	1	0	0	1	0	0
16	8166692	9097890	931199	2	1	0	2	1	0
17	1700039	2072139	372101	1	0	0	1	0	0
17	22221602	24727632	2506031	10	16	0	10	5	11
17	27151317	28816785	1665469	1	2	0	1	2	0
17	32722027	33241876	519850	2	0	0	2	0	0
17	38189598	39026840	837243	3	0	0	3	0	0
17	43441700	43799554	357855	1	0	0	1	0	0
17	46943003	47178379	235377	1	0	0	1	0	0
17	55126304	55361833	235530	2	0	0	2	0	0
17	66561114	66930770	369657	2	0	0	2	0	0
17	71714121	72956469	1242349	3	0	0	3	0	0
17	74130891	76487767	2356877	367	203	6	361	120	83
17	7893738	8036864	143127	1	0	0	1	0	0
18	11154967	11696664	541698	0	2	0	0	2	0
18	11943370	13864213	1920844	54	20	0	54	15	5
18	14708594	15241466	532873	1	0	0	1	0	0
18	17000965	17460491	459527	1	0	0	1	0	0
18	24516480	25873983	1357504	1	0	0	1	0	0
18	27616358	28300493	684136	3	19	0	3	19	0
18	33068565	34934948	1866384	1	1	0	1	1	0
18	3445072	5512146	2067075	3	0	0	3	0	0
18	39809298	40362734	553437	1	0	0	1	0	0
18	47346235	49679093	2332859	4	0	0	4	0	0
18	50131635	51100734	969100	1	0	0	1	0	0
18	511154	1188159	677006	1	0	0	1	0	0
18	52284273	57412978	5128706	19	0	0	19	0	0
18	61914051	62723088	809038	5	0	0	5	0	0
18	6194326	7525916	1331591	11	0	0	11	0	0
18	62844485	64495996	1651512	4	0	0	4	0	0
18	65509652	66116596	606945	1	0	0	1	0	0
18	9273680	10990135	1716456	73	26	0	73	25	1
19	2398186	4682045	2283860	2	0	0	2	0	0
19	34715970	36323785	1607816	33	1	0	33	1	0
19	47946441	48423233	476793	3	0	0	3	0	0
19	51930103	53072292	1142190	7	0	0	7	0	0
19	54580422	56351250	1770829	3	0	0	3	0	0
19	57486826	58999780	1512955	1	0	0	1	0	0
19	64446334	64821371	375038	3	0	0	3	0	0
2	130116401	131782871	1666471	1	0	0	1	0	0
2	134414900	135863013	1448114	5	0	0	5	0	0
2	137508143	138498693	990551	12	0	0	12	0	0
2	138827572	140506973	1679402	29	0	0	29	0	0
2	140603179	140672837	69659	1	0	0	1	0	0
2	14916340	15082192	165853	3	0	0	3	0	0
2	191747	612924	421178	1	0	0	1	0	0
2	28252000	28922493	670494	0	135	0	0	130	5
2	32187767	32615889	428123	1	0	0	1	0	0
2	42004977	42313898	308922	1	0	0	1	0	0
2	54257522	54520008	262487	2	1	0	2	1	0
2	57741281	58580087	838807	5	3	0	5	2	1
2	59778533	59832176	53644	1	0	1	0	0	0
2	66654374	66884780	230407	0	5	0	0	5	0
2	70726542	70962446	235905	0	1	0	0	1	0
2	80763207	81519019	755813	0	1	0	0	1	0
2	81725076	82300197	575122	1	0	0	1	0	0
2	86184282	87880853	1696572	1	1	0	1	1	0
2	9454760	9553019	98260	1	0	0	1	0	0
20	22322841	23557058	1234218	1	0	0	1	0	0
20	2410231	4694229	2283999	5	2	0	5	2	0
20	46603191	46767628	164438	2	0	0	2	0	0
20	49557518	49948733	391216	2	0	0	2	0	0
20	58927206	59260304	333099	3	0	0	3	0	0
20	61736487	62606265	869779	3	0	0	3	0	0
20	68975427	71820229	2844803	4	1	0	4	1	0
20	72013445	75705447	3692003	156	63	0	156	56	7
21	36837820	38909064	2071245	4	0	0	4	0	0
21	42104742	42490568	385827	0	11	0	0	11	0
21	51691229	51877183	185955	0	1	0	0	1	0
21	56530968	56619201	88234	1	0	0	1	0	0
21	64570026	64879371	309346	4	3	0	4	2	1
21	65195981	65839492	643512	3	0	0	3	0	0
21	65990702	69171299	3180598	37	1	0	37	1	0
21	789899	913751	123853	1	0	0	1	0	0
22	19978821	20138012	159192	1	0	0	1	0	0
22	41216126	42912516	1696391	2	0	0	2	0	0
22	49448832	50130591	681760	7	0	0	7	0	0
22	51261064	51910202	649139	1	0	0	1	0	0
22	52213718	52670501	456784	2	0	0	2	0	0
22	55621233	56522897	901665	1	0	0	1	0	0
22	57580964	58291278	710315	5	0	0	5	0	0
22	58936549	61418797	2482249	92	32	2	90	25	7
22	61559594	61825381	265788	12	0	0	12	0	0
23	10910413	11572149	661737	2	0	0	2	0	0
23	17840407	18709318	868912	1	0	0	1	0	0
23	22273404	23450170	1176767	1	0	0	1	0	0
23	33906415	36330036	2423622	0	1	0	0	1	0
23	48762450	49417029	654580	8	1	0	8	1	0
23	49923097	50305206	382110	1	0	0	1	0	0
23	50466591	52869715	2403125	11	5	0	11	5	0
23	7398492	9059618	1661127	1	0	0	1	0	0
24	13805	570702	556898	1	0	0	1	0	0
24	16432016	16702404	270389	0	1	0	0	1	0
24	19822866	21032472	1209607	2	0	0	2	0	0
24	2619325	4488110	1868786	4	1	0	4	1	0
24	30433499	30578158	144660	1	0	0	1	0	0
24	31087377	33353576	2266200	1	0	0	1	0	0
24	41808167	44451141	2642975	6	0	0	6	0	0
24	46568174	48636081	2067908	4	0	0	4	0	0
24	49115846	50428160	1312315	17	0	0	17	0	0
24	53308651	55936257	2627607	1	0	0	1	0	0
24	5775858	5995682	219825	0	1	0	0	1	0
24	57918056	61169925	3251870	8	0	0	8	0	0
24	62475283	64469669	1994387	10	0	0	10	0	0
24	6977246	7748748	771503	1	0	0	1	0	0
24	779300	2504031	1724732	5	1	0	5	1	0
25	10247989	11170658	922670	5	1	0	5	1	0
25	11430993	12477768	1046776	1	0	0	1	0	0
25	12629368	15738689	3109322	2	0	0	2	0	0
25	17657149	22633966	4976818	2	0	0	2	0	0
25	1970922	2853530	882609	13	0	0	13	0	0
25	26512300	28979303	2467004	6	0	0	6	0	0
25	2920471	4622017	1701547	2	1	0	2	1	0
25	34710750	35322059	611310	4	0	0	4	0	0
25	36276910	36939222	662313	1	0	0	1	0	0
25	37277731	39588050	2310320	11	2	0	11	2	0
25	39809717	40288192	478476	1	0	0	1	0	0
25	40490201	41074509	584309	3	0	0	3	0	0
25	41281254	43938949	2657696	101	82	0	101	56	26
25	563136	1436321	873186	43	31	0	43	9	22
26	1966808	3760092	1793285	3	0	0	3	0	0
26	20352729	20910012	557284	4	0	0	4	0	0
26	21694339	22115122	420784	0	1	0	0	1	0
26	28475779	28536014	60236	13	0	9	4	0	0
26	44321378	45166082	844705	22	0	0	22	0	0
26	48185169	51726097	3540929	220	83	1	219	70	13
27	10240020	12436803	2196784	7	7	0	7	4	3
27	17432280	17547964	115685	0	3	0	0	3	0
27	22286	2058223	2035938	4	0	0	4	0	0
27	34913582	36382361	1468780	3	0	0	3	0	0
27	38624907	39945690	1320784	1	0	0	1	0	0
27	40116876	40904315	787440	2	0	0	2	0	0
27	45104457	45965798	861342	3	0	0	3	0	0
27	46128091	46341123	213033	1	0	0	1	0	0
27	5483605	6089426	605822	3	0	0	3	0	0
28	19633933	21355006	1721074	7	3	0	7	2	1
28	24148145	24436311	288167	2	0	0	2	0	0
28	26852434	27133662	281229	1	0	0	1	0	0
28	33876416	34607993	731578	2	0	0	2	0	0
28	35051073	35151018	99946	0	1	0	0	1	0
28	35819513	36126790	307278	2	0	0	2	0	0
28	38904903	40599479	1694577	0	1	0	0	1	0
28	41295282	41724261	428980	0	1	0	0	1	0
28	4635302	4847957	212656	3	0	3	0	0	0
29	22869087	22927228	58142	4	0	2	2	0	0
29	28737303	29292057	554755	1	0	0	1	0	0
29	43894287	44357350	463064	9	1	0	9	1	0
29	44592216	44950225	358010	1	0	0	1	0	0
29	46453946	46927410	473465	1	0	0	1	0	0
29	46954582	47290450	335869	1	0	0	1	0	0
29	47457315	51979344	4522030	68	39	0	68	18	21
3	106487245	106704082	216838	1	0	0	1	0	0
3	119914876	120474867	559992	6	0	0	6	0	0
3	122491843	123748948	1257106	4	0	0	4	0	0
3	123988486	127304445	3315960	156	29	3	153	25	4
3	127404885	127908628	503744	60	10	2	58	6	4
3	35934473	36432760	498288	5	0	0	5	0	0
3	41821889	42320543	498655	2	2	0	2	2	0
3	42717281	42985745	268465	1	0	0	1	0	0
3	43284600	44239453	954854	1	0	0	1	0	0
3	66693961	68946015	2252055	4	4	0	4	4	0
3	74265239	74620469	355231	0	1	0	0	1	0
3	80866696	81172892	306197	1	0	0	1	0	0
3	97880202	98639042	758841	2	0	0	2	0	0
3	99137052	99883977	746926	1	0	0	1	0	0
4	112181263	112275051	93789	1	0	0	1	0	0
4	116299862	118044404	1744543	11	1	0	11	1	0
4	119681675	120843657	1161983	1	0	0	1	0	0
4	120976229	121466799	490571	2	0	0	2	0	0
4	121732559	123807541	2074983	71	14	1	70	11	3
4	17920995	19937761	2016767	3	0	0	3	0	0
4	24835181	24950040	114860	1	0	0	1	0	0
4	27554377	29586773	2032397	0	1	0	0	1	0
4	35249218	40102804	4853587	5	4	0	5	2	2
4	41683742	42161398	477657	0	1	0	0	0	1
4	42333030	43532791	1199762	2	1	0	2	1	0
4	4363018	4939440	576423	1	0	0	1	0	0
4	52240752	58276987	6036236	4	6	0	4	5	1
4	59078980	61239143	2160164	3	3	0	3	2	1
4	6263128	6441009	177882	0	1	0	0	1	0
4	68833564	69130298	296735	0	8	0	0	8	0
4	74706824	75751871	1045048	3	0	3	0	0	0
4	82996776	85377049	2380274	5	0	0	5	0	0
4	86108223	86850396	742174	5	1	0	5	1	0
4	87028811	87511032	482222	1	0	0	1	0	0
4	87790299	88536202	745904	1	0	0	1	0	0
4	89829525	90034808	205284	0	2	0	0	2	0
4	91548862	93076505	1527644	3	1	0	3	1	0
5	10905566	12670049	1764484	1	0	0	1	0	0
5	113310280	113682009	371730	3	0	0	3	0	0
5	114937519	115595171	657653	4	0	0	4	0	0
5	116152845	117167196	1014352	2	0	0	2	0	0
5	119514666	119674607	159942	2	0	0	2	0	0
5	119777389	121235536	1458148	14	0	1	13	0	0
5	121502581	122281890	779310	17	1	0	17	1	0
5	122778434	124368769	1590336	52	6	1	51	1	5
5	124644787	125804606	1159820	58	6	0	58	5	1
5	12986153	13846762	860610	2	0	0	2	0	0
5	15353412	18244333	2890922	3	2	0	3	2	0
5	3215567	4129012	913446	8	20	0	8	8	12
5	43935263	44751134	815872	0	1	0	0	1	0
5	4475256	4963140	487885	0	22	0	0	21	1
5	63185150	63605940	420791	0	1	0	0	0	1
5	99108573	99780911	672339	2	0	0	2	0	0
6	104045579	104161909	116331	2	0	0	2	0	0
6	10436169	10958687	522519	1	0	0	1	0	0
6	106674607	106943665	269059	2	2	0	2	1	1
6	11332156	11439345	107190	1	0	0	1	0	0
6	117300223	121057131	3756909	377	90	12	365	49	41
6	1202246	1452847	250602	1	0	0	1	0	0
6	121097895	122543361	1445467	44	0	0	44	0	0
6	301958	416898	114941	0	4	0	0	3	1
6	34034407	35815786	1781380	2	1	0	2	1	0
6	38212941	38326147	113207	0	1	0	0	1	0
6	39486004	39844523	358520	1	0	0	1	0	0
6	48491442	48639804	148363	4	0	2	2	0	0
6	49244600	51749549	2504950	3	2	0	3	1	1
6	52169454	52708578	539125	1	0	0	1	0	0
6	53385028	53747772	362745	69	0	1	68	0	0
6	55857695	57233857	1376163	2	1	0	2	1	0
6	66481494	67190573	709080	3	0	0	3	0	0
6	75551942	77977192	2425251	4	1	0	4	1	0
6	78134304	81185310	3051007	2	1	0	2	1	0
6	81219666	82702589	1482924	3	2	0	3	2	0
6	83920999	85179168	1258170	1	0	0	1	0	0
6	8696510	10313839	1617330	4	1	0	4	1	0
6	87255540	87989290	733751	1	0	0	1	0	0
6	88631073	91110794	2479722	1	0	0	1	0	0
6	97693437	99268176	1574740	1	6	0	1	6	0
7	10525072	10939994	414923	2	0	0	2	0	0
7	13130622	15429052	2298431	9	1	0	9	1	0
7	16256469	17818732	1562264	8	0	0	8	0	0
7	18014530	19077900	1063371	13	0	0	13	0	0
7	19948892	20207067	258176	2	0	0	2	0	0
7	2419765	2683388	263624	1	0	0	1	0	0
7	32007401	32271913	264513	1	0	0	1	0	0
7	3573709	4053056	479348	1	0	0	1	0	0
7	40932160	41117963	185804	9	0	6	3	0	0
7	4093460	5006978	913519	5	0	0	5	0	0
7	41971468	43041916	1070449	43	12	0	43	12	0
7	50106889	50381010	274122	5	0	0	5	0	0
7	51295657	51740562	444906	1	0	0	1	0	0
7	60855462	61489725	634264	1	0	0	1	0	0
7	6936993	7302795	365803	1	0	0	1	0	0
7	76674263	77261598	587336	1	5	0	1	0	5
7	79426025	79588196	162172	1	0	0	1	0	0
7	85904614	87171543	1266930	5	3	0	5	1	2
7	9338124	9936741	598618	1	0	0	1	0	0
8	10015673	10947035	931363	1	0	0	1	0	0
8	101534236	104052639	2518404	2	1	0	2	1	0
8	107120266	108856281	1736016	7	1	0	7	1	0
8	110411505	112466824	2055320	9	0	0	9	0	0
8	114063990	115480192	1416203	1	1	0	1	1	0
8	115809531	116938580	1129050	51	10	0	51	9	1
8	11655	5869533	5857879	8	0	0	8	0	0
8	34183557	34694186	510630	11	0	0	11	0	0
8	45656881	46807443	1150563	1	0	0	1	0	0
8	62437154	63043591	606438	1	0	0	1	0	0
8	63736106	65650299	1914194	7	0	0	7	0	0
8	6544485	9639134	3094650	5	3	0	5	1	2
8	66105221	67247149	1141929	1	0	0	1	0	0
8	70111163	73945617	3834455	6	3	0	6	2	1
8	77657481	80334217	2676737	5	1	0	5	1	0
8	88380515	88797499	416985	0	1	0	0	1	0
8	89202042	90765199	1563158	1	0	0	1	0	0
8	92231832	93802093	1570262	4	0	0	4	0	0
8	94308509	95478718	1170210	1	0	0	1	0	0
8	96729684	98112589	1382906	4	0	0	4	0	0
9	104560884	106598273	2037390	34	1	0	34	1	0
9	106668146	108072258	1404113	16	0	0	16	0	0
9	1843119	3932649	2089531	9	7	0	9	6	1
9	31230679	32778460	1547782	2	2	0	2	2	0
9	37134722	37442894	308173	15	0	0	15	0	0
9	39015500	39597659	582160	1	0	0	1	0	0
9	4685718	5301215	615498	1	1	0	1	1	0
9	48193040	50434277	2241238	1	1	0	1	1	0
9	56734582	57990257	1255676	8	1	0	8	1	0
9	71105689	71554875	449187	1	0	0	1	0	0
9	79375993	81277652	1901660	2	0	0	2	0	0
9	83724285	83875983	151699	2	0	0	2	0	0
9	93562239	93983679	421441	1	0	0	1	0	0
9	98214838	98912511	697674	1	0	0	1	0	0
