# Supplementary material for: Massive screening of copy number population-scale variation in Bos taurus genome
Source: BMC Genomics. 2013 Feb 26;14:124. doi: 10.1186/1471-2164-14-124 (PMC3618309; doi:10.1186/1471-2164-14-124)
Supplement: Additional file 3 — CNV distribution. List of CNVs and their copy number, length, frequency in the population and number of genes included. [file 1471-2164-14-124-S3.tsv]

Chr	CNV_start	CNV_end	Copy number	CNV length	Frequency(No Samples)	No_Genes
1	104120824	106367470	3	2246647	1	6
1	105134897	106079523	1	944627	1	1
1	105134897	106271501	3	1136605	1	2
1	105134897	106367470	1	1232574	1	2
1	105134897	106367470	3	1232574	3	2
1	105499698	106367470	1	867773	1	2
1	13045068	13159989	1	114922	1	0
1	134757617	134828445	1	70829	1	0
1	134757617	135008985	1	251369	1	1
1	144682317	149606879	1	4924563	1	73
1	144802149	145077996	1	275848	1	4
1	145436565	149650628	1	4214064	1	66
1	145772706	147670374	1	1897669	1	36
1	145886527	146377856	1	491330	1	7
1	145886527	148796434	1	2909908	1	48
1	145913675	146980056	3	1066382	1	19
1	145913675	147021001	3	1107327	1	21
1	145913675	147382788	1	1469114	1	31
1	145913675	147670374	3	1756700	1	35
1	145913675	147670374	4	1756700	1	35
1	145954149	147382788	1	1428640	1	31
1	146075063	146539991	1	464929	1	7
1	146115478	146666101	1	550624	1	6
1	146115478	146907551	1	792074	1	11
1	146115478	147021001	4	905524	1	18
1	146115478	147225000	3	1109523	1	24
1	146115478	147670374	3	1554897	1	32
1	146142789	146539991	1	397203	1	5
1	146142789	146933479	1	790691	1	10
1	146142789	146980056	1	837268	1	15
1	146142789	147127461	1	984673	1	20
1	146142789	149025062	1	2882274	1	51
1	146164291	146608841	1	444551	1	5
1	146164291	146829620	1	665330	1	8
1	146164291	146907551	1	743261	2	10
1	146164291	146980056	1	815766	1	15
1	146164291	147021001	1	856711	1	17
1	146164291	147524968	3	1360678	1	29
1	146213134	146460631	1	247498	1	2
1	146213134	146508752	1	295619	1	3
1	146213134	146630819	1	417686	1	3
1	146213134	146666101	1	452968	1	3
1	146213134	147411132	3	1197999	1	27
1	146377856	147021001	3	643146	1	14
1	146377856	147075251	1	697396	1	16
1	146377856	147225000	3	847145	1	20
1	146377856	147382788	3	1004933	1	24
1	146377856	147670374	3	1292519	1	28
1	146387648	146980056	1	592409	1	12
1	146387648	146980056	3	592409	1	12
1	146387648	147021001	1	633354	1	14
1	146433081	146630819	1	197739	1	2
1	146508752	147021001	3	512250	1	13
1	146508752	147355780	4	847029	1	22
1	146630819	147355780	1	724962	1	21
1	146723390	146829620	1	106231	1	3
1	146723390	146907551	1	184162	2	5
1	146723390	146907551	4	184162	1	5
1	146723390	146933479	1	210090	2	5
1	146723390	147021001	3	297612	2	12
1	146723390	147096214	1	372825	1	14
1	146723390	147225000	1	501611	1	18
1	146723390	147524968	1	801579	1	24
1	146723390	147670374	3	946985	1	26
1	146829620	146980056	1	150437	1	8
1	146829620	147319320	1	489701	1	19
1	146907551	146980056	1	72506	1	5
1	146907551	147021001	1	113451	1	7
1	146907551	147096214	1	188664	1	9
1	146907551	147127461	1	219911	1	10
1	146907551	147319320	1	411770	1	16
1	146907551	147411132	1	503582	2	19
1	147075251	147411132	1	335882	1	11
1	147197899	147411132	1	213234	1	8
1	147197899	147551138	1	353240	1	8
1	147291521	147411132	1	119612	1	5
1	147868233	148086751	1	218519	1	3
1	147868233	148268237	1	400005	1	4
1	147868233	148288798	1	420566	1	6
1	147962755	148086751	1	123997	1	1
1	147962755	148741455	1	778701	1	5
1	148402822	148911817	1	508996	1	8
1	148402822	149211910	1	809089	2	13
1	148462982	148796434	1	333453	2	5
1	148484065	149363847	1	879783	1	16
1	148507779	149189841	1	682063	1	13
1	148570009	148886401	1	316393	1	7
1	148570009	149000570	3	430562	1	11
1	148655282	148886401	1	231120	1	6
1	148677099	149000570	1	323472	1	10
1	149116418	149363847	1	247430	1	4
1	156457926	157276472	1	818547	1	5
1	156746564	157276472	1	529909	1	4
1	156806950	157824204	1	1017255	1	6
1	156843756	157085203	1	241448	1	1
1	156843756	157105608	1	261853	3	1
1	156843756	157722754	1	878999	1	5
1	157424486	157758038	1	333553	1	3
1	16443757	16887708	1	443952	1	0
1	16443757	17012359	1	568603	1	0
1	16443757	17012359	3	568603	1	0
1	16443757	17278944	1	835188	1	0
1	16472908	17549128	1	1076221	1	0
1	16552747	17699246	1	1146500	1	0
1	16597221	17106220	3	509000	1	0
1	26758614	28976084	3	2217471	1	0
1	30970702	33178037	1	2207336	1	3
1	31017189	31879528	1	862340	1	2
1	31017189	32023796	1	1006608	1	2
1	31017189	33296051	1	2278863	1	3
1	32267589	33296051	1	1028463	1	1
1	32423822	34021281	3	1597460	1	1
1	32755621	33296051	1	540431	1	0
1	32949574	33254598	1	305025	2	0
1	32949574	33296051	1	346478	1	0
1	33828831	33983401	1	154571	1	0
1	33828831	34085799	1	256969	1	0
1	33828831	34085799	3	256969	1	0
1	40566714	41306129	1	739416	1	0
1	40661662	41306129	1	644468	1	0
1	40995637	41248663	1	253027	1	0
1	43461070	43522083	0	61014	2	0
1	49221199	49754203	3	533005	2	0
1	49244558	49302476	1	57919	1	0
1	49517485	50031807	1	514323	1	0
1	59799326	59853273	4	53948	1	1
1	67726747	68188516	1	461770	1	13
1	68100505	68327820	1	227316	1	4
1	94470191	94958245	3	488055	1	2
1	94470191	95082341	3	612151	1	4
1	94470191	95148546	1	678356	1	5
1	94653903	94958245	1	304343	2	1
1	94653903	95148546	1	494644	1	4
1	95616571	95898817	1	282247	2	2
1	95653469	95802157	1	148689	1	1
1	95653469	95898817	1	245349	12	2
2	130116401	131782871	1	1666471	1	43
2	134414900	135897720	1	1482821	1	21
2	134893755	135463865	1	570111	1	8
2	135379062	135897720	1	518659	2	9
2	135609163	135863013	1	253851	4	4
2	137508143	138247987	1	739845	1	15
2	137508143	138498693	1	990551	1	20
2	137851763	138283628	1	431866	2	9
2	137851763	138475644	1	623882	2	14
2	137851763	140331354	1	2479592	1	32
2	137896727	138247987	1	351261	1	9
2	137896727	138475644	1	578918	1	14
2	137924404	138247987	1	323584	1	9
2	137924404	138498693	1	574290	1	14
2	137924404	139274355	1	1349952	1	17
2	138018046	138498693	1	480648	1	11
2	138200094	138498693	1	298600	1	6
2	138827572	139004086	1	176515	1	1
2	138827572	139166008	1	338437	1	1
2	138827572	139222086	1	394515	1	1
2	138859368	139274355	1	414988	1	1
2	139194749	140331354	1	1136606	1	15
2	139324752	139942811	1	618060	1	7
2	139324752	140090278	1	765527	1	9
2	139429928	140331354	1	901427	1	15
2	139516884	139942811	1	425928	1	5
2	139551339	140051254	1	499916	1	7
2	139551339	140090278	1	538940	1	7
2	139551339	140672837	1	1121499	2	22
2	139576494	139808622	1	232129	1	1
2	139576494	139963957	1	387464	1	5
2	139576494	140051254	1	474761	1	7
2	139624424	139808622	1	184199	2	1
2	139624424	140090278	1	465855	1	7
2	139624424	140186751	1	562328	1	9
2	139624424	140412910	1	788487	1	16
2	139665914	139757787	1	91874	1	1
2	139665914	140129975	1	464062	1	7
2	139783051	140129975	1	346925	1	6
2	139808622	140010695	1	202074	1	6
2	139808622	140090278	1	281657	1	6
2	139808622	140129975	1	321354	1	6
2	139892518	140090278	1	197761	1	6
2	139916203	140331354	1	415152	2	10
2	140051254	140506973	1	455720	1	13
2	140603179	140672837	1	69659	1	3
2	14916340	14985890	1	69551	2	1
2	14916340	15082192	1	165853	1	1
2	191747	612924	1	421178	1	2
2	28252000	28418145	3	166146	4	3
2	28252000	28606628	3	354629	2	4
2	28252000	28668089	3	416090	1	4
2	28252000	28778269	3	526270	1	4
2	28252000	28804681	3	552682	1	4
2	28252000	28890039	3	638040	7	5
2	28252000	28922493	3	670494	14	5
2	28252000	28976013	3	724014	7	5
2	28290229	28418145	3	127917	1	2
2	28290229	28606628	3	316400	7	3
2	28290229	28606628	4	316400	1	3
2	28290229	28668089	3	377861	1	3
2	28290229	28833938	3	543710	1	3
2	28290229	28854902	3	564674	1	3
2	28290229	28890039	3	599811	19	4
2	28290229	28922493	3	632265	23	4
2	28290229	28953428	3	663200	1	4
2	28290229	28976013	3	685785	19	4
2	28290229	29014102	3	723874	1	4
2	28328098	28418145	3	90048	1	1
2	28328098	28418145	4	90048	1	1
2	28328098	28606628	3	278531	1	2
2	28328098	28890039	3	561942	6	3
2	28328098	28922493	3	594396	1	3
2	28328098	28976013	3	647916	3	3
2	28367352	28606628	3	239277	3	2
2	28367352	28890039	3	522688	21	3
2	28367352	28922493	3	555142	7	3
2	28367352	28976013	3	608662	1	3
2	28584395	28976013	3	391619	1	2
2	28606628	28922493	3	315866	1	2
2	28778269	28890039	3	111771	1	1
2	28778269	28922493	3	144225	1	1
2	28778269	28976013	3	197745	2	1
2	28804681	28890039	3	85359	1	1
2	28804681	28922493	3	117813	2	1
2	28804681	28922493	4	117813	3	1
2	28804681	28976013	3	171333	3	1
2	28833938	28922493	3	88556	1	1
2	32187767	32615889	1	428123	1	4
2	42004977	42313898	1	308922	1	0
2	54257522	54577242	1	319721	1	1
2	54357045	54544858	4	187814	1	1
2	54417202	54520008	1	102807	1	1
2	54442165	54520008	1	77844	1	1
2	54442165	54520008	3	77844	1	1
2	57741281	58626069	1	884789	2	4
2	57796572	58580087	1	783516	1	4
2	57983536	58548042	1	564507	1	3
2	57983536	58626069	1	642534	1	3
2	58039477	58480876	1	441400	1	3
2	58063626	58548042	1	484417	1	2
2	58227704	58580087	3	352384	1	2
2	58250627	58548042	4	297416	1	2
2	58250627	58626069	3	375443	1	2
2	58250627	59226517	3	975891	1	3
2	58310487	58548042	3	237556	1	2
2	58310487	58626069	3	315583	1	2
2	58310487	58915745	1	605259	1	2
2	58310487	58915745	3	605259	1	2
2	58337363	58626069	1	288707	1	1
2	58337363	58626069	3	288707	1	1
2	58421288	58580087	1	158800	1	1
2	59778533	59832176	0	53644	1	0
2	66654374	66884780	3	230407	2	0
2	66702278	66884780	3	182503	1	0
2	66743729	66884780	3	141052	2	0
2	70726542	70962446	3	235905	1	1
2	80763207	81519019	3	755813	1	1
2	81725076	82300197	1	575122	1	0
2	86184282	87492917	3	1308636	1	1
2	87460778	87880853	1	420076	1	0
2	9454760	9553019	1	98260	1	1
3	106487245	106704082	1	216838	1	6
3	119914876	120474867	1	559992	1	8
3	120001313	120474867	1	473555	1	7
3	120190102	120474867	1	284766	4	7
3	122491843	124197625	1	1705783	1	9
3	123047149	123748948	1	701800	1	7
3	123108883	123546339	1	437457	1	6
3	123490348	123513580	1	23233	1	1
3	123513580	123748948	1	235369	1	2
3	123988486	127158902	1	3170417	1	54
3	124344041	125590406	1	1246366	1	18
3	124344041	126569737	1	2225697	1	39
3	124379639	124968361	1	588723	1	8
3	124409437	124771547	1	362111	2	6
3	124409437	125139133	1	729697	4	13
3	124409437	125421303	1	1011867	1	18
3	124479925	124937824	1	457900	1	7
3	124479925	124993617	1	513693	2	7
3	124842821	125139133	1	296313	2	8
3	124842821	125160404	1	317584	1	9
3	124842821	125317890	1	475070	3	12
3	124842821	125421303	1	578483	1	13
3	124886497	125139133	1	252637	1	7
3	124886497	125317890	1	431394	1	11
3	124886497	125421303	1	534807	2	12
3	124937824	125139133	1	201310	3	6
3	124937824	125160404	1	222581	1	7
3	124937824	125253336	1	315513	2	9
3	124937824	125253336	3	315513	1	9
3	124937824	125565150	1	627327	1	11
3	124937824	126273097	1	1335274	2	24
3	125024837	125368228	1	343392	1	9
3	125076514	125139133	1	62620	1	4
3	125076514	125368228	1	291715	1	8
3	125076514	125590406	1	513893	1	9
3	125076514	125976901	1	900388	1	15
3	125139133	125590406	1	451274	1	6
3	125139133	125831816	1	692684	1	8
3	125206960	125590406	1	383447	1	3
3	125368228	125590406	1	222179	1	1
3	125368228	127874807	1	2506580	1	48
3	125421303	125707821	1	286519	1	1
3	125459676	125868207	1	408532	1	2
3	125459676	126904365	1	1444690	1	31
3	125459676	127908628	1	2448953	1	47
3	125486287	127404885	1	1918599	1	43
3	125516630	127404885	1	1888256	2	43
3	125516630	127908628	1	2391999	1	47
3	125565150	126164320	1	599171	1	12
3	125565150	126380128	1	814979	1	18
3	125565150	127719186	1	2154037	1	46
3	125565150	127874807	1	2309658	1	47
3	125637876	125924302	1	286427	1	4
3	125637876	126273097	1	635222	1	13
3	125637876	126380128	1	742253	1	18
3	125637876	126569737	1	931862	1	21
3	125637876	126974933	1	1337058	1	31
3	125637876	127330957	1	1693082	1	39
3	125669301	126273097	1	603797	1	13
3	125669301	126974933	3	1305633	1	31
3	125669301	127874807	1	2205507	1	47
3	125707821	126049085	1	341265	1	8
3	125707821	126589836	1	882016	1	20
3	125707821	127908628	1	2200808	1	46
3	125731948	126122558	1	390611	1	9
3	125770791	125831816	1	61026	1	1
3	125770791	125924302	1	153512	1	3
3	125770791	126022869	1	252079	1	8
3	125770791	126122558	1	351768	1	9
3	125770791	126213167	1	442377	2	12
3	125770791	126213167	4	442377	1	12
3	125770791	126248806	1	478016	1	12
3	125770791	126273097	1	502307	1	12
3	125770791	126357724	1	586934	1	16
3	125770791	126380128	1	609338	2	17
3	125770791	126380128	3	609338	1	17
3	125770791	126569737	1	798947	3	20
3	125770791	126589836	1	819046	1	20
3	125770791	126607962	1	837172	1	20
3	125770791	126946315	1	1175525	2	30
3	125770791	126974933	1	1204143	1	30
3	125770791	127185304	1	1414514	1	34
3	125770791	127265327	1	1494537	1	36
3	125770791	127404885	1	1634095	1	42
3	125770791	127908628	1	2137838	3	46
3	125802627	125924302	1	121676	1	3
3	125802627	126122558	1	319932	1	9
3	125802627	126122558	3	319932	2	9
3	125802627	126213167	1	410541	2	12
3	125802627	126213167	3	410541	1	12
3	125802627	126213167	4	410541	2	12
3	125802627	126248806	1	446180	1	12
3	125802627	126380128	3	577502	3	17
3	125802627	126457859	1	655233	1	18
3	125802627	126457859	3	655233	1	18
3	125802627	126569737	1	767111	1	20
3	125802627	126569737	3	767111	2	20
3	125802627	126589836	1	787210	1	20
3	125802627	126904365	1	1101739	1	30
3	125802627	126946315	1	1143689	1	30
3	125802627	126974933	1	1172307	1	30
3	125802627	127304445	1	1501819	1	37
3	125802627	127304445	3	1501819	1	37
3	125802627	127330957	1	1528331	1	38
3	125831816	126122558	1	290743	1	9
3	125831816	126569737	1	737922	1	20
3	125831816	126569737	3	737922	1	20
3	125831816	126946315	1	1114500	1	30
3	125831816	127908628	3	2076813	1	46
3	125868207	126122558	0	254352	1	9
3	125868207	126213167	0	344961	1	12
3	125868207	126273097	3	404891	2	12
3	125868207	126335945	1	467739	1	15
3	125868207	126380128	1	511922	2	17
3	125868207	126380128	3	511922	1	17
3	125868207	126569737	1	701531	1	20
3	125868207	126607962	1	739756	1	20
3	125868207	126904365	1	1036159	1	30
3	125868207	126974933	1	1106727	1	30
3	125868207	127265327	3	1397121	1	36
3	125868207	127354773	1	1486567	1	39
3	125924302	126213167	1	288866	1	9
3	125924302	126335945	3	411644	1	12
3	125924302	126380128	1	455827	2	14
3	125924302	126380128	3	455827	2	14
3	125924302	126457859	1	533558	2	15
3	125924302	126569737	1	645436	2	17
3	125924302	126607962	1	683661	1	17
3	125924302	126904365	1	980064	1	27
3	125924302	127218594	1	1294293	1	32
3	125924302	127435728	1	1511427	1	39
3	125924302	127793157	1	1868856	1	43
3	125976901	126569737	1	592837	3	15
3	125976901	126904365	1	927465	1	25
3	125976901	127435728	1	1458828	1	37
3	125998162	126213167	1	215006	3	5
3	125998162	126380128	1	381967	1	10
3	125998162	126589836	1	591675	3	13
3	125998162	127354773	1	1356612	1	32
3	125998162	127435728	1	1437567	1	35
3	125998162	127908628	1	1910467	1	39
3	126022869	126380128	3	357260	1	10
3	126022869	126457859	1	434991	2	11
3	126022869	126569737	1	546869	1	13
3	126022869	126589836	1	566968	3	13
3	126022869	126607962	1	585094	1	13
3	126022869	127330957	1	1308089	1	31
3	126022869	127404885	1	1382017	1	35
3	126049085	126213167	1	164083	2	5
3	126049085	126335945	1	286861	1	8
3	126049085	126904365	3	855281	2	23
3	126049085	127908628	1	1859544	2	39
3	126122558	126589836	1	467279	1	11
3	126122558	126638122	1	515565	2	13
3	126122558	127330957	1	1208400	1	29
3	126164320	126335945	1	171626	1	5
3	126164320	126589836	1	425517	1	10
3	126213167	127158902	1	945736	1	23
3	126213167	127218594	1	1005428	1	24
3	126213167	127354773	1	1141607	1	28
3	126213167	127908628	1	1695462	2	35
3	126248806	127330957	1	1082152	1	27
3	126273097	126607962	0	334866	1	9
3	126273097	126607962	1	334866	1	9
3	126335945	126569737	1	233793	1	6
3	126335945	126904365	1	568421	1	16
3	126335945	126946315	3	610371	1	16
3	126357724	126607962	1	250239	1	5
3	126357724	126904365	1	546642	1	15
3	126457859	126974933	1	517075	1	14
3	126457859	127330957	1	873099	2	22
3	126499923	127520675	1	1020753	1	26
3	126729606	126974933	1	245328	1	9
3	126729606	127123474	1	393869	1	12
3	126729606	127330957	1	601352	1	17
3	126751521	126904365	1	152845	2	8
3	126751521	127304445	1	552925	1	15
3	126751521	127330957	1	579437	1	16
3	126774626	127354773	1	580148	1	16
3	126774626	127793157	1	1018532	1	23
3	126774626	127908628	1	1134003	2	23
3	126799769	127465650	1	665882	1	19
3	126821999	127330957	1	508959	5	13
3	126821999	127354773	1	532775	2	14
3	126821999	127435728	1	613730	2	17
3	126821999	127574694	1	752696	1	19
3	126821999	127719186	1	897188	1	20
3	126821999	127793157	1	971159	2	21
3	126821999	127908628	1	1086630	5	21
3	126821999	127908628	3	1086630	6	21
3	126846088	127304445	1	458358	1	10
3	126846088	127719186	3	873099	1	18
3	126881805	127908628	1	1026824	2	17
3	126974933	127265327	1	290395	1	6
3	127123474	127265327	1	141854	1	3
3	127123474	127330957	1	207484	1	5
3	127123474	127908628	1	785155	1	13
3	127123474	127908628	3	785155	1	13
3	127158902	127304445	4	145544	1	4
3	127158902	127330957	1	172056	1	5
3	127158902	127354773	1	195872	2	6
3	127158902	127404885	1	245984	1	9
3	127158902	127908628	1	749727	2	13
3	127158902	127908628	3	749727	1	13
3	127158902	127908628	4	749727	1	13
3	127185304	127908628	1	723325	1	12
3	127218594	127354773	3	136180	1	5
3	127218594	127404885	1	186292	1	8
3	127218594	127908628	1	690035	1	12
3	127218594	127908628	3	690035	2	12
3	127244552	127304445	1	59894	1	2
3	127244552	127354773	1	110222	1	4
3	127244552	127404885	1	160334	1	7
3	127244552	127691178	1	446627	1	9
3	127244552	127908628	1	664077	2	11
3	127404885	127691178	0	286294	1	3
3	127404885	127719186	1	314302	1	4
3	127404885	127908628	1	503744	1	5
3	127465650	127719186	1	253537	2	3
3	127465650	127793157	1	327508	2	4
3	127465650	127849490	1	383841	1	4
3	127465650	127908628	0	442979	1	4
3	127465650	127908628	1	442979	5	4
3	127574694	127631252	1	56559	1	1
3	127574694	127691178	1	116485	1	1
3	127574694	127793157	1	218464	1	3
3	127574694	127849490	1	274797	1	3
3	127574694	127874807	1	300114	1	3
3	127574694	127908628	1	333935	27	3
3	127574694	127908628	3	333935	5	3
3	127574694	127908628	4	333935	3	3
3	127610839	127793157	1	182319	1	2
3	127610839	127908628	1	297790	1	2
3	127631252	127908628	1	277377	1	2
3	127658487	127874807	1	216321	1	2
3	127658487	127908628	1	250142	4	2
3	127691178	127908628	1	217451	3	2
3	127719186	127908628	1	189443	1	1
3	127769201	127908628	1	139428	1	1
3	127793157	127908628	1	115472	1	0
3	127793157	127908628	3	115472	1	0
3	127793157	127908628	4	115472	1	0
3	35934473	36338392	1	403920	1	9
3	36051207	36338392	1	287186	1	6
3	36253695	36432760	1	179066	3	7
3	41821889	42811617	1	989729	1	4
3	42084449	42265298	3	180850	1	0
3	42117152	42265298	3	148147	1	0
3	42117152	42354182	1	237031	1	0
3	42180968	42320543	1	139576	2	0
3	42717281	42985745	1	268465	1	1
3	43284600	44239453	1	954854	1	3
3	66693961	67204298	1	510338	1	1
3	66693961	67904292	3	1210332	1	1
3	66693961	68946015	3	2252055	1	2
3	67647931	68451693	1	803763	1	1
3	68012936	68644513	1	631578	1	1
3	68276499	68750001	1	473503	1	1
3	68569329	68946015	3	376687	1	0
3	68619171	68946015	3	326845	1	0
3	74265239	74620469	3	355231	1	2
3	80866696	81618228	1	751533	2	0
3	81060751	81172892	1	112142	1	0
3	97880202	98359305	1	479104	1	12
3	98206562	98639042	1	432481	1	7
3	99137052	99883977	1	746926	1	9
4	112181263	112275051	1	93789	1	1
4	116299862	116803989	1	504128	1	15
4	116500499	117126597	1	626099	2	19
4	116500499	118701922	1	2201424	1	59
4	116757906	117126597	1	368692	1	11
4	116911126	117741701	1	830576	1	24
4	116911126	117964928	1	1053803	1	34
4	117545359	118243167	3	697809	1	29
4	117692483	118019014	1	326532	1	13
4	117692483	118044404	1	351922	1	15
4	117692483	118159262	1	466780	1	21
4	117783907	118044404	3	260498	1	13
4	117808021	118044404	1	236384	2	13
4	117854166	118044404	1	190239	1	12
4	119681675	120843657	1	1161983	1	5
4	120976229	121466799	1	490571	1	5
4	120976229	121525512	1	549284	1	6
4	120976229	121877494	1	901266	1	11
4	120976229	124125393	1	3149165	1	25
4	121297125	121466799	1	169675	1	2
4	121732559	122492809	1	760251	1	2
4	121802944	122050102	1	247159	1	0
4	121877494	124125393	4	2247900	1	14
4	121958260	122492809	1	534550	1	2
4	121990266	122357510	1	367245	1	0
4	121990266	122639048	1	648783	1	3
4	122019576	122828787	1	809212	1	5
4	122019576	123148333	1	1128758	1	9
4	122019576	123653114	1	1633539	1	11
4	122019576	123906488	1	1886913	1	13
4	122019576	124072767	1	2053192	1	14
4	122159189	122726262	1	567074	1	4
4	122357510	123482856	1	1125347	1	9
4	122357510	123751314	1	1393805	1	12
4	122418702	122726262	1	307561	1	3
4	122418702	122853217	1	434516	2	4
4	122418702	123082385	1	663684	1	8
4	122418702	124125393	1	1706692	2	13
4	122588185	122853217	1	265033	1	3
4	122588185	123058632	1	470448	2	7
4	122588185	123082385	1	494201	1	7
4	122588185	123302251	1	714067	1	7
4	122588185	123482856	3	894672	1	7
4	122588185	123653114	3	1064930	1	9
4	122588185	123882961	1	1294777	1	11
4	122588185	123941924	1	1353740	1	12
4	122588185	123973621	1	1385437	1	12
4	122588185	124072767	1	1484583	1	12
4	122612793	123882961	1	1270169	1	11
4	122612793	124072767	1	1459975	1	12
4	122612793	124125393	3	1512601	1	12
4	122703279	123458955	1	755677	1	5
4	122703279	123751314	1	1048036	1	8
4	122828787	123191837	1	363051	1	5
4	122828787	123369637	1	540851	1	5
4	122853217	123482856	1	629640	1	4
4	122894206	123653114	3	758909	1	5
4	122922452	123191837	1	269386	1	3
4	122922452	124125393	1	1202942	1	8
4	122950504	123369637	1	419134	2	2
4	122950504	123425144	1	474641	1	2
4	122950504	123482856	1	532353	1	2
4	122950504	123653114	3	702611	1	4
4	122950504	123751314	1	800811	1	5
4	122950504	123906488	1	955985	1	6
4	122950504	124072767	3	1122264	1	7
4	122950504	124125393	1	1174890	1	7
4	122985463	123302251	1	316789	2	2
4	122985463	123807541	1	822079	1	5
4	123058632	123425144	1	366513	1	1
4	123058632	124125393	4	1066762	1	6
4	123116776	123302251	1	185476	1	1
4	123116776	123369637	1	252862	2	1
4	123116776	123425144	1	308369	1	1
4	123116776	123482856	3	366081	1	1
4	123116776	123632988	0	516213	1	1
4	123116776	124125393	1	1008618	1	6
4	123116776	124125393	4	1008618	1	6
4	123148333	123252561	1	104229	1	1
4	123148333	123302251	1	153919	1	1
4	123148333	123369637	1	221305	1	1
4	123148333	123425144	1	276812	1	1
4	123148333	123482856	1	334524	4	1
4	123148333	123906488	3	758156	1	5
4	123148333	124038307	1	889975	1	6
4	123148333	124125393	1	977061	1	6
4	123171032	123425144	1	254113	4	1
4	123171032	123482856	1	311825	1	1
4	123171032	123582079	3	411048	1	1
4	123171032	123653114	1	482083	1	3
4	123171032	123751314	1	580283	1	4
4	123171032	123906488	3	735457	1	5
4	123191837	123482856	1	291020	1	1
4	123191837	123482856	4	291020	1	1
4	123191837	123653114	3	461278	1	3
4	123191837	123751314	3	559478	2	4
4	123191837	123882961	1	691125	1	5
4	123226035	123302251	1	76217	1	1
4	123226035	123941924	4	715890	1	6
4	123252561	123425144	1	172584	4	1
4	123252561	123425144	4	172584	1	1
4	123252561	123482856	1	230296	3	1
4	123252561	123482856	4	230296	1	1
4	123252561	123582079	1	329519	2	1
4	123252561	123704884	1	452324	1	3
4	123252561	123882961	3	630401	2	5
4	123252561	123882961	4	630401	2	5
4	123252561	123906488	1	653928	2	5
4	123252561	123906488	3	653928	2	5
4	123252561	123906488	4	653928	2	5
4	123252561	124125393	3	872833	1	6
4	123276013	123482856	1	206844	2	1
4	123276013	123482856	3	206844	1	1
4	123276013	123653114	3	377102	1	3
4	123276013	124125393	1	849381	1	6
4	123276013	124125393	3	849381	1	6
4	123334326	123906488	1	572163	1	5
4	123369637	123704884	1	335248	1	3
4	123369637	123906488	1	536852	1	5
4	123369637	124072767	1	703131	1	6
4	123582079	124072767	1	490689	1	5
4	123632988	123807541	1	174554	1	3
4	17920995	18922650	1	1001656	1	2
4	18365092	18889234	1	524143	1	1
4	18426215	19937761	1	1511547	1	6
4	24835181	24950040	1	114860	1	1
4	27554377	29586773	3	2032397	1	6
4	35249218	36688427	1	1439210	1	3
4	35883322	36253392	1	370071	2	0
4	36025437	37811821	1	1786385	1	2
4	36253392	40280465	1	4027074	1	10
4	36400663	38354797	4	1954135	1	3
4	36814031	40280465	3	3466435	1	9
4	37202696	40280465	3	3077770	1	8
4	37202696	41027624	1	3824929	1	12
4	37514064	39876875	3	2362812	1	8
4	39037651	41052720	4	2015070	1	9
4	39640112	40102804	3	462693	1	2
4	39744934	40280465	1	535532	1	1
4	39769259	40036345	1	267087	1	1
4	39849631	40280465	1	430835	2	1
4	39876875	40102804	4	225930	1	1
4	39876875	40280465	3	403591	1	1
4	41683742	42161398	4	477657	1	3
4	42333030	43731207	1	1398178	1	2
4	42483244	43509287	1	1026044	1	1
4	42800178	43695099	1	894922	1	1
4	42800178	43731207	1	931030	2	1
4	42800178	44481812	1	1681635	1	2
4	42987418	44657518	4	1670101	1	2
4	43167171	43695099	1	527929	1	0
4	43295635	43608740	1	313106	1	0
4	43321795	43509287	1	187493	1	0
4	43321795	43532791	3	210997	1	0
4	43321795	43608740	1	286946	2	0
4	43321795	43731207	1	409413	2	0
4	43321795	43731207	3	409413	1	0
4	43321795	43792412	1	470618	2	0
4	4363018	4939440	1	576423	1	2
4	4363018	5630365	1	1267348	1	8
4	52240752	56574851	4	4334100	1	19
4	54727829	57979099	1	3251271	1	12
4	55854030	57871129	1	2017100	1	6
4	55953227	57172069	3	1218843	1	3
4	56008310	57000687	3	992378	1	3
4	56380553	56819948	1	439396	1	1
4	56380553	57045663	1	665111	1	2
4	56380553	57732292	3	1351740	1	3
4	56380553	58047685	3	1667133	1	6
4	56745471	58276987	3	1531517	1	7
4	59078980	60946385	4	1867406	1	5
4	59793285	60946385	3	1153101	1	2
4	60064362	61908479	1	1844118	1	4
4	60120347	61011869	3	891523	1	2
4	60151724	61011869	1	860146	1	2
4	60249844	60946385	1	696542	1	1
4	60339249	61239143	1	899895	1	2
4	6263128	6441009	3	177882	1	0
4	68833564	69106422	3	272859	1	4
4	68833564	69130298	3	296735	2	4
4	68884437	69130298	3	245862	1	4
4	68924276	69130298	3	206023	1	3
4	69056689	69130298	3	73610	3	1
4	74706824	77186362	1	2479539	1	16
4	75693604	75751871	0	58268	3	0
4	82996776	85565714	1	2568939	1	9
4	85245077	85377049	1	131973	5	1
4	86108223	87163541	1	1055319	1	0
4	86147719	86588684	3	440966	1	0
4	86175679	88424586	3	2248908	1	3
4	86175679	90549752	4	4374074	1	14
4	86341656	86744972	1	403317	1	0
4	86341656	87511032	4	1169377	1	0
4	86485246	86744972	1	259727	1	0
4	86485246	86850396	1	365151	1	0
4	86588684	86850396	1	261713	2	0
4	87028811	87511032	1	482222	1	0
4	87028811	88009529	1	980719	1	0
4	87790299	88536202	1	745904	1	5
4	89829525	90034808	3	205284	2	1
4	89829525	90084899	3	255375	1	1
4	91548862	92854944	1	1306083	1	5
4	91813062	92945548	1	1132487	1	5
4	92087105	94010708	1	1923604	1	5
4	92136301	94520470	4	2384170	1	7
4	92263951	94010708	3	1746758	1	3
4	92534109	93076505	1	542397	1	0
4	92534109	93155757	1	621649	1	0
4	92534109	94010708	4	1476600	1	2
4	92617121	93076505	3	459385	1	0
5	10905566	12670049	1	1764484	1	11
5	113310280	113682009	1	371730	2	4
5	113357542	113955876	1	598335	2	13
5	113411420	113682009	1	270590	1	4
5	114937519	115595171	1	657653	1	8
5	114989396	115620131	1	630736	1	7
5	115131442	115595171	1	463730	2	5
5	115131442	115919740	1	788299	1	9
5	115156756	115595171	1	438416	1	4
5	115156756	115659658	1	502903	1	4
5	115156756	115886939	1	730184	1	8
5	116152845	116803279	1	650435	1	25
5	116781946	117167196	1	385251	1	11
5	119514666	119674607	1	159942	1	7
5	119580283	119674607	1	94325	1	3
5	119777389	120674018	1	896630	1	29
5	120038094	120674018	1	635925	2	21
5	120067833	120674018	1	606186	1	19
5	120238290	120861965	1	623676	1	14
5	120262094	120674018	1	411925	5	7
5	120262094	122528413	1	2266320	1	31
5	120633859	122325270	1	1691412	1	21
5	121007468	121235536	1	228069	1	5
5	121007468	121424689	1	417222	1	7
5	121007468	121625004	1	617537	1	9
5	121007468	122325270	1	1317803	1	16
5	121007468	122833775	1	1826308	1	24
5	121007468	123381179	1	2373712	1	30
5	121007468	124368769	1	3361302	1	39
5	121050511	121235536	1	185026	1	4
5	121050511	121557023	1	506513	1	7
5	121050511	121873277	1	822767	1	11
5	121050511	122183756	1	1133246	1	13
5	121050511	124298737	1	3248227	1	38
5	121102316	121235536	0	133221	1	3
5	121102316	121235536	1	133221	1	3
5	121502581	121873277	1	370697	1	5
5	121502581	122281890	1	779310	1	8
5	121502581	122528413	1	1025833	2	13
5	121557023	122528413	1	971391	2	13
5	121596679	121873277	1	276599	1	3
5	121596679	122183756	1	587078	2	5
5	121596679	122183756	3	587078	1	5
5	121596679	122281890	1	685212	1	6
5	121596679	122325270	1	728592	2	7
5	121596679	122667559	1	1070881	1	14
5	121625004	122281890	1	656887	2	6
5	121625004	122453524	1	828521	1	10
5	121705115	122281890	1	576776	1	5
5	121741792	122281890	1	540099	1	5
5	121741792	122325270	1	583479	2	6
5	121788860	122183756	1	394897	1	4
5	121788860	122281890	1	493031	2	5
5	122038742	122241828	1	203087	1	3
5	122038742	122281890	1	243149	1	3
5	122038742	122432660	1	393919	1	7
5	122038742	122644077	3	605336	1	11
5	122038742	122833775	1	795034	1	12
5	122121463	122281890	1	160428	2	3
5	122121463	122325270	1	203808	2	4
5	122121463	122453524	1	332062	1	7
5	122778434	123381179	1	602746	1	7
5	122778434	123998439	1	1220006	1	15
5	122807308	124368769	1	1561462	1	15
5	122833775	123654037	1	820263	1	12
5	122896609	123626392	1	729784	1	12
5	122896609	123840784	4	944176	1	13
5	122932454	123347199	1	414746	1	6
5	122932454	123541151	1	608698	1	10
5	122985896	123214643	4	228748	1	2
5	122985896	123321097	3	335202	1	5
5	122985896	123541151	1	555256	1	10
5	122985896	123754207	1	768312	1	12
5	122985896	123803296	4	817401	1	13
5	122985896	123840784	4	854889	1	13
5	123005965	123347199	1	341235	1	5
5	123005965	123541151	1	535187	1	9
5	123005965	123598294	1	592330	1	11
5	123005965	123654037	1	648073	1	11
5	123005965	123701612	1	695648	1	11
5	123005965	123722292	1	716328	3	11
5	123005965	123840784	1	834820	1	12
5	123005965	124298737	1	1292773	1	14
5	123005965	124368769	1	1362805	1	14
5	123127109	123260465	1	133357	1	1
5	123127109	123381179	1	254071	1	5
5	123127109	123541151	1	414043	1	9
5	123127109	123572176	1	445068	1	11
5	123127109	123598294	1	471186	2	11
5	123127109	123722292	1	595184	1	11
5	123127109	123803296	1	676188	2	12
5	123127109	123840784	1	713676	2	12
5	123127109	123840784	4	713676	1	12
5	123127109	124298737	1	1171629	1	14
5	123127109	125669490	1	2542382	1	15
5	123214643	123381179	1	166537	1	4
5	123214643	123541151	1	326509	1	8
5	123214643	123654037	1	439395	1	10
5	123260465	123701612	1	441148	1	10
5	123260465	123998439	1	737975	1	12
5	123290118	123803296	1	513179	1	11
5	123290118	123840784	1	550667	1	11
5	123321097	123626392	1	305296	1	7
5	123321097	123654037	1	332941	1	7
5	123381179	123626392	1	245214	1	7
5	123453976	124145196	1	691221	1	6
5	123541151	124191543	1	650393	1	6
5	123541151	124368769	1	827619	1	6
5	123572176	123840784	1	268609	1	2
5	123626392	123840784	1	214393	1	2
5	123754207	123803296	0	49090	1	1
5	123803296	124368769	1	565474	1	3
5	123961827	124298737	1	336911	1	2
5	124123032	124368769	1	245738	2	2
5	124644787	125244339	1	599553	1	0
5	124871787	125275403	1	403617	2	0
5	124871787	125445917	1	574131	1	0
5	124871787	125669490	1	797704	1	1
5	124871787	125756133	1	884347	1	3
5	124871787	125804606	1	932820	4	3
5	124955595	125545365	1	589771	1	1
5	125244339	125729598	1	485260	1	1
5	125244339	125804606	1	560268	1	3
5	125275403	125804606	1	529204	1	3
5	125338218	125756133	1	417916	1	3
5	125338218	125804606	1	466389	2	3
5	125445917	125669490	1	223574	1	1
5	125445917	125729598	1	283682	1	1
5	125445917	125756133	1	310217	1	3
5	125445917	125804606	1	358690	1	3
5	125488365	125642872	1	154508	1	1
5	125488365	125669490	1	181126	5	1
5	125488365	125729598	1	241234	4	1
5	125488365	125756133	1	267769	5	3
5	125488365	125756133	3	267769	1	3
5	125488365	125804606	1	316242	6	3
5	125488365	125804606	3	316242	2	3
5	125488365	125804606	4	316242	1	3
5	125524181	125669490	1	145310	1	1
5	125524181	125702332	1	178152	2	1
5	125524181	125729598	1	205418	3	1
5	125524181	125756133	1	231953	4	3
5	125524181	125804606	1	280426	2	3
5	125524181	125804606	3	280426	2	3
5	125588039	125756133	1	168095	1	3
5	125618717	125756133	1	137417	1	3
5	125642872	125804606	1	161735	2	3
5	12986153	13792956	1	806804	1	2
5	13220937	14252638	1	1031702	1	4
5	13440318	13846762	1	406445	1	1
5	15353412	17141182	3	1787771	1	7
5	16957757	17141182	3	183426	1	3
5	16957757	17411890	1	454134	1	4
5	17141182	17745376	1	604195	1	2
5	17411890	18244333	1	832444	1	4
5	3215567	4008641	3	793075	1	0
5	3215567	4407671	4	1192105	1	1
5	3432567	3738565	1	305999	1	0
5	3432567	3897846	1	465280	1	0
5	3432567	4008641	1	576075	1	0
5	3498351	3738565	3	240215	2	0
5	3563150	3639812	1	76663	1	0
5	3563150	3674900	3	111751	1	0
5	3563150	3738565	1	175416	1	0
5	3563150	3738565	3	175416	2	0
5	3563150	3738565	4	175416	9	0
5	3563150	3784892	4	221743	1	0
5	3563150	3858442	1	295293	1	0
5	3563150	3951317	1	388168	1	0
5	3563150	3951317	4	388168	1	0
5	3563150	4008641	1	445492	1	0
5	3563150	4090047	4	526898	1	0
5	3897846	4090047	3	192202	1	0
5	3897846	4129012	3	231167	1	0
5	43935263	44751134	3	815872	1	2
5	4475256	4987904	3	512649	1	1
5	4528722	4987904	3	459183	1	1
5	4561814	4963140	3	401327	2	1
5	4561814	4987904	3	426091	1	1
5	4627083	4815611	3	188529	1	1
5	4627083	4856489	3	229407	1	1
5	4627083	4856489	4	229407	1	1
5	4627083	4909773	3	282691	9	1
5	4627083	4963140	3	336058	7	1
5	4627083	4987904	3	360822	73	1
5	4627083	4987904	4	360822	18	1
5	4627083	5009229	3	382147	4	1
5	4649041	4987904	3	338864	6	1
5	4755367	4963140	3	207774	1	1
5	63185150	63605940	4	420791	1	6
5	99108573	100301747	3	1193175	1	1
5	99108573	99780911	1	672339	2	0
6	104045579	104161909	1	116331	2	0
6	10436169	11025691	1	589523	1	1
6	10600742	10958687	1	357946	1	1
6	106674607	107415837	1	741231	1	5
6	106778581	106943665	1	165085	1	0
6	106778581	106943665	3	165085	1	0
6	106818600	106943665	1	125066	1	0
6	106818600	106943665	4	125066	1	0
6	11332156	11439345	1	107190	1	0
6	117300223	118354392	1	1054170	1	19
6	117300223	119397214	4	2096992	1	36
6	117300223	119738212	4	2437990	1	39
6	117300223	121057131	3	3756909	1	64
6	117400273	118267986	3	867714	1	16
6	117400273	118354392	1	954120	1	19
6	117400273	118748364	1	1348092	1	22
6	117400273	119397214	4	1996942	1	36
6	117584428	118154735	1	570308	1	8
6	117584428	118267986	1	683559	1	14
6	117584428	118295065	1	710638	2	15
6	117584428	118354392	1	769965	1	17
6	117584428	118673771	1	1089344	3	20
6	117584428	118748364	1	1163937	5	20
6	117584428	119498444	4	1914017	1	34
6	117584428	121008536	1	3424109	1	61
6	117584428	121057131	1	3472704	1	62
6	117809568	117907538	1	97971	1	5
6	117809568	118232278	1	422711	2	13
6	117809568	118267986	1	458419	2	14
6	117809568	118295065	1	485498	1	15
6	117809568	118354392	1	544825	6	17
6	117809568	118673771	1	864204	3	20
6	117809568	118673771	3	864204	1	20
6	117809568	118748364	1	938797	2	20
6	117809568	118790441	1	980874	1	23
6	117809568	118819517	1	1009950	1	23
6	117809568	118855815	1	1046248	1	25
6	117809568	119068908	1	1259341	3	29
6	117809568	119241600	1	1432033	2	31
6	117809568	119339222	4	1529655	1	32
6	117809568	119397214	1	1587647	1	34
6	117809568	119397214	3	1587647	1	34
6	117809568	119498444	1	1688877	3	34
6	117809568	119771390	1	1961823	1	37
6	117809568	119861470	1	2051903	2	39
6	117809568	119861470	4	2051903	1	39
6	117809568	119883823	1	2074256	1	40
6	117809568	120424866	1	2615299	1	59
6	117809568	120450992	1	2641425	1	59
6	117809568	120786080	1	2976513	1	60
6	117809568	120813916	1	3004349	1	61
6	117809568	120956556	3	3146989	1	61
6	117809568	121097895	1	3288328	1	62
6	117809568	121097895	3	3288328	1	62
6	117809568	121197249	1	3387682	1	64
6	117809568	121287815	1	3478248	1	65
6	117809568	121471579	1	3662012	1	66
6	117809568	121559687	1	3750120	1	67
6	117809568	121920647	3	4111080	2	72
6	117809568	122543361	1	4733794	3	76
6	117886286	118354392	1	468107	1	15
6	117886286	118460273	1	573988	1	16
6	117886286	118673771	1	787486	1	18
6	117886286	118748364	1	862079	2	18
6	117886286	118819517	1	933232	2	21
6	117886286	118819517	3	933232	2	21
6	117886286	118855815	1	969530	4	23
6	117886286	118878361	3	992076	1	23
6	117886286	119068908	1	1182623	1	27
6	117886286	119068908	3	1182623	1	27
6	117886286	119498444	1	1612159	1	32
6	117886286	119498444	4	1612159	1	32
6	117886286	119591729	1	1705444	1	33
6	117886286	121448283	4	3561998	1	64
6	117907538	118673771	1	766234	2	16
6	117907538	118748364	1	840827	1	16
6	117907538	119738212	1	1830675	1	33
6	118029316	118295065	1	265750	2	10
6	118029316	118354392	1	325077	1	12
6	118029316	118387390	1	358075	1	12
6	118029316	118635911	1	606596	1	15
6	118029316	118748364	1	719049	2	15
6	118029316	118790441	1	761126	2	18
6	118029316	118819517	1	790202	2	18
6	118029316	118855815	1	826500	2	20
6	118029316	118855815	3	826500	1	20
6	118029316	119038391	1	1009076	1	23
6	118029316	119038391	3	1009076	1	23
6	118029316	119068908	3	1039593	1	24
6	118029316	119163112	1	1133797	1	26
6	118029316	119397214	1	1367899	1	29
6	118029316	119498444	1	1469129	1	29
6	118029316	119738212	1	1708897	1	32
6	118029316	119883823	1	1854508	1	35
6	118029316	120763628	1	2734313	1	55
6	118029316	121097895	1	3068580	1	57
6	118029316	121267773	1	3238458	1	59
6	118051912	118354392	1	302481	1	11
6	118051912	118748364	1	696453	1	14
6	118051912	118819517	1	767606	1	17
6	118051912	118819517	3	767606	1	17
6	118051912	118978622	1	926711	1	19
6	118051912	119068908	1	1016997	1	23
6	118051912	119241600	1	1189689	1	25
6	118051912	119397214	1	1345303	1	28
6	118096013	118855815	3	759803	1	19
6	118120363	118819517	3	699155	1	17
6	118120363	118855815	1	735453	1	19
6	118154735	118295065	1	140331	1	8
6	118154735	118673771	1	519037	1	13
6	118154735	118748364	1	593630	1	13
6	118154735	118819517	1	664783	3	16
6	118154735	119003189	1	848455	1	19
6	118154735	119241600	1	1086866	1	24
6	118154735	119591729	1	1436995	1	28
6	118175858	118748364	1	572507	1	11
6	118197105	119163112	1	966008	1	19
6	118232278	118635911	1	403634	2	7
6	118232278	118673771	1	441494	2	7
6	118232278	118748364	1	516087	2	7
6	118232278	118790441	1	558164	2	10
6	118232278	118819517	1	587240	3	10
6	118232278	118855815	1	623538	3	12
6	118232278	119068908	3	836631	1	16
6	118232278	119241600	3	1009323	1	18
6	118232278	119366211	1	1133934	1	21
6	118232278	119397214	1	1164937	1	21
6	118232278	120956556	3	2724279	1	48
6	118267986	118748364	1	480379	1	6
6	118267986	118819517	1	551532	4	9
6	118267986	118819517	3	551532	4	9
6	118267986	118819517	4	551532	1	9
6	118267986	119498444	4	1230459	1	20
6	118267986	122543361	1	4275376	1	62
6	118295065	118673771	1	378707	2	6
6	118295065	118748364	1	453300	2	6
6	118295065	118790441	1	495377	1	9
6	118295065	118819517	1	524453	16	9
6	118295065	118819517	3	524453	2	9
6	118295065	118819517	4	524453	5	9
6	118295065	118855815	1	560751	6	11
6	118295065	118855815	3	560751	1	11
6	118295065	119068908	1	773844	1	15
6	118295065	119339222	1	1044158	1	18
6	118295065	119366211	1	1071147	1	20
6	118295065	119397214	4	1102150	1	20
6	118295065	119498444	1	1203380	1	20
6	118295065	119498444	4	1203380	2	20
6	118295065	119591729	3	1296665	1	21
6	118295065	119813923	4	1518859	1	24
6	118295065	120473415	4	2178351	1	46
6	118354392	118673771	1	319380	1	4
6	118354392	118748364	1	393973	3	4
6	118354392	118790441	1	436050	3	7
6	118354392	118819517	0	465126	1	7
6	118354392	118819517	1	465126	4	7
6	118354392	118819517	3	465126	1	7
6	118354392	118855815	1	501424	2	9
6	118354392	119068908	0	714517	1	13
6	118354392	119068908	1	714517	1	13
6	118354392	119068908	3	714517	1	13
6	118354392	119068908	4	714517	1	13
6	118354392	119241600	1	887209	1	15
6	118354392	119339222	1	984831	1	16
6	118354392	119366211	1	1011820	2	18
6	118354392	119498444	1	1144053	1	18
6	118354392	119498444	3	1144053	1	18
6	118354392	119591729	4	1237338	1	19
6	118354392	119618062	4	1263671	1	19
6	118354392	119861470	1	1507079	2	23
6	118354392	119934418	3	1580027	1	25
6	118354392	121097895	3	2743504	1	46
6	118460273	118748364	1	288092	1	2
6	118460273	118819517	1	359245	1	5
6	118460273	119241600	1	781328	1	13
6	118635911	118790441	1	154531	1	3
6	118635911	118819517	1	183607	3	3
6	118635911	118819517	3	183607	1	3
6	118635911	118855815	0	219905	1	5
6	118635911	118855815	1	219905	4	5
6	118635911	119068908	0	432998	2	9
6	118635911	119241600	1	605690	1	11
6	118635911	119339222	1	703312	1	12
6	118635911	119397214	1	761304	1	14
6	118635911	119418043	3	782133	1	14
6	118635911	119498444	1	862534	1	14
6	118635911	119498444	4	862534	3	14
6	118635911	119562017	1	926107	1	15
6	118635911	119591729	1	955819	1	15
6	118635911	119645886	4	1009976	1	15
6	118635911	119738212	4	1102302	1	17
6	118635911	120640218	1	2004308	1	40
6	118635911	120730768	1	2094858	1	40
6	118635911	120813916	1	2178006	1	41
6	118635911	121536836	1	2900926	1	47
6	118673771	119068908	0	395138	1	9
6	118748364	119068908	0	320545	1	9
6	118748364	119562017	4	813654	1	15
6	118790441	119068908	1	278468	2	6
6	118790441	119498444	1	708004	1	11
6	118819517	119241600	1	422084	1	8
6	118819517	119618062	3	798546	1	12
6	118855815	119163112	1	307298	1	7
6	118855815	119339222	1	483408	1	8
6	118855815	121536836	1	2681022	1	43
6	118878361	119418043	1	539683	1	9
6	118978622	119498444	4	519823	1	9
6	118978622	119618062	1	639441	1	10
6	118978622	121267773	1	2289152	1	39
6	119003189	119339222	1	336034	2	7
6	119003189	119498444	1	495256	1	9
6	119003189	119645886	1	642698	2	10
6	119003189	119771390	1	768202	2	12
6	119003189	120450992	1	1447804	1	34
6	119003189	121029686	1	2026498	1	37
6	119038391	119738212	1	699822	1	10
6	119068908	119498444	1	429537	2	6
6	119068908	119883823	1	814916	3	12
6	119068908	119934418	1	865511	1	13
6	119068908	120038989	1	970082	1	17
6	119068908	120730768	1	1661861	1	32
6	119068908	121536836	1	2467929	2	39
6	119163112	119618062	1	454951	1	5
6	119163112	119675061	1	511950	1	5
6	119163112	119738212	1	575101	1	7
6	119163112	119771390	1	608279	2	7
6	119163112	119813923	1	650812	2	8
6	119163112	120303385	1	1140274	1	25
6	119163112	120402815	3	1239704	1	29
6	119163112	120450992	4	1287881	1	29
6	119163112	121097895	1	1934784	1	32
6	119205070	119562017	0	356948	1	5
6	119205070	119883823	1	678754	1	10
6	119205070	120374438	1	1169369	1	28
6	119205070	121920647	1	2715578	1	42
6	119241600	120473415	1	1231816	1	30
6	119241600	120763628	1	1522029	1	30
6	119339222	119418043	1	78822	1	2
6	119339222	119645886	1	306665	1	3
6	119339222	119738212	1	398991	2	5
6	119339222	119738212	3	398991	1	5
6	119339222	119771390	1	432169	4	5
6	119339222	119861470	1	522249	1	7
6	119339222	119883823	1	544602	3	8
6	119339222	119934418	1	595197	1	9
6	119339222	120156645	1	817424	1	20
6	119339222	120640218	1	1300997	2	28
6	119339222	121029686	1	1690465	1	30
6	119397214	119771390	1	374177	1	4
6	119498444	119706613	1	208170	1	3
6	119498444	119738212	1	239769	1	3
6	119498444	119883823	1	385380	1	6
6	119562017	121920647	1	2358631	1	38
6	119591729	119861470	1	269742	2	5
6	119675061	120000304	1	325244	1	9
6	119675061	121057131	3	1382071	1	27
6	119675061	121130114	3	1455054	1	28
6	119738212	120450992	1	712781	1	23
6	119771390	120450992	1	679603	1	22
6	119934418	120424866	1	490449	1	20
6	120000304	120245523	1	245220	1	12
6	120000304	120424866	1	424563	2	17
6	120000304	120450992	1	450689	3	17
6	120000304	120640218	1	639915	1	18
6	120000304	120640218	3	639915	1	18
6	120000304	120640218	4	639915	1	18
6	120000304	120730768	1	730465	1	18
6	120000304	120786080	1	785777	2	18
6	120000304	121029686	1	1029383	1	20
6	120038989	120245523	1	206535	1	11
6	120038989	120424866	1	385878	2	16
6	120038989	120493764	1	454776	1	17
6	120038989	120640218	1	601230	2	17
6	120085690	120303385	1	217696	1	11
6	120085690	120424866	1	339177	1	15
6	120085690	120473415	1	387726	1	16
6	120085690	120493764	1	408075	1	16
6	120085690	120640218	1	554529	3	16
6	120085690	120915573	1	829884	1	17
6	120085690	121057131	1	971442	1	18
6	120085690	121097895	1	1012206	1	18
6	120085690	121197249	1	1111560	1	20
6	120113164	120199152	1	85989	1	8
6	120113164	120245523	1	132360	1	10
6	120113164	120402815	1	289652	1	15
6	120113164	120450992	1	337829	2	15
6	120113164	120473415	1	360252	4	16
6	120113164	120640218	1	527055	2	16
6	120113164	120640218	3	527055	2	16
6	120113164	120786080	1	672917	2	16
6	120113164	120915573	1	802410	3	17
6	120113164	121008536	1	895373	1	17
6	120113164	121029686	1	916523	2	18
6	120113164	121057131	1	943968	1	18
6	120134590	120640218	1	505629	1	16
6	120156645	120570412	1	413768	2	10
6	120156645	120640218	1	483574	1	10
6	120156645	120730768	1	574124	1	10
6	120156645	120786080	1	629436	1	10
6	120156645	121029686	1	873042	1	12
6	120156645	121559687	1	1403043	1	17
6	120199152	120424866	1	225715	1	9
6	120199152	120450992	4	251841	1	9
6	120199152	120889753	1	690602	1	11
6	120199152	121057131	1	857980	2	12
6	1202246	1452847	1	250602	1	0
6	120245523	120450992	1	205470	1	6
6	120245523	120450992	4	205470	1	6
6	120245523	120493764	4	248242	1	7
6	120245523	121197249	3	951727	1	11
6	120245523	121287815	1	1042293	1	12
6	120245523	121536836	1	1291314	1	14
6	120245523	121859443	3	1613921	1	18
6	120303385	120402815	1	99431	1	5
6	120303385	120424866	1	121482	4	5
6	120303385	120450992	0	147608	1	5
6	120303385	120450992	1	147608	4	5
6	120303385	120450992	3	147608	5	5
6	120303385	120450992	4	147608	1	5
6	120303385	120473415	0	170031	1	6
6	120303385	120570412	4	267028	1	6
6	120303385	120640218	1	336834	4	6
6	120303385	120640218	3	336834	1	6
6	120303385	120640218	4	336834	5	6
6	120303385	120730768	0	427384	1	6
6	120303385	120813916	1	510532	2	7
6	120303385	120813916	3	510532	1	7
6	120303385	120840426	0	537042	1	7
6	120303385	120915573	1	612189	2	7
6	120303385	120956556	3	653172	1	7
6	120303385	121029686	1	726302	1	8
6	120303385	121057131	1	753747	5	8
6	120303385	121097895	1	794511	1	8
6	120303385	121287815	1	984431	1	11
6	120374438	120730768	1	356331	1	4
6	120374438	120915573	1	541136	1	5
6	120374438	121057131	3	682694	1	6
6	120374438	121097895	1	723458	1	6
6	120402815	120956556	1	553742	1	3
6	120424866	120640218	1	215353	1	2
6	120424866	120866397	1	441532	1	3
6	120424866	121267773	1	842908	1	6
6	120473415	121057131	1	583717	1	3
6	120473415	121097895	1	624481	1	3
6	120493764	120730768	1	237005	1	1
6	120570412	120813916	1	243505	1	2
6	120570412	121057131	1	486720	1	3
6	120570412	121057131	3	486720	1	3
6	120570412	121559687	1	989276	1	8
6	120611395	121008536	1	397142	2	1
6	120611395	121197249	3	585855	1	4
6	120640218	121097895	1	457678	1	2
6	120640218	121267773	3	627556	1	4
6	120640218	121920647	1	1280430	1	12
6	120640218	122255360	1	1615143	1	13
6	120640218	122316076	1	1675859	1	14
6	120730768	121559687	3	828920	1	7
6	120730768	121696217	3	965450	1	11
6	120730768	122286510	3	1555743	1	14
6	120763628	121008536	1	244909	1	1
6	120786080	121536836	1	750757	1	7
6	120866397	121097895	1	231499	1	1
6	120866397	121267773	1	401377	2	3
6	120866397	121559687	1	693291	1	6
6	120866397	121620429	1	754033	1	9
6	120866397	121740860	1	874464	1	10
6	120866397	122156101	1	1289705	1	11
6	120866397	122543361	1	1676965	4	15
6	120889753	121057131	1	167379	1	1
6	120915573	121097895	1	182323	1	1
6	121008536	121057131	1	48596	1	1
6	121097895	122255360	1	1157466	1	11
6	121267773	122255360	1	987588	1	9
6	121267773	122543361	1	1275589	1	12
6	121448283	121584281	1	135999	1	2
6	121448283	121656387	1	208105	1	4
6	121448283	121740860	1	292578	1	5
6	121448283	121776270	1	327988	1	5
6	121448283	121920647	1	472365	5	6
6	121448283	122255360	1	807078	1	7
6	121448283	122543361	1	1095079	1	10
6	121471579	121920647	1	449069	1	6
6	121559687	121920647	1	360961	1	6
6	121584281	121920647	1	336367	1	5
6	121696217	121920647	1	224431	1	1
6	121740860	121920647	1	179788	1	1
6	121740860	122255360	1	514501	2	2
6	121920647	122255360	1	334714	1	1
6	122093344	122255360	1	162017	1	1
6	122156101	122255360	1	99260	1	1
6	122156101	122543361	1	387261	2	4
6	122255360	122543361	1	288002	1	4
6	122386740	122543361	1	156622	5	3
6	122410480	122543361	1	132882	4	3
6	122446399	122543361	1	96963	8	2
6	301958	392105	3	90148	2	0
6	301958	392105	4	90148	1	0
6	301958	416898	3	114941	1	0
6	34034407	34790007	1	755601	1	1
6	34034407	35955585	3	1921179	1	2
6	34102661	35690336	3	1587676	1	1
6	34740606	35815786	1	1075181	1	1
6	38212941	38326147	3	113207	1	1
6	38212941	38420476	1	207536	3	1
6	38212941	38420476	3	207536	1	1
6	38212941	38420476	4	207536	1	1
6	39486004	41028973	3	1542970	1	2
6	39738317	39844523	1	106207	1	0
6	48491442	48639804	0	148363	2	0
6	48491442	48639804	1	148363	2	0
6	49244600	51289325	4	2044726	1	4
6	49435977	50291770	1	855794	1	1
6	49518619	51458542	3	1939924	1	4
6	49972460	51089278	1	1116819	1	3
6	50691753	51749549	1	1057797	1	3
6	52169454	54156738	3	1987285	1	0
6	52278781	52708578	1	429798	1	0
6	53385028	53873256	1	488229	1	0
6	53445430	53747772	1	302343	2	0
6	53483562	53747772	0	264211	1	0
6	53483562	53747772	1	264211	40	0
6	53483562	53852962	1	369401	1	0
6	53483562	53873256	1	389695	6	0
6	53535915	53747772	1	211858	25	0
6	53535915	53852962	1	317048	1	0
6	53605969	53747772	1	141804	1	0
6	53605969	54699009	1	1093041	1	0
6	55857695	57233857	3	1376163	1	0
6	55857695	57416736	3	1559042	1	0
6	56434872	57337063	1	902192	1	0
6	56960793	57233857	1	273065	1	0
6	57062312	57233857	1	171546	1	0
6	66481494	67163031	1	681538	1	1
6	66481494	67190573	1	709080	1	1
6	66481494	67395437	1	913944	1	2
6	66481494	67395437	3	913944	1	2
6	66481494	67445729	3	964236	1	2
6	66481494	67507938	3	1026445	1	2
6	67096534	67190573	1	94040	1	0
6	67096534	67445729	1	349196	1	1
6	75551942	76946178	3	1394237	1	2
6	76163665	80189335	1	4025671	1	3
6	76807242	78919442	1	2112201	1	1
6	77919856	77977192	1	57337	4	0
6	77919856	78780300	1	860445	1	1
6	78134304	78919442	3	785139	1	0
6	78405834	80189335	1	1783502	1	0
6	79779972	82641002	3	2861031	1	1
6	80688835	84087733	1	3398899	1	4
6	80763558	84414773	3	3651216	1	5
6	80885419	83106834	1	2221416	1	3
6	81159096	81185310	1	26215	1	0
6	81159096	82017154	4	858059	1	0
6	81219666	82509936	1	1290271	1	0
6	81322877	83250024	1	1927148	1	3
6	81354372	82702589	3	1348218	1	0
6	81489851	82601978	3	1112128	1	0
6	81489851	82702589	1	1212739	1	0
6	81958669	82702589	1	743921	1	0
6	83920999	85179168	1	1258170	1	1
6	8696510	12562240	1	3865731	1	7
6	8722377	11648468	1	2926092	1	5
6	87255540	87989290	1	733751	1	9
6	88631073	91110794	1	2479722	1	16
6	9612714	10046378	1	433665	2	1
6	9612714	10313839	3	701126	1	2
6	9612714	10762143	3	1149430	1	2
6	9612714	10805965	3	1193252	1	2
6	9612714	11648468	3	2035755	1	4
6	9612714	12472475	3	2859762	1	5
6	9612714	9996386	1	383673	1	1
6	9766977	10313839	1	546863	1	2
6	9766977	11025691	1	1258715	1	3
6	97693437	99135153	3	1441717	2	4
6	97693437	99240714	3	1547278	1	5
6	97693437	99268176	3	1574740	2	5
6	97693437	99298383	3	1604947	20	7
6	98144738	99298383	3	1153646	1	6
6	98287898	98966523	1	678626	1	1
6	98467430	99268176	3	800747	1	3
7	10525072	10974919	1	449848	1	16
7	10584443	10897528	1	313086	1	11
7	10584443	10974919	1	390477	1	16
7	10584443	11040653	1	456211	1	23
7	10624093	11066090	1	441998	1	25
7	10712162	10939994	1	227833	1	12
7	13130622	15429052	1	2298431	1	103
7	13630379	14315781	1	685403	1	33
7	13928418	14315781	1	387364	1	21
7	14081323	15388000	3	1306678	1	56
7	14796972	15171627	1	374656	1	25
7	14836771	15171627	1	334857	2	23
7	14856980	15429052	1	572073	2	28
7	15061626	15429052	1	367427	1	15
7	16256469	16744243	1	487775	1	23
7	16256469	17101825	1	845357	1	30
7	16540058	17101825	1	561768	1	19
7	16851089	17167956	1	316868	1	13
7	16929254	17429745	1	500492	1	20
7	16983753	17761842	1	778090	1	21
7	17101825	17790273	1	688449	1	15
7	17360887	17818732	1	457846	1	4
7	18014530	18671992	1	657463	1	29
7	18014530	18796164	1	781635	2	32
7	18014530	18921778	1	907249	1	38
7	18014530	19051895	1	1037366	1	45
7	18014530	19077900	1	1063371	1	48
7	18014530	20340118	1	2325589	1	82
7	18152988	18975318	1	822331	1	39
7	18399704	18758480	1	358777	1	15
7	18425198	19077900	1	652703	1	30
7	18521502	18693416	1	171915	1	9
7	18521502	19359345	1	837844	1	32
7	18521502	19948892	1	1427391	1	46
7	18596376	19359345	1	762970	1	30
7	18719157	19495493	1	776337	1	25
7	18758480	19051895	1	293416	2	15
7	18758480	19134129	1	375650	1	18
7	18758480	19359345	1	600866	1	23
7	18889357	19077900	1	188544	1	12
7	19948892	20207067	1	258176	1	13
7	19948892	20340118	1	391227	1	16
7	20085246	20207067	1	121822	1	8
7	2419765	3140732	1	720968	1	17
7	2562748	2718023	1	155276	1	4
7	2562748	2774564	1	211817	1	4
7	2594916	2683388	1	88473	1	3
7	32007401	32271913	1	264513	1	0
7	3573709	4130299	1	556591	1	24
7	3573709	4281655	1	707947	1	30
7	3573709	4824507	1	1250799	2	50
7	3573709	5817122	1	2243414	1	92
7	3599613	4465134	1	865522	1	34
7	3599613	5322347	1	1722735	1	70
7	3699746	4053056	1	353311	1	17
7	3699746	4130299	1	430554	1	19
7	40932160	41078055	0	145896	6	1
7	40932160	41078055	1	145896	1	1
7	40932160	41117963	1	185804	2	1
7	4093460	4670577	1	577118	1	22
7	41971468	42816139	1	844672	1	39
7	41971468	43041916	3	1070449	1	53
7	41971468	43384786	1	1413319	1	54
7	41995201	42287649	1	292449	1	10
7	41995201	43041916	1	1046716	2	52
7	42141846	42342403	1	200558	2	13
7	42141846	42816139	1	674294	3	36
7	42141846	42949667	1	807822	6	47
7	42141846	43041916	1	900071	3	50
7	42141846	43041916	3	900071	1	50
7	42141846	43384786	1	1242941	1	51
7	42209467	42949667	1	740201	1	45
7	42209467	43041916	1	832450	3	48
7	42229744	42695382	1	465639	1	29
7	42229744	42949667	1	719924	1	45
7	42261468	42765272	1	503805	1	33
7	42261468	42949667	1	688200	1	44
7	42261468	43041916	1	780449	2	47
7	42287649	42816139	1	528491	1	32
7	42287649	43041916	1	754268	1	46
7	42315130	42949667	1	634538	1	39
7	42342403	42816139	1	473737	1	27
7	42342403	42949667	1	607265	1	38
7	42387273	42843578	3	456306	1	25
7	42387273	42901430	1	514158	1	28
7	42387273	43041916	1	654644	1	37
7	42409566	43041916	3	632351	1	36
7	42506810	42739571	3	232762	1	16
7	42506810	42765272	1	258463	2	17
7	42506810	42816139	3	309330	4	17
7	42506810	42843578	1	336769	1	19
7	42506810	42843578	3	336769	2	19
7	42506810	42949667	1	442858	2	28
7	42506810	42949667	3	442858	1	28
7	42506810	43041916	1	535107	1	31
7	42604463	42949667	1	345205	1	21
7	42695382	43041916	1	346535	1	21
7	4431857	4670577	1	238721	1	12
7	4431857	4824507	1	392651	1	18
7	4465134	4824507	1	359374	1	16
7	4519776	5006978	1	487203	1	23
7	50106889	50349478	1	242590	1	4
7	50175095	50381010	1	205916	4	3
7	51295657	51740562	1	444906	1	9
7	60855462	61489725	1	634264	1	15
7	6936993	7302795	1	365803	1	7
7	76674263	76944037	1	269775	1	1
7	76944037	77261598	4	317562	5	1
7	79426025	79588196	1	162172	1	0
7	85904614	86376788	4	472175	1	1
7	85904614	87289168	3	1384555	1	4
7	85904614	87401211	1	1496598	1	4
7	85904614	87447146	3	1542533	1	4
7	85977914	87171543	3	1193630	1	4
7	86376788	86606192	1	229405	1	1
7	86376788	87171543	1	794756	1	3
7	86376788	87447146	3	1070359	1	3
7	86606192	86769917	4	163726	1	2
7	86692183	87519639	1	827457	1	4
7	87003237	87079014	1	75778	1	0
7	87003237	87171543	1	168307	1	0
7	87003237	87289168	1	285932	1	0
7	87033496	87171543	1	138048	1	0
7	9338124	10057274	1	719151	1	27
7	9443288	9936741	1	493454	1	13
8	10015673	12298862	1	2283190	1	25
8	101534236	102983808	3	1449573	1	5
8	102179274	105406691	1	3227418	1	26
8	10349401	10947035	1	597635	1	6
8	10349401	11721122	3	1371722	1	20
8	103552067	104052639	1	500573	1	9
8	103687466	104804278	1	1116813	1	9
8	103797180	104052639	1	255460	1	3
8	107120266	109835728	1	2715463	1	35
8	107529031	108304425	1	775395	1	16
8	107529031	108476757	1	947727	1	17
8	107529031	108961258	4	1432228	1	24
8	107529031	109669848	1	2140818	1	30
8	107529031	110239579	3	2710549	1	31
8	107529031	112158653	4	4629623	1	37
8	107599217	108926358	1	1327142	1	22
8	107679707	109649679	1	1969973	1	29
8	107893513	108397582	1	504070	1	9
8	107893513	109669848	4	1776336	1	23
8	107893513	110114253	4	2220741	1	23
8	107959583	108647942	3	688360	1	9
8	108035534	108181739	1	146206	1	1
8	108057563	108181739	1	124177	1	1
8	108149147	109075881	3	926735	1	11
8	108397582	112158653	4	3761072	1	21
8	108498329	108961258	1	462930	1	8
8	108536426	108856281	1	319856	1	5
8	108536426	108961258	1	424833	1	8
8	108536426	109624283	3	1087858	1	14
8	108647942	108856281	1	208340	1	3
8	110411505	111689123	1	1277619	1	6
8	110714700	111887853	1	1173154	1	5
8	110714700	112158653	1	1443954	1	5
8	110714700	112255430	1	1540731	1	5
8	110787314	112213315	1	1426002	1	4
8	110850661	112573867	1	1723207	1	4
8	110850661	112756815	1	1906155	1	4
8	110879682	112255430	1	1375749	1	3
8	111013651	112213315	1	1199665	1	2
8	111357534	112370481	1	1012948	1	1
8	111819522	112466824	1	647303	1	2
8	114063990	116938580	1	2874591	1	25
8	114215198	116938580	3	2723383	1	25
8	114536205	116938580	4	2402376	1	23
8	114621586	116938580	3	2316995	1	23
8	114739924	115705956	3	966033	1	8
8	114739924	115773589	1	1033666	1	9
8	114908337	115480192	3	571856	1	3
8	114908337	116059702	1	1151366	2	11
8	115118243	116938580	1	1820338	1	23
8	115163583	116938580	1	1774998	2	23
8	115163583	116938580	3	1774998	1	23
8	115218285	115480192	1	261908	1	3
8	115809531	116938580	1	1129050	1	15
8	115967629	116635525	3	667897	1	14
8	116028292	116635525	1	607234	1	12
8	116028292	116938580	3	910289	1	12
8	116059702	116938580	1	878879	3	12
8	116059702	116938580	3	878879	1	12
8	116106104	116635525	1	529422	1	12
8	116106104	116770991	1	664888	1	12
8	116106104	116913130	1	807027	2	12
8	116106104	116938580	1	832477	1	12
8	116218713	116938580	1	719868	1	11
8	116258069	116938580	1	680512	2	11
8	116329310	116938580	3	609271	1	8
8	116363891	116635525	1	271635	1	8
8	116363891	116664294	1	300404	1	8
8	116363891	116795448	1	431558	1	8
8	116363891	116938580	1	574690	6	8
8	116363891	116938580	3	574690	1	8
8	116391887	116770991	1	379105	2	7
8	116391887	116795448	1	403562	1	7
8	116391887	116913130	1	521244	1	7
8	116391887	116938580	1	546694	10	7
8	116391887	116938580	3	546694	2	7
8	116391887	116938580	4	546694	1	7
8	116415152	116913130	3	497979	1	5
8	116415152	116938580	1	523429	2	5
8	116415152	116938580	3	523429	1	5
8	116485212	116938580	1	453369	1	4
8	116510280	116635525	1	125246	2	3
8	116510280	116938580	1	428301	8	3
8	11655	2538247	1	2526593	1	17
8	116558078	116938580	1	380503	2	1
8	1581186	3671307	1	2090122	1	3
8	3365160	5541396	1	2176237	1	3
8	34183557	34694186	1	510630	1	0
8	34383809	34694186	1	310378	9	0
8	34578841	34694186	1	115346	1	0
8	4511933	5056570	1	544638	1	0
8	45656881	46807443	1	1150563	1	10
8	4966616	5869533	1	902918	1	8
8	616590	1652289	1	1035700	1	12
8	62437154	63043591	1	606438	1	32
8	63736106	66128915	3	2392810	1	36
8	64260375	65224133	1	963759	1	20
8	64795927	65224133	1	428207	1	8
8	64795927	65288270	1	492344	1	10
8	64795927	65511304	1	715378	1	12
8	64795927	65650299	1	854373	3	15
8	6544485	9639134	1	3094650	1	27
8	66105221	67247149	1	1141929	1	10
8	70111163	73350691	1	3239529	1	36
8	70433259	74542211	4	4108953	1	43
8	70574617	74576637	4	4002021	1	42
8	70740507	72615909	4	1875403	1	14
8	70820445	73350691	3	2530247	1	28
8	7095530	9195347	3	2099818	1	20
8	7095530	9300076	4	2204547	1	20
8	71250906	73350691	3	2099786	1	27
8	71799051	73350691	1	1551641	1	25
8	71906718	74495387	3	2588670	1	36
8	72054743	74043770	1	1989028	1	32
8	72054743	74043770	3	1989028	1	32
8	72427756	72661666	1	233911	1	11
8	72427756	73350691	1	922936	1	23
8	72427756	74335843	1	1908088	1	33
8	72487663	72615909	1	128247	1	7
8	72487663	74138952	1	1651290	1	29
8	7253695	11371808	1	4118114	1	41
8	7253695	8958328	1	1704634	1	18
8	72995806	74167326	1	1171521	1	16
8	73267222	73945617	1	678396	1	7
8	7384681	8578794	1	1194114	1	13
8	7384681	9195347	1	1810667	1	18
8	738528	1603298	1	864771	1	12
8	738528	1678817	1	940290	1	13
8	7426139	7803954	1	377816	1	6
8	7426139	9639134	4	2212996	1	21
8	77657481	79245046	1	1587566	1	22
8	78344102	80278917	1	1934816	1	45
8	78477544	79144682	3	667139	1	15
8	79035196	80550959	1	1515764	1	37
8	79961571	80334217	1	372647	2	18
8	79961571	80550959	1	589389	1	19
8	79986528	80334217	1	347690	1	16
8	88380515	88870084	1	489570	1	9
8	88380515	89575991	1	1195477	1	13
8	88380515	89667561	1	1287047	1	14
8	88380515	90019530	1	1639016	1	23
8	88380515	90609372	1	2228858	1	25
8	88528079	89419470	1	891392	1	10
8	88528079	89667561	1	1139483	1	13
8	88551551	90126472	1	1574922	1	23
8	88644805	88797499	3	152695	1	5
8	89202042	90765199	1	1563158	1	17
8	92231832	93596429	1	1364598	1	7
8	92660358	93596429	1	936072	1	7
8	92866682	93596429	1	729748	1	6
8	93193613	93802093	1	608481	1	5
8	94308509	95478718	1	1170210	1	9
8	96729684	98112589	1	1382906	1	2
8	96931175	97573746	1	642572	1	2
8	97028747	97628232	1	599486	1	2
8	97267681	98112589	1	844909	1	2
9	104560884	106877986	1	2317103	1	21
9	104560884	106912370	1	2351487	1	21
9	104824971	105540440	1	715470	1	5
9	104932463	105172903	1	240441	1	4
9	104932463	105408678	1	476216	1	4
9	104932463	105704979	1	772517	1	6
9	104932463	106598273	1	1665811	1	19
9	104993110	105092376	1	99267	1	1
9	104993110	105172903	1	179794	1	3
9	104993110	106598273	1	1605164	1	18
9	105015861	105092376	1	76516	1	1
9	105015861	105172903	1	157043	2	3
9	105015861	105265309	1	249449	1	3
9	105015861	105384545	1	368685	1	3
9	105015861	105676732	1	660872	1	5
9	105015861	105993180	1	977320	1	12
9	105015861	106621285	1	1605425	1	18
9	105015861	107962208	1	2946348	1	25
9	105265309	106621285	3	1355977	1	15
9	105350884	105704979	1	354096	2	2
9	105436233	105954837	1	518605	1	9
9	105471834	105993180	1	521347	3	9
9	105676732	106530193	3	853462	1	12
9	105676732	106598273	1	921542	1	13
9	105676732	107678538	1	2001807	1	20
9	105745278	106851427	1	1106150	1	13
9	105773144	106506439	1	733296	1	12
9	105816624	106052211	1	235588	1	5
9	105816624	106530193	1	713570	1	10
9	105816624	107061287	1	1244664	1	11
9	105894473	106437679	1	543207	1	4
9	105894473	106506439	1	611967	1	6
9	105894473	106598273	1	703801	1	7
9	105894473	106668146	1	773674	1	7
9	105954837	106851427	1	896591	1	6
9	105954837	108072258	1	2117422	2	13
9	106026941	106530193	1	503253	1	5
9	106052211	108072258	1	2020048	1	13
9	106081359	106437679	1	356321	1	3
9	106108337	106598273	1	489937	1	6
9	106108337	106825008	1	716672	1	6
9	106226559	106598273	1	371715	1	6
9	106226559	108072258	1	1845700	2	13
9	106277984	106598273	1	320290	1	6
9	106389322	106598273	1	208952	1	3
9	106389322	106749813	1	360492	1	3
9	106389322	108072258	1	1682937	1	10
9	106668146	107552594	1	884449	1	8
9	107196421	107678538	1	482118	2	6
9	107196421	108072258	1	875838	2	6
9	107264933	108072258	1	807326	1	6
9	107310638	107962208	1	651571	1	6
9	107419844	108072258	1	652415	2	6
9	107552594	107678538	1	125945	2	0
9	107552594	108072258	1	519665	3	0
9	107597163	107678538	1	81376	1	0
9	107597163	108072258	1	475096	1	0
9	1843119	2757960	1	914842	1	1
9	1977919	3339190	1	1361272	1	1
9	2137654	2619223	1	481570	3	1
9	2137654	3339190	3	1201537	1	1
9	2289236	2918893	1	629658	1	0
9	2365512	2757960	1	392449	1	0
9	2365512	3339190	3	973679	1	0
9	2365512	3339190	4	973679	1	0
9	2365512	4135797	1	1770286	1	0
9	2407363	2918893	1	511531	1	0
9	2433493	2918893	3	485401	1	0
9	2433493	3215143	3	781651	1	0
9	2433493	3339190	3	905698	1	0
9	2433493	3523789	3	1090297	1	0
9	2433493	3932649	1	1499157	1	0
9	31230679	32543148	3	1312470	1	3
9	31230679	32778460	3	1547782	1	4
9	31302035	32806506	1	1504472	1	2
9	32141153	32665946	1	524794	1	0
9	32252524	32778460	1	525937	1	1
9	37134722	37401720	1	266999	1	0
9	37134722	37422683	1	287962	2	0
9	37134722	37442894	1	308173	11	0
9	37173450	37442894	1	269445	1	0
9	39015500	39597659	1	582160	1	0
9	4685718	5214443	1	528726	1	0
9	48193040	49803633	3	1610594	1	2
9	48842986	50434277	1	1591292	1	2
9	4949584	5301215	3	351632	1	0
9	56734582	57697892	1	963311	1	2
9	56960717	57828664	1	867948	1	1
9	57066559	57796886	3	730328	1	1
9	57382399	57828664	1	446266	1	1
9	57382399	57990257	1	607859	1	2
9	57595190	57954373	1	359184	1	1
9	57618812	57954373	1	335562	1	1
9	57618812	57990257	1	371446	2	1
9	71105689	71554875	1	449187	1	4
9	79375993	81277652	1	1901660	1	2
9	80314019	81277652	1	963634	1	0
9	83724285	83875983	1	151699	1	2
9	83745886	83875983	1	130098	1	1
9	93562239	94421973	3	859735	1	3
9	93608904	94396327	1	787424	2	1
9	93608904	94421973	3	813070	1	1
9	93679735	93983679	1	303945	1	1
9	93679735	94421973	3	742239	1	1
9	98214838	98912511	1	697674	1	8
10	103736758	105451058	1	1714301	1	10
10	103768638	104290715	1	522078	1	2
10	103795345	103898866	1	103522	1	2
10	103795345	104004850	1	209506	1	2
10	104740929	105451058	1	710130	1	7
10	104777074	105451058	1	673985	1	6
10	104831423	105299545	1	468123	1	5
10	104868889	105189591	1	320703	1	5
10	104868889	105258955	1	390067	2	5
10	104868889	105404884	1	535996	1	6
10	104868889	105451058	1	582170	1	6
10	104889085	105258955	1	369871	2	5
10	104917014	105258955	1	341942	1	4
10	105001241	105451058	1	449818	1	4
10	105001241	105762611	1	761371	1	5
10	105026521	105258955	1	232435	1	2
10	105070156	105258955	1	188800	1	1
10	105070156	105451058	1	380903	2	2
10	105155472	105404884	1	249413	1	2
10	22716644	23268662	1	552019	2	2
10	22767134	24701005	1	1933872	1	45
10	31051132	31845930	1	794799	1	2
10	38109486	40042452	1	1932967	1	7
10	38216575	40042452	3	1825878	1	7
10	38216575	41217234	4	3000660	1	7
10	38463823	39845814	1	1381992	1	2
10	38463823	40042452	3	1578630	1	3
10	38463823	41731532	4	3267710	1	3
10	38625719	41789864	4	3164146	1	3
10	38648996	40042452	1	1393457	1	3
10	38698788	40174686	1	1475899	1	3
10	38698788	40626544	1	1927757	1	3
10	38698788	41694453	4	2995666	1	3
10	38755091	39881050	3	1125960	1	3
10	38755091	40042452	3	1287362	2	3
10	38783291	40042452	4	1259162	1	3
10	38783291	40540808	3	1757518	1	3
10	38783291	41789864	4	3006574	1	3
10	38806659	39845814	1	1039156	1	2
10	38888621	40499265	3	1610645	1	3
10	39037441	40626544	1	1589104	1	3
10	39037441	41731532	4	2694092	1	3
10	39037441	41789864	3	2752424	1	3
10	39248824	39845814	3	596991	1	2
10	39248824	39881050	3	632227	1	3
10	39373019	39953527	1	580509	1	2
10	39373019	39996112	1	623094	1	2
10	39757789	40042452	1	284664	1	1
10	40898900	41478088	1	579189	1	0
10	40898900	41502843	1	603944	1	0
10	42083540	44093123	3	2009584	1	27
10	51670996	52737513	1	1066518	1	15
10	54012681	54907154	1	894474	1	6
10	54041552	54760454	1	718903	1	5
10	54157165	54955033	1	797869	1	5
10	54385811	54760454	1	374644	1	2
10	60832739	61308736	1	475998	1	8
10	72409840	73324518	3	914679	1	9
10	72483723	73237868	1	754146	1	8
10	72521833	72720892	1	199060	1	6
10	72521833	73066799	3	544967	2	8
10	72521833	73134759	1	612927	1	8
10	72521833	73134759	3	612927	1	8
10	72521833	73134759	4	612927	1	8
10	72521833	73237868	1	716036	1	8
10	72770200	74142401	1	1372202	1	12
10	75841639	77095217	1	1253579	1	8
10	90629937	91193329	1	563393	2	12
10	90814020	91193329	1	379310	1	10
10	92772802	97730008	1	4957207	1	13
11	100200661	101161120	1	960460	1	6
11	100515386	100931763	1	416378	1	3
11	100578777	100931763	1	352987	2	3
11	101292087	102484429	1	1192343	1	37
11	101292087	103271854	1	1979768	1	71
11	101331974	102016781	1	684808	1	17
11	101728215	102586750	1	858536	1	34
11	101728215	106387273	1	4659059	1	102
11	101897362	102387674	1	490313	1	21
11	101897362	103690939	1	1793578	1	62
11	101897362	104533531	1	2636170	1	77
11	101956522	104556108	1	2599587	1	76
11	102387674	103315544	1	927871	1	41
11	102484429	103271854	1	787426	1	35
11	102484429	103462505	1	978077	1	36
11	102484429	104556108	1	2071680	1	52
11	102944707	103439528	1	494822	1	13
11	103184366	103971758	1	787393	1	16
11	103184366	104556108	1	1371743	1	22
11	103515295	104556108	1	1040814	1	16
11	103515295	106872847	1	3357553	1	49
11	103690939	104363610	1	672672	1	14
11	103690939	104668659	1	977721	1	18
11	103690939	104691989	1	1001051	1	19
11	103690939	106092699	1	2401761	1	37
11	103874554	104735294	1	860741	1	14
11	104158797	107964528	1	3805732	1	63
11	104231700	104363610	1	131911	1	2
11	104314858	104668659	1	353802	1	5
11	104599271	108062407	1	3463137	1	62
11	104643908	106092699	1	1448792	1	21
11	104824262	106233728	3	1409467	1	19
11	104891661	106092699	1	1201039	1	16
11	104891661	106872847	3	1981187	1	28
11	104891661	109555307	1	4663647	1	113
11	105096730	105534908	1	438179	1	10
11	105096730	109346320	1	4249591	1	90
11	105164137	105630828	1	466692	1	8
11	105190606	107288081	1	2097476	1	33
11	105190606	110100671	1	4910066	1	115
11	105747330	106068403	1	321074	1	2
11	106387273	110171704	1	3784432	1	103
11	106502333	106623521	1	121189	1	1
11	106534688	107860063	1	1325376	1	31
11	106573153	107539052	1	965900	1	20
11	106573153	108327983	1	1754831	1	57
11	106573153	108457253	1	1884101	1	62
11	106573153	110171704	1	3598552	1	99
11	106597255	107539052	1	941798	1	20
11	106597255	107594126	1	996872	1	21
11	106597255	107964528	1	1367274	2	32
11	106597255	108062407	1	1465153	1	36
11	106597255	108579841	1	1982587	1	63
11	106597255	108616361	1	2019107	1	63
11	106597255	109707810	1	3110556	1	92
11	106597255	110171704	1	3574450	3	99
11	106623521	107515244	1	891724	1	20
11	106623521	107539052	1	915532	1	20
11	106623521	108062407	1	1438887	1	36
11	106623521	108506370	1	1882850	1	62
11	106766451	107672845	1	906395	1	20
11	106766451	108062407	1	1295957	1	33
11	106766451	108096694	1	1330244	1	36
11	106766451	108457253	1	1690803	1	59
11	106797361	107288081	1	490721	1	14
11	106797361	108096694	1	1299334	1	36
11	106797361	109805157	3	3007797	1	90
11	106872847	107539052	1	666206	1	14
11	106872847	109959239	1	3086393	1	92
11	107086182	107539052	1	452871	3	9
11	107086182	107650973	1	564792	1	11
11	107086182	107672845	1	586664	1	12
11	107086182	107860063	1	773882	2	20
11	107086182	107860063	3	773882	1	20
11	107086182	107964528	1	878347	3	21
11	107086182	108062407	1	976226	2	25
11	107086182	108327983	1	1241802	2	46
11	107086182	108457253	1	1371072	1	51
11	107086182	108775232	1	1689051	1	53
11	107086182	108843585	1	1757404	1	54
11	107086182	108916729	1	1830548	1	54
11	107086182	109555307	4	2469126	1	81
11	107086182	109899269	4	2813088	2	85
11	107086182	110120688	1	3034507	1	88
11	107086182	110171704	1	3085523	2	88
11	107086182	110171704	3	3085523	1	88
11	107086182	110171704	4	3085523	1	88
11	107154084	107539052	1	384969	1	9
11	107154084	107803698	1	649615	1	20
11	107154084	107860063	3	705980	1	20
11	107154084	108062407	3	908324	2	25
11	107154084	108579841	1	1425758	1	52
11	107154084	109067555	3	1913472	1	54
11	107154084	109346320	1	2192237	1	61
11	107216562	107539052	1	322491	1	4
11	107216562	107650973	1	434412	1	6
11	107216562	107964528	1	747967	3	16
11	107216562	108019952	1	803391	1	19
11	107216562	108062407	1	845846	1	20
11	107216562	108062407	3	845846	1	20
11	107216562	108421828	1	1205267	1	44
11	107216562	108579841	1	1363280	1	47
11	107216562	108735701	1	1519140	1	47
11	107237845	108775232	3	1537388	1	48
11	107237845	109833817	3	2595973	1	77
11	107237845	110171704	1	2933860	1	83
11	107267695	107710614	1	442920	1	8
11	107267695	107938965	3	671271	1	16
11	107267695	107964528	1	696834	3	16
11	107267695	108062407	1	794713	3	20
11	107267695	108062407	3	794713	4	20
11	107267695	108062407	4	794713	1	20
11	107267695	108220639	3	952945	1	37
11	107267695	110171704	1	2904010	1	83
11	107288081	107539052	1	250972	2	4
11	107288081	107803698	1	515618	1	15
11	107288081	107803698	3	515618	1	15
11	107288081	107860063	1	571983	1	15
11	107288081	107964528	1	676448	2	16
11	107288081	107964528	3	676448	1	16
11	107288081	108019952	1	731872	1	19
11	107288081	108062407	1	774327	3	20
11	107288081	108062407	3	774327	1	20
11	107288081	108096694	1	808614	1	23
11	107288081	108327983	1	1039903	1	41
11	107288081	108457253	1	1169173	1	46
11	107288081	108457253	3	1169173	1	46
11	107288081	108616361	1	1328281	2	47
11	107288081	109497449	1	2209369	1	72
11	107288081	109899269	1	2611189	1	80
11	107288081	109899269	3	2611189	1	80
11	107315639	108062407	3	746769	1	19
11	107315639	110171704	1	2856066	1	82
11	107336072	107573601	1	237530	1	3
11	107336072	107733548	3	397477	1	9
11	107336072	107860063	1	523992	1	14
11	107336072	107964528	1	628457	3	15
[truncated: 2,831 more rows]
