# Supplementary material for: Massive screening of copy number population-scale variation in Bos taurus genome
Source: BMC Genomics. 2013 Feb 26;14:124. doi: 10.1186/1471-2164-14-124 (PMC3618309; doi:10.1186/1471-2164-14-124)
Supplement: Additional file 4 — CNV gene content. List of genes in each copy number variant. [file 1471-2164-14-124-S4.tsv]

Chr	CNV_start	CNV_end	Copy Number	ensGene_ID	Gene_symbol
18	10156322	13864213	1	ENSBTAG00000000009	FOXF1
18	10221313	12708504	3	ENSBTAG00000000009	FOXF1
18	11154967	13864213	1	ENSBTAG00000000009	FOXF1
18	11474265	13260825	1	ENSBTAG00000000009	FOXF1
18	9273680	13864213	1	ENSBTAG00000000009	FOXF1
18	9408533	11733760	1	ENSBTAG00000000009	FOXF1
18	9408533	13864213	1	ENSBTAG00000000009	FOXF1
18	9454782	13864213	1	ENSBTAG00000000009	FOXF1
18	9486711	13864213	1	ENSBTAG00000000009	FOXF1
18	9510832	13864213	1	ENSBTAG00000000009	FOXF1
8	6544485	9639134	1	ENSBTAG00000000011	TDH_BOVIN
8	7095530	9195347	3	ENSBTAG00000000011	TDH_BOVIN
8	7095530	9300076	4	ENSBTAG00000000011	TDH_BOVIN
8	7253695	11371808	1	ENSBTAG00000000011	TDH_BOVIN
8	7253695	8958328	1	ENSBTAG00000000011	TDH_BOVIN
8	7384681	8578794	1	ENSBTAG00000000011	TDH_BOVIN
8	7384681	9195347	1	ENSBTAG00000000011	TDH_BOVIN
8	7426139	9639134	4	ENSBTAG00000000011	TDH_BOVIN
24	46568174	50428160	1	ENSBTAG00000000024	DYM
24	49115846	50428160	1	ENSBTAG00000000024	DYM
24	49234077	50428160	1	ENSBTAG00000000024	DYM
24	49945627	50428160	1	ENSBTAG00000000024	DYM
24	49979961	50428160	1	ENSBTAG00000000024	DYM
18	52284273	53597896	1	ENSBTAG00000000027	IGFL1
18	52328564	53915987	1	ENSBTAG00000000027	IGFL1
18	52453654	56547281	1	ENSBTAG00000000027	IGFL1
18	52712567	53915987	1	ENSBTAG00000000027	IGFL1
18	53311437	57326212	1	ENSBTAG00000000027	IGFL1
17	66561114	66930770	1	ENSBTAG00000000031	TRPV4
17	66683875	66930770	1	ENSBTAG00000000031	TRPV4
17	66683875	67436146	1	ENSBTAG00000000031	TRPV4
19	51930103	53072292	1	ENSBTAG00000000039	SIRT7_BOVIN
19	51930103	53130853	1	ENSBTAG00000000039	SIRT7_BOVIN
19	52055914	53102901	1	ENSBTAG00000000039	SIRT7_BOVIN
19	52055914	53201018	1	ENSBTAG00000000039	SIRT7_BOVIN
19	52182484	52623558	1	ENSBTAG00000000039	SIRT7_BOVIN
19	52182484	52721943	1	ENSBTAG00000000039	SIRT7_BOVIN
19	52182484	53102901	1	ENSBTAG00000000039	SIRT7_BOVIN
19	52182484	53130853	1	ENSBTAG00000000039	SIRT7_BOVIN
19	52291308	53130853	1	ENSBTAG00000000039	SIRT7_BOVIN
19	52456447	53102901	1	ENSBTAG00000000039	SIRT7_BOVIN
19	51930103	53072292	1	ENSBTAG00000000040	MAFG_BOVIN
19	51930103	53130853	1	ENSBTAG00000000040	MAFG_BOVIN
19	52055914	53102901	1	ENSBTAG00000000040	MAFG_BOVIN
19	52055914	53201018	1	ENSBTAG00000000040	MAFG_BOVIN
19	52182484	52623558	1	ENSBTAG00000000040	MAFG_BOVIN
19	52182484	52721943	1	ENSBTAG00000000040	MAFG_BOVIN
19	52182484	53102901	1	ENSBTAG00000000040	MAFG_BOVIN
19	52182484	53130853	1	ENSBTAG00000000040	MAFG_BOVIN
19	52291308	53130853	1	ENSBTAG00000000040	MAFG_BOVIN
19	52456447	53102901	1	ENSBTAG00000000040	MAFG_BOVIN
19	51930103	53072292	1	ENSBTAG00000000042	P5CR1_BOVIN
19	51930103	53130853	1	ENSBTAG00000000042	P5CR1_BOVIN
19	52055914	53102901	1	ENSBTAG00000000042	P5CR1_BOVIN
19	52055914	53201018	1	ENSBTAG00000000042	P5CR1_BOVIN
19	52182484	52623558	1	ENSBTAG00000000042	P5CR1_BOVIN
19	52182484	52721943	1	ENSBTAG00000000042	P5CR1_BOVIN
19	52182484	53102901	1	ENSBTAG00000000042	P5CR1_BOVIN
19	52182484	53130853	1	ENSBTAG00000000042	P5CR1_BOVIN
19	52291308	53130853	1	ENSBTAG00000000042	P5CR1_BOVIN
19	51930103	53072292	1	ENSBTAG00000000044	MADL2_BOVIN
19	51930103	53130853	1	ENSBTAG00000000044	MADL2_BOVIN
19	52055914	53102901	1	ENSBTAG00000000044	MADL2_BOVIN
19	52055914	53201018	1	ENSBTAG00000000044	MADL2_BOVIN
19	52182484	52623558	1	ENSBTAG00000000044	MADL2_BOVIN
19	52182484	52721943	1	ENSBTAG00000000044	MADL2_BOVIN
19	52182484	53102901	1	ENSBTAG00000000044	MADL2_BOVIN
19	52182484	53130853	1	ENSBTAG00000000044	MADL2_BOVIN
19	52291308	53130853	1	ENSBTAG00000000044	MADL2_BOVIN
19	51930103	53072292	1	ENSBTAG00000000045	NOTUM
19	51930103	53130853	1	ENSBTAG00000000045	NOTUM
19	52055914	53102901	1	ENSBTAG00000000045	NOTUM
19	52055914	53201018	1	ENSBTAG00000000045	NOTUM
19	52182484	52623558	1	ENSBTAG00000000045	NOTUM
19	52182484	52721943	1	ENSBTAG00000000045	NOTUM
19	52182484	53102901	1	ENSBTAG00000000045	NOTUM
19	52182484	53130853	1	ENSBTAG00000000045	NOTUM
19	52291308	53130853	1	ENSBTAG00000000045	NOTUM
11	104891661	109555307	1	ENSBTAG00000000046	SURF2
11	105096730	109346320	1	ENSBTAG00000000046	SURF2
11	105190606	110100671	1	ENSBTAG00000000046	SURF2
11	106387273	110171704	1	ENSBTAG00000000046	SURF2
11	106573153	108327983	1	ENSBTAG00000000046	SURF2
11	106573153	108457253	1	ENSBTAG00000000046	SURF2
11	106573153	110171704	1	ENSBTAG00000000046	SURF2
11	106597255	108579841	1	ENSBTAG00000000046	SURF2
11	106597255	108616361	1	ENSBTAG00000000046	SURF2
11	106597255	109707810	1	ENSBTAG00000000046	SURF2
11	106597255	110171704	1	ENSBTAG00000000046	SURF2
11	106623521	108506370	1	ENSBTAG00000000046	SURF2
11	106766451	108457253	1	ENSBTAG00000000046	SURF2
11	106797361	109805157	3	ENSBTAG00000000046	SURF2
11	106872847	109959239	1	ENSBTAG00000000046	SURF2
11	107086182	108327983	1	ENSBTAG00000000046	SURF2
11	107086182	108457253	1	ENSBTAG00000000046	SURF2
11	107086182	108775232	1	ENSBTAG00000000046	SURF2
11	107086182	108843585	1	ENSBTAG00000000046	SURF2
11	107086182	108916729	1	ENSBTAG00000000046	SURF2
11	107086182	109555307	4	ENSBTAG00000000046	SURF2
11	107086182	109899269	4	ENSBTAG00000000046	SURF2
11	107086182	110120688	1	ENSBTAG00000000046	SURF2
11	107086182	110171704	1	ENSBTAG00000000046	SURF2
11	107086182	110171704	3	ENSBTAG00000000046	SURF2
11	107086182	110171704	4	ENSBTAG00000000046	SURF2
11	107154084	108579841	1	ENSBTAG00000000046	SURF2
11	107154084	109067555	3	ENSBTAG00000000046	SURF2
11	107154084	109346320	1	ENSBTAG00000000046	SURF2
11	107216562	108421828	1	ENSBTAG00000000046	SURF2
11	107216562	108579841	1	ENSBTAG00000000046	SURF2
11	107216562	108735701	1	ENSBTAG00000000046	SURF2
11	107237845	108775232	3	ENSBTAG00000000046	SURF2
11	107237845	109833817	3	ENSBTAG00000000046	SURF2
11	107237845	110171704	1	ENSBTAG00000000046	SURF2
11	107267695	108220639	3	ENSBTAG00000000046	SURF2
11	107267695	110171704	1	ENSBTAG00000000046	SURF2
11	107288081	108327983	1	ENSBTAG00000000046	SURF2
11	107288081	108457253	1	ENSBTAG00000000046	SURF2
11	107288081	108457253	3	ENSBTAG00000000046	SURF2
11	107288081	108616361	1	ENSBTAG00000000046	SURF2
11	107288081	109497449	1	ENSBTAG00000000046	SURF2
11	107288081	109899269	1	ENSBTAG00000000046	SURF2
11	107288081	109899269	3	ENSBTAG00000000046	SURF2
11	107315639	110171704	1	ENSBTAG00000000046	SURF2
11	107336072	108365497	1	ENSBTAG00000000046	SURF2
11	107336072	108457253	3	ENSBTAG00000000046	SURF2
11	107336072	108579841	3	ENSBTAG00000000046	SURF2
11	107336072	108966376	3	ENSBTAG00000000046	SURF2
11	107411152	108327983	4	ENSBTAG00000000046	SURF2
11	107411152	108365497	1	ENSBTAG00000000046	SURF2
11	107411152	108457253	3	ENSBTAG00000000046	SURF2
11	107411152	108552769	3	ENSBTAG00000000046	SURF2
11	107411152	108579841	1	ENSBTAG00000000046	SURF2
11	107411152	108579841	3	ENSBTAG00000000046	SURF2
11	107411152	108579841	4	ENSBTAG00000000046	SURF2
11	107411152	108616361	3	ENSBTAG00000000046	SURF2
11	107411152	108648401	1	ENSBTAG00000000046	SURF2
11	107411152	108691218	1	ENSBTAG00000000046	SURF2
11	107411152	109555307	1	ENSBTAG00000000046	SURF2
11	107411152	109555307	3	ENSBTAG00000000046	SURF2
11	107411152	109555307	4	ENSBTAG00000000046	SURF2
11	107411152	109607718	4	ENSBTAG00000000046	SURF2
11	107411152	109707810	1	ENSBTAG00000000046	SURF2
11	107411152	109833817	4	ENSBTAG00000000046	SURF2
11	107411152	109867718	1	ENSBTAG00000000046	SURF2
11	107411152	109867718	3	ENSBTAG00000000046	SURF2
11	107411152	109899269	1	ENSBTAG00000000046	SURF2
11	107411152	109899269	3	ENSBTAG00000000046	SURF2
11	107411152	109899269	4	ENSBTAG00000000046	SURF2
11	107470736	108365497	1	ENSBTAG00000000046	SURF2
11	107470736	108735701	3	ENSBTAG00000000046	SURF2
11	107470736	108735701	4	ENSBTAG00000000046	SURF2
11	107470736	109135337	1	ENSBTAG00000000046	SURF2
11	107515244	108287398	1	ENSBTAG00000000046	SURF2
11	107515244	108775232	1	ENSBTAG00000000046	SURF2
11	107515244	109310440	1	ENSBTAG00000000046	SURF2
11	107515244	109454329	1	ENSBTAG00000000046	SURF2
11	107539052	108579841	3	ENSBTAG00000000046	SURF2
11	107539052	108616361	1	ENSBTAG00000000046	SURF2
11	107539052	108735701	3	ENSBTAG00000000046	SURF2
11	107573601	108220639	3	ENSBTAG00000000046	SURF2
11	107573601	109771827	1	ENSBTAG00000000046	SURF2
11	107573601	109867718	4	ENSBTAG00000000046	SURF2
11	107594126	108327983	1	ENSBTAG00000000046	SURF2
11	107594126	108327983	3	ENSBTAG00000000046	SURF2
11	107594126	108365497	1	ENSBTAG00000000046	SURF2
11	107594126	108579841	1	ENSBTAG00000000046	SURF2
11	107594126	108579841	3	ENSBTAG00000000046	SURF2
11	107594126	108616361	1	ENSBTAG00000000046	SURF2
11	107594126	109135337	3	ENSBTAG00000000046	SURF2
11	107594126	109833817	4	ENSBTAG00000000046	SURF2
11	107594126	109899269	1	ENSBTAG00000000046	SURF2
11	107594126	109959239	1	ENSBTAG00000000046	SURF2
11	107650973	108579841	3	ENSBTAG00000000046	SURF2
11	107650973	108616361	3	ENSBTAG00000000046	SURF2
11	107650973	109607718	3	ENSBTAG00000000046	SURF2
11	107672845	108579841	1	ENSBTAG00000000046	SURF2
11	107685695	108579841	1	ENSBTAG00000000046	SURF2
11	107685695	109497449	4	ENSBTAG00000000046	SURF2
11	107685695	109771827	3	ENSBTAG00000000046	SURF2
11	107685695	109805157	1	ENSBTAG00000000046	SURF2
11	107685695	109805157	3	ENSBTAG00000000046	SURF2
11	107685695	109833817	3	ENSBTAG00000000046	SURF2
11	107710614	108579841	3	ENSBTAG00000000046	SURF2
11	107710614	108579841	4	ENSBTAG00000000046	SURF2
11	107710614	108916729	1	ENSBTAG00000000046	SURF2
11	107710614	109454329	3	ENSBTAG00000000046	SURF2
11	107733548	108579841	3	ENSBTAG00000000046	SURF2
11	107803698	108616361	1	ENSBTAG00000000046	SURF2
11	107803698	108735701	1	ENSBTAG00000000046	SURF2
11	107803698	108870045	3	ENSBTAG00000000046	SURF2
11	107916726	108287398	1	ENSBTAG00000000046	SURF2
11	107916726	108579841	1	ENSBTAG00000000046	SURF2
11	107916726	109833817	4	ENSBTAG00000000046	SURF2
11	107916726	109899269	4	ENSBTAG00000000046	SURF2
11	107938965	108527544	1	ENSBTAG00000000046	SURF2
11	107964528	108457253	1	ENSBTAG00000000046	SURF2
11	108096694	108579841	1	ENSBTAG00000000046	SURF2
11	108119254	109805157	1	ENSBTAG00000000046	SURF2
11	108166041	108365497	1	ENSBTAG00000000046	SURF2
11	108166041	108579841	3	ENSBTAG00000000046	SURF2
11	108166041	108648401	1	ENSBTAG00000000046	SURF2
11	108166041	109771827	3	ENSBTAG00000000046	SURF2
11	108166041	110171704	1	ENSBTAG00000000046	SURF2
25	39464874	43938949	1	ENSBTAG00000000050	PSMG3_BOVIN
25	39809717	44021515	1	ENSBTAG00000000050	PSMG3_BOVIN
25	40490201	44021515	3	ENSBTAG00000000050	PSMG3_BOVIN
25	41281254	43328712	1	ENSBTAG00000000050	PSMG3_BOVIN
25	42114710	44021515	1	ENSBTAG00000000050	PSMG3_BOVIN
25	42114710	44021515	3	ENSBTAG00000000050	PSMG3_BOVIN
25	42135390	43364941	1	ENSBTAG00000000050	PSMG3_BOVIN
25	42135390	43455015	1	ENSBTAG00000000050	PSMG3_BOVIN
25	42146392	43328712	1	ENSBTAG00000000050	PSMG3_BOVIN
25	42146392	43938949	1	ENSBTAG00000000050	PSMG3_BOVIN
25	42146392	43969679	1	ENSBTAG00000000050	PSMG3_BOVIN
25	42223580	43364941	1	ENSBTAG00000000050	PSMG3_BOVIN
25	42223580	44021515	1	ENSBTAG00000000050	PSMG3_BOVIN
25	42246660	43810351	1	ENSBTAG00000000050	PSMG3_BOVIN
25	42246660	44021515	1	ENSBTAG00000000050	PSMG3_BOVIN
25	42273471	43896488	3	ENSBTAG00000000050	PSMG3_BOVIN
25	42301145	43697096	4	ENSBTAG00000000050	PSMG3_BOVIN
25	42301145	44021515	4	ENSBTAG00000000050	PSMG3_BOVIN
25	42323117	43328712	1	ENSBTAG00000000050	PSMG3_BOVIN
25	42323117	43364941	1	ENSBTAG00000000050	PSMG3_BOVIN
25	42323117	43938949	1	ENSBTAG00000000050	PSMG3_BOVIN
25	42346691	43328712	3	ENSBTAG00000000050	PSMG3_BOVIN
25	42346691	43364941	1	ENSBTAG00000000050	PSMG3_BOVIN
25	42346691	43364941	3	ENSBTAG00000000050	PSMG3_BOVIN
25	42427472	43761791	1	ENSBTAG00000000050	PSMG3_BOVIN
25	42427472	43857883	4	ENSBTAG00000000050	PSMG3_BOVIN
25	42427472	43938949	1	ENSBTAG00000000050	PSMG3_BOVIN
25	42427472	44021515	1	ENSBTAG00000000050	PSMG3_BOVIN
25	42471441	44021515	1	ENSBTAG00000000050	PSMG3_BOVIN
25	42494099	43328712	3	ENSBTAG00000000050	PSMG3_BOVIN
25	42494099	43506517	4	ENSBTAG00000000050	PSMG3_BOVIN
25	42494099	43650327	3	ENSBTAG00000000050	PSMG3_BOVIN
25	42494099	43697096	1	ENSBTAG00000000050	PSMG3_BOVIN
25	42494099	43810351	1	ENSBTAG00000000050	PSMG3_BOVIN
25	42494099	43810351	3	ENSBTAG00000000050	PSMG3_BOVIN
25	42494099	43810351	4	ENSBTAG00000000050	PSMG3_BOVIN
25	42494099	43857883	3	ENSBTAG00000000050	PSMG3_BOVIN
25	42494099	43896488	3	ENSBTAG00000000050	PSMG3_BOVIN
25	42494099	43938949	3	ENSBTAG00000000050	PSMG3_BOVIN
25	42494099	44021515	1	ENSBTAG00000000050	PSMG3_BOVIN
25	42494099	44021515	3	ENSBTAG00000000050	PSMG3_BOVIN
25	42494099	44021515	4	ENSBTAG00000000050	PSMG3_BOVIN
25	42517990	43364941	1	ENSBTAG00000000050	PSMG3_BOVIN
25	42517990	43364941	3	ENSBTAG00000000050	PSMG3_BOVIN
25	42517990	43544544	3	ENSBTAG00000000050	PSMG3_BOVIN
25	42517990	43718110	1	ENSBTAG00000000050	PSMG3_BOVIN
25	42517990	43718110	3	ENSBTAG00000000050	PSMG3_BOVIN
25	42517990	43810351	1	ENSBTAG00000000050	PSMG3_BOVIN
25	42517990	43810351	3	ENSBTAG00000000050	PSMG3_BOVIN
25	42517990	43810351	4	ENSBTAG00000000050	PSMG3_BOVIN
25	42517990	43857883	4	ENSBTAG00000000050	PSMG3_BOVIN
25	42517990	43938949	1	ENSBTAG00000000050	PSMG3_BOVIN
25	42517990	44021515	1	ENSBTAG00000000050	PSMG3_BOVIN
25	42517990	44021515	3	ENSBTAG00000000050	PSMG3_BOVIN
25	42517990	44021515	4	ENSBTAG00000000050	PSMG3_BOVIN
25	42541203	43779571	3	ENSBTAG00000000050	PSMG3_BOVIN
25	42541203	43896488	1	ENSBTAG00000000050	PSMG3_BOVIN
25	42541203	43938949	4	ENSBTAG00000000050	PSMG3_BOVIN
25	42541203	44021515	3	ENSBTAG00000000050	PSMG3_BOVIN
25	42541203	44021515	4	ENSBTAG00000000050	PSMG3_BOVIN
25	42561816	43364941	1	ENSBTAG00000000050	PSMG3_BOVIN
25	42561816	43623343	3	ENSBTAG00000000050	PSMG3_BOVIN
25	42601035	43697096	1	ENSBTAG00000000050	PSMG3_BOVIN
25	42601035	43810351	1	ENSBTAG00000000050	PSMG3_BOVIN
25	42601035	43896488	4	ENSBTAG00000000050	PSMG3_BOVIN
25	42601035	44021515	1	ENSBTAG00000000050	PSMG3_BOVIN
25	42633998	43328712	3	ENSBTAG00000000050	PSMG3_BOVIN
25	42633998	43364941	1	ENSBTAG00000000050	PSMG3_BOVIN
25	42633998	43896488	3	ENSBTAG00000000050	PSMG3_BOVIN
25	42633998	43938949	1	ENSBTAG00000000050	PSMG3_BOVIN
25	42633998	43969679	1	ENSBTAG00000000050	PSMG3_BOVIN
25	42633998	44021515	1	ENSBTAG00000000050	PSMG3_BOVIN
25	42633998	44021515	3	ENSBTAG00000000050	PSMG3_BOVIN
25	42654922	43810351	1	ENSBTAG00000000050	PSMG3_BOVIN
25	42719562	43364941	1	ENSBTAG00000000050	PSMG3_BOVIN
25	42719562	43697096	1	ENSBTAG00000000050	PSMG3_BOVIN
25	42746636	43938949	1	ENSBTAG00000000050	PSMG3_BOVIN
25	42746636	44021515	3	ENSBTAG00000000050	PSMG3_BOVIN
25	42771902	44021515	4	ENSBTAG00000000050	PSMG3_BOVIN
25	42818970	43364941	1	ENSBTAG00000000050	PSMG3_BOVIN
25	42854492	43697096	3	ENSBTAG00000000050	PSMG3_BOVIN
25	42854492	43896488	3	ENSBTAG00000000050	PSMG3_BOVIN
25	42913643	43364941	1	ENSBTAG00000000050	PSMG3_BOVIN
25	42913643	43623343	3	ENSBTAG00000000050	PSMG3_BOVIN
25	42913643	43697096	3	ENSBTAG00000000050	PSMG3_BOVIN
25	42913643	43718110	1	ENSBTAG00000000050	PSMG3_BOVIN
25	42913643	43810351	4	ENSBTAG00000000050	PSMG3_BOVIN
25	42913643	44021515	1	ENSBTAG00000000050	PSMG3_BOVIN
25	42913643	44021515	3	ENSBTAG00000000050	PSMG3_BOVIN
25	42985749	43455015	1	ENSBTAG00000000050	PSMG3_BOVIN
25	42985749	43544544	1	ENSBTAG00000000050	PSMG3_BOVIN
25	42985749	43697096	1	ENSBTAG00000000050	PSMG3_BOVIN
25	42985749	43969679	1	ENSBTAG00000000050	PSMG3_BOVIN
25	42985749	44021515	1	ENSBTAG00000000050	PSMG3_BOVIN
25	42985749	44021515	3	ENSBTAG00000000050	PSMG3_BOVIN
25	43021026	43810351	3	ENSBTAG00000000050	PSMG3_BOVIN
25	43050105	43718110	1	ENSBTAG00000000050	PSMG3_BOVIN
25	43050105	43896488	1	ENSBTAG00000000050	PSMG3_BOVIN
25	43050105	43896488	4	ENSBTAG00000000050	PSMG3_BOVIN
25	43050105	43938949	4	ENSBTAG00000000050	PSMG3_BOVIN
25	43083337	43697096	3	ENSBTAG00000000050	PSMG3_BOVIN
25	43083337	43697096	4	ENSBTAG00000000050	PSMG3_BOVIN
25	43083337	43718110	3	ENSBTAG00000000050	PSMG3_BOVIN
25	43083337	43718110	4	ENSBTAG00000000050	PSMG3_BOVIN
25	43083337	43810351	3	ENSBTAG00000000050	PSMG3_BOVIN
25	43083337	43857883	4	ENSBTAG00000000050	PSMG3_BOVIN
25	43083337	44021515	4	ENSBTAG00000000050	PSMG3_BOVIN
25	43130172	43896488	3	ENSBTAG00000000050	PSMG3_BOVIN
25	43130172	44021515	1	ENSBTAG00000000050	PSMG3_BOVIN
25	43158110	43506517	1	ENSBTAG00000000050	PSMG3_BOVIN
25	43158110	43779571	4	ENSBTAG00000000050	PSMG3_BOVIN
25	43158110	43810351	4	ENSBTAG00000000050	PSMG3_BOVIN
25	43158110	43896488	4	ENSBTAG00000000050	PSMG3_BOVIN
25	43158110	44021515	1	ENSBTAG00000000050	PSMG3_BOVIN
25	43158110	44021515	3	ENSBTAG00000000050	PSMG3_BOVIN
25	43206672	43623343	1	ENSBTAG00000000050	PSMG3_BOVIN
25	43206672	43857883	3	ENSBTAG00000000050	PSMG3_BOVIN
25	43206672	43896488	3	ENSBTAG00000000050	PSMG3_BOVIN
25	43206672	43938949	3	ENSBTAG00000000050	PSMG3_BOVIN
25	43206672	44021515	3	ENSBTAG00000000050	PSMG3_BOVIN
25	43228671	44021515	1	ENSBTAG00000000050	PSMG3_BOVIN
25	43267480	43697096	3	ENSBTAG00000000050	PSMG3_BOVIN
25	43267480	43810351	1	ENSBTAG00000000050	PSMG3_BOVIN
25	43267480	43810351	4	ENSBTAG00000000050	PSMG3_BOVIN
25	43267480	43857883	1	ENSBTAG00000000050	PSMG3_BOVIN
25	43267480	44021515	3	ENSBTAG00000000050	PSMG3_BOVIN
25	43293680	43697096	1	ENSBTAG00000000050	PSMG3_BOVIN
25	43293680	43697096	3	ENSBTAG00000000050	PSMG3_BOVIN
25	43293680	43810351	1	ENSBTAG00000000050	PSMG3_BOVIN
25	43293680	43810351	3	ENSBTAG00000000050	PSMG3_BOVIN
25	43293680	43810351	4	ENSBTAG00000000050	PSMG3_BOVIN
25	43293680	43857883	4	ENSBTAG00000000050	PSMG3_BOVIN
25	43293680	44021515	4	ENSBTAG00000000050	PSMG3_BOVIN
11	104158797	107964528	1	ENSBTAG00000000054	SNAPC4
11	104599271	108062407	1	ENSBTAG00000000054	SNAPC4
11	104891661	109555307	1	ENSBTAG00000000054	SNAPC4
11	105096730	109346320	1	ENSBTAG00000000054	SNAPC4
11	105190606	110100671	1	ENSBTAG00000000054	SNAPC4
11	106387273	110171704	1	ENSBTAG00000000054	SNAPC4
11	106534688	107860063	1	ENSBTAG00000000054	SNAPC4
11	106573153	108327983	1	ENSBTAG00000000054	SNAPC4
11	106573153	108457253	1	ENSBTAG00000000054	SNAPC4
11	106573153	110171704	1	ENSBTAG00000000054	SNAPC4
11	106597255	107964528	1	ENSBTAG00000000054	SNAPC4
11	106597255	108062407	1	ENSBTAG00000000054	SNAPC4
11	106597255	108579841	1	ENSBTAG00000000054	SNAPC4
11	106597255	108616361	1	ENSBTAG00000000054	SNAPC4
11	106597255	109707810	1	ENSBTAG00000000054	SNAPC4
11	106597255	110171704	1	ENSBTAG00000000054	SNAPC4
11	106623521	108062407	1	ENSBTAG00000000054	SNAPC4
11	106623521	108506370	1	ENSBTAG00000000054	SNAPC4
11	106766451	108062407	1	ENSBTAG00000000054	SNAPC4
11	106766451	108096694	1	ENSBTAG00000000054	SNAPC4
11	106766451	108457253	1	ENSBTAG00000000054	SNAPC4
11	106797361	108096694	1	ENSBTAG00000000054	SNAPC4
11	106797361	109805157	3	ENSBTAG00000000054	SNAPC4
11	106872847	109959239	1	ENSBTAG00000000054	SNAPC4
11	107086182	107860063	1	ENSBTAG00000000054	SNAPC4
11	107086182	107860063	3	ENSBTAG00000000054	SNAPC4
11	107086182	107964528	1	ENSBTAG00000000054	SNAPC4
11	107086182	108062407	1	ENSBTAG00000000054	SNAPC4
11	107086182	108327983	1	ENSBTAG00000000054	SNAPC4
11	107086182	108457253	1	ENSBTAG00000000054	SNAPC4
11	107086182	108775232	1	ENSBTAG00000000054	SNAPC4
11	107086182	108843585	1	ENSBTAG00000000054	SNAPC4
11	107086182	108916729	1	ENSBTAG00000000054	SNAPC4
11	107086182	109555307	4	ENSBTAG00000000054	SNAPC4
11	107086182	109899269	4	ENSBTAG00000000054	SNAPC4
11	107086182	110120688	1	ENSBTAG00000000054	SNAPC4
11	107086182	110171704	1	ENSBTAG00000000054	SNAPC4
11	107086182	110171704	3	ENSBTAG00000000054	SNAPC4
11	107086182	110171704	4	ENSBTAG00000000054	SNAPC4
11	107154084	107803698	1	ENSBTAG00000000054	SNAPC4
11	107154084	107860063	3	ENSBTAG00000000054	SNAPC4
11	107154084	108062407	3	ENSBTAG00000000054	SNAPC4
11	107154084	108579841	1	ENSBTAG00000000054	SNAPC4
11	107154084	109067555	3	ENSBTAG00000000054	SNAPC4
11	107154084	109346320	1	ENSBTAG00000000054	SNAPC4
11	107216562	107964528	1	ENSBTAG00000000054	SNAPC4
11	107216562	108019952	1	ENSBTAG00000000054	SNAPC4
11	107216562	108062407	1	ENSBTAG00000000054	SNAPC4
11	107216562	108062407	3	ENSBTAG00000000054	SNAPC4
11	107216562	108421828	1	ENSBTAG00000000054	SNAPC4
11	107216562	108579841	1	ENSBTAG00000000054	SNAPC4
11	107216562	108735701	1	ENSBTAG00000000054	SNAPC4
11	107237845	108775232	3	ENSBTAG00000000054	SNAPC4
11	107237845	109833817	3	ENSBTAG00000000054	SNAPC4
11	107237845	110171704	1	ENSBTAG00000000054	SNAPC4
11	107267695	107938965	3	ENSBTAG00000000054	SNAPC4
11	107267695	107964528	1	ENSBTAG00000000054	SNAPC4
11	107267695	108062407	1	ENSBTAG00000000054	SNAPC4
11	107267695	108062407	3	ENSBTAG00000000054	SNAPC4
11	107267695	108062407	4	ENSBTAG00000000054	SNAPC4
11	107267695	108220639	3	ENSBTAG00000000054	SNAPC4
11	107267695	110171704	1	ENSBTAG00000000054	SNAPC4
11	107288081	107803698	1	ENSBTAG00000000054	SNAPC4
11	107288081	107803698	3	ENSBTAG00000000054	SNAPC4
11	107288081	107860063	1	ENSBTAG00000000054	SNAPC4
11	107288081	107964528	1	ENSBTAG00000000054	SNAPC4
11	107288081	107964528	3	ENSBTAG00000000054	SNAPC4
11	107288081	108019952	1	ENSBTAG00000000054	SNAPC4
11	107288081	108062407	1	ENSBTAG00000000054	SNAPC4
11	107288081	108062407	3	ENSBTAG00000000054	SNAPC4
11	107288081	108096694	1	ENSBTAG00000000054	SNAPC4
11	107288081	108327983	1	ENSBTAG00000000054	SNAPC4
11	107288081	108457253	1	ENSBTAG00000000054	SNAPC4
11	107288081	108457253	3	ENSBTAG00000000054	SNAPC4
11	107288081	108616361	1	ENSBTAG00000000054	SNAPC4
11	107288081	109497449	1	ENSBTAG00000000054	SNAPC4
11	107288081	109899269	1	ENSBTAG00000000054	SNAPC4
11	107288081	109899269	3	ENSBTAG00000000054	SNAPC4
11	107315639	108062407	3	ENSBTAG00000000054	SNAPC4
11	107315639	110171704	1	ENSBTAG00000000054	SNAPC4
11	107336072	107860063	1	ENSBTAG00000000054	SNAPC4
11	107336072	107964528	1	ENSBTAG00000000054	SNAPC4
11	107336072	108096694	1	ENSBTAG00000000054	SNAPC4
11	107336072	108365497	1	ENSBTAG00000000054	SNAPC4
11	107336072	108457253	3	ENSBTAG00000000054	SNAPC4
11	107336072	108579841	3	ENSBTAG00000000054	SNAPC4
11	107336072	108966376	3	ENSBTAG00000000054	SNAPC4
11	107411152	107803698	3	ENSBTAG00000000054	SNAPC4
11	107411152	107938965	3	ENSBTAG00000000054	SNAPC4
11	107411152	107964528	1	ENSBTAG00000000054	SNAPC4
11	107411152	108019952	3	ENSBTAG00000000054	SNAPC4
11	107411152	108062407	1	ENSBTAG00000000054	SNAPC4
11	107411152	108062407	3	ENSBTAG00000000054	SNAPC4
11	107411152	108062407	4	ENSBTAG00000000054	SNAPC4
11	107411152	108096694	1	ENSBTAG00000000054	SNAPC4
11	107411152	108119254	1	ENSBTAG00000000054	SNAPC4
11	107411152	108327983	4	ENSBTAG00000000054	SNAPC4
11	107411152	108365497	1	ENSBTAG00000000054	SNAPC4
11	107411152	108457253	3	ENSBTAG00000000054	SNAPC4
11	107411152	108552769	3	ENSBTAG00000000054	SNAPC4
11	107411152	108579841	1	ENSBTAG00000000054	SNAPC4
11	107411152	108579841	3	ENSBTAG00000000054	SNAPC4
11	107411152	108579841	4	ENSBTAG00000000054	SNAPC4
11	107411152	108616361	3	ENSBTAG00000000054	SNAPC4
11	107411152	108648401	1	ENSBTAG00000000054	SNAPC4
11	107411152	108691218	1	ENSBTAG00000000054	SNAPC4
11	107411152	109555307	1	ENSBTAG00000000054	SNAPC4
11	107411152	109555307	3	ENSBTAG00000000054	SNAPC4
11	107411152	109555307	4	ENSBTAG00000000054	SNAPC4
11	107411152	109607718	4	ENSBTAG00000000054	SNAPC4
11	107411152	109707810	1	ENSBTAG00000000054	SNAPC4
11	107411152	109833817	4	ENSBTAG00000000054	SNAPC4
11	107411152	109867718	1	ENSBTAG00000000054	SNAPC4
11	107411152	109867718	3	ENSBTAG00000000054	SNAPC4
11	107411152	109899269	1	ENSBTAG00000000054	SNAPC4
11	107411152	109899269	3	ENSBTAG00000000054	SNAPC4
11	107411152	109899269	4	ENSBTAG00000000054	SNAPC4
11	107470736	107803698	3	ENSBTAG00000000054	SNAPC4
11	107470736	107803698	4	ENSBTAG00000000054	SNAPC4
11	107470736	107964528	1	ENSBTAG00000000054	SNAPC4
11	107470736	107964528	3	ENSBTAG00000000054	SNAPC4
11	107470736	108062407	1	ENSBTAG00000000054	SNAPC4
11	107470736	108062407	3	ENSBTAG00000000054	SNAPC4
11	107470736	108062407	4	ENSBTAG00000000054	SNAPC4
11	107470736	108096694	1	ENSBTAG00000000054	SNAPC4
11	107470736	108096694	3	ENSBTAG00000000054	SNAPC4
11	107470736	108365497	1	ENSBTAG00000000054	SNAPC4
11	107470736	108735701	3	ENSBTAG00000000054	SNAPC4
11	107470736	108735701	4	ENSBTAG00000000054	SNAPC4
11	107470736	109135337	1	ENSBTAG00000000054	SNAPC4
11	107515244	107803698	3	ENSBTAG00000000054	SNAPC4
11	107515244	107938965	1	ENSBTAG00000000054	SNAPC4
11	107515244	107938965	3	ENSBTAG00000000054	SNAPC4
11	107515244	107964528	1	ENSBTAG00000000054	SNAPC4
11	107515244	108019952	3	ENSBTAG00000000054	SNAPC4
11	107515244	108062407	1	ENSBTAG00000000054	SNAPC4
11	107515244	108062407	3	ENSBTAG00000000054	SNAPC4
11	107515244	108096694	3	ENSBTAG00000000054	SNAPC4
11	107515244	108287398	1	ENSBTAG00000000054	SNAPC4
11	107515244	108775232	1	ENSBTAG00000000054	SNAPC4
11	107515244	109310440	1	ENSBTAG00000000054	SNAPC4
11	107515244	109454329	1	ENSBTAG00000000054	SNAPC4
11	107539052	107803698	1	ENSBTAG00000000054	SNAPC4
11	107539052	107803698	4	ENSBTAG00000000054	SNAPC4
11	107539052	108019952	3	ENSBTAG00000000054	SNAPC4
11	107539052	108062407	1	ENSBTAG00000000054	SNAPC4
11	107539052	108062407	3	ENSBTAG00000000054	SNAPC4
11	107539052	108062407	4	ENSBTAG00000000054	SNAPC4
11	107539052	108096694	4	ENSBTAG00000000054	SNAPC4
11	107539052	108579841	3	ENSBTAG00000000054	SNAPC4
11	107539052	108616361	1	ENSBTAG00000000054	SNAPC4
11	107539052	108735701	3	ENSBTAG00000000054	SNAPC4
11	107573601	108062407	0	ENSBTAG00000000054	SNAPC4
11	107573601	108062407	1	ENSBTAG00000000054	SNAPC4
11	107573601	108062407	4	ENSBTAG00000000054	SNAPC4
11	107573601	108096694	3	ENSBTAG00000000054	SNAPC4
11	107573601	108220639	3	ENSBTAG00000000054	SNAPC4
11	107573601	109771827	1	ENSBTAG00000000054	SNAPC4
11	107573601	109867718	4	ENSBTAG00000000054	SNAPC4
11	107594126	108019952	3	ENSBTAG00000000054	SNAPC4
11	107594126	108062407	0	ENSBTAG00000000054	SNAPC4
11	107594126	108062407	1	ENSBTAG00000000054	SNAPC4
11	107594126	108062407	3	ENSBTAG00000000054	SNAPC4
11	107594126	108062407	4	ENSBTAG00000000054	SNAPC4
11	107594126	108096694	3	ENSBTAG00000000054	SNAPC4
11	107594126	108096694	4	ENSBTAG00000000054	SNAPC4
11	107594126	108119254	1	ENSBTAG00000000054	SNAPC4
11	107594126	108119254	4	ENSBTAG00000000054	SNAPC4
11	107594126	108327983	1	ENSBTAG00000000054	SNAPC4
11	107594126	108327983	3	ENSBTAG00000000054	SNAPC4
11	107594126	108365497	1	ENSBTAG00000000054	SNAPC4
11	107594126	108579841	1	ENSBTAG00000000054	SNAPC4
11	107594126	108579841	3	ENSBTAG00000000054	SNAPC4
11	107594126	108616361	1	ENSBTAG00000000054	SNAPC4
11	107594126	109135337	3	ENSBTAG00000000054	SNAPC4
11	107594126	109833817	4	ENSBTAG00000000054	SNAPC4
11	107594126	109899269	1	ENSBTAG00000000054	SNAPC4
11	107594126	109959239	1	ENSBTAG00000000054	SNAPC4
11	107650973	107803698	1	ENSBTAG00000000054	SNAPC4
11	107650973	107964528	1	ENSBTAG00000000054	SNAPC4
11	107650973	108062407	1	ENSBTAG00000000054	SNAPC4
11	107650973	108096694	3	ENSBTAG00000000054	SNAPC4
11	107650973	108579841	3	ENSBTAG00000000054	SNAPC4
11	107650973	108616361	3	ENSBTAG00000000054	SNAPC4
11	107650973	109607718	3	ENSBTAG00000000054	SNAPC4
11	107672845	107860063	1	ENSBTAG00000000054	SNAPC4
11	107672845	107938965	1	ENSBTAG00000000054	SNAPC4
11	107672845	107964528	1	ENSBTAG00000000054	SNAPC4
11	107672845	108062407	1	ENSBTAG00000000054	SNAPC4
11	107672845	108062407	3	ENSBTAG00000000054	SNAPC4
11	107672845	108119254	1	ENSBTAG00000000054	SNAPC4
11	107672845	108579841	1	ENSBTAG00000000054	SNAPC4
11	107685695	107803698	1	ENSBTAG00000000054	SNAPC4
11	107685695	108019952	1	ENSBTAG00000000054	SNAPC4
11	107685695	108062407	4	ENSBTAG00000000054	SNAPC4
11	107685695	108579841	1	ENSBTAG00000000054	SNAPC4
11	107685695	109497449	4	ENSBTAG00000000054	SNAPC4
11	107685695	109771827	3	ENSBTAG00000000054	SNAPC4
11	107685695	109805157	1	ENSBTAG00000000054	SNAPC4
11	107685695	109805157	3	ENSBTAG00000000054	SNAPC4
11	107685695	109833817	3	ENSBTAG00000000054	SNAPC4
11	107710614	108019952	1	ENSBTAG00000000054	SNAPC4
11	107710614	108062407	1	ENSBTAG00000000054	SNAPC4
11	107710614	108579841	3	ENSBTAG00000000054	SNAPC4
11	107710614	108579841	4	ENSBTAG00000000054	SNAPC4
11	107710614	108916729	1	ENSBTAG00000000054	SNAPC4
11	107710614	109454329	3	ENSBTAG00000000054	SNAPC4
11	107733548	108062407	1	ENSBTAG00000000054	SNAPC4
11	107733548	108096694	1	ENSBTAG00000000054	SNAPC4
11	107733548	108579841	3	ENSBTAG00000000054	SNAPC4
15	80758672	81692727	1	ENSBTAG00000000058	SLC43A1
15	80839715	81316157	1	ENSBTAG00000000058	SLC43A1
15	80839715	81414654	1	ENSBTAG00000000058	SLC43A1
15	81053526	81414654	1	ENSBTAG00000000058	SLC43A1
12	82168055	85277437	1	ENSBTAG00000000059	-
12	82969874	85277437	1	ENSBTAG00000000059	-
12	83080573	85277437	1	ENSBTAG00000000059	-
12	83137688	85277437	3	ENSBTAG00000000059	-
12	83382732	85243710	1	ENSBTAG00000000059	-
12	83641461	85277437	1	ENSBTAG00000000059	-
12	84364245	85277437	3	ENSBTAG00000000059	-
14	33906546	35796168	1	ENSBTAG00000000060	PRDM14
6	50691753	51749549	1	ENSBTAG00000000061	PCDH7
17	74130891	76487767	1	ENSBTAG00000000067	SDF2L_BOVIN
17	74360006	76487767	4	ENSBTAG00000000067	SDF2L_BOVIN
17	74420464	75547830	3	ENSBTAG00000000067	SDF2L_BOVIN
17	74420464	75547830	4	ENSBTAG00000000067	SDF2L_BOVIN
17	74420464	75597776	1	ENSBTAG00000000067	SDF2L_BOVIN
17	74420464	75766659	1	ENSBTAG00000000067	SDF2L_BOVIN
17	74420464	75888617	1	ENSBTAG00000000067	SDF2L_BOVIN
17	74420464	76487767	1	ENSBTAG00000000067	SDF2L_BOVIN
17	74420464	76487767	3	ENSBTAG00000000067	SDF2L_BOVIN
17	74420464	76487767	4	ENSBTAG00000000067	SDF2L_BOVIN
17	74485199	76100447	1	ENSBTAG00000000067	SDF2L_BOVIN
17	74485199	76100447	3	ENSBTAG00000000067	SDF2L_BOVIN
17	74485199	76152856	1	ENSBTAG00000000067	SDF2L_BOVIN
17	74485199	76487767	1	ENSBTAG00000000067	SDF2L_BOVIN
17	74485199	76487767	3	ENSBTAG00000000067	SDF2L_BOVIN
17	74561071	75597776	1	ENSBTAG00000000067	SDF2L_BOVIN
17	74561071	75816710	1	ENSBTAG00000000067	SDF2L_BOVIN
17	74561071	76454248	1	ENSBTAG00000000067	SDF2L_BOVIN
17	74561071	76487767	1	ENSBTAG00000000067	SDF2L_BOVIN
17	74594743	76487767	1	ENSBTAG00000000067	SDF2L_BOVIN
17	74690293	75547830	1	ENSBTAG00000000067	SDF2L_BOVIN
17	74690293	76100447	1	ENSBTAG00000000067	SDF2L_BOVIN
17	74690293	76487767	1	ENSBTAG00000000067	SDF2L_BOVIN
17	74712146	75547830	3	ENSBTAG00000000067	SDF2L_BOVIN
17	74738486	75547830	3	ENSBTAG00000000067	SDF2L_BOVIN
17	74738486	75712813	1	ENSBTAG00000000067	SDF2L_BOVIN
17	74809502	75490899	1	ENSBTAG00000000067	SDF2L_BOVIN
17	74809502	75547830	3	ENSBTAG00000000067	SDF2L_BOVIN
17	74809502	75547830	4	ENSBTAG00000000067	SDF2L_BOVIN
17	74809502	75766659	1	ENSBTAG00000000067	SDF2L_BOVIN
17	74809502	75766659	3	ENSBTAG00000000067	SDF2L_BOVIN
17	74809502	75816710	3	ENSBTAG00000000067	SDF2L_BOVIN
17	74809502	76019804	1	ENSBTAG00000000067	SDF2L_BOVIN
17	74809502	76019804	3	ENSBTAG00000000067	SDF2L_BOVIN
17	74809502	76487767	1	ENSBTAG00000000067	SDF2L_BOVIN
17	74809502	76487767	3	ENSBTAG00000000067	SDF2L_BOVIN
17	74809502	76487767	4	ENSBTAG00000000067	SDF2L_BOVIN
17	74840821	76487767	1	ENSBTAG00000000067	SDF2L_BOVIN
17	74876513	75547830	3	ENSBTAG00000000067	SDF2L_BOVIN
17	74876513	76487767	3	ENSBTAG00000000067	SDF2L_BOVIN
17	74928192	76487767	1	ENSBTAG00000000067	SDF2L_BOVIN
17	74935207	75597776	1	ENSBTAG00000000067	SDF2L_BOVIN
17	74961424	75547830	1	ENSBTAG00000000067	SDF2L_BOVIN
17	74961424	75597776	1	ENSBTAG00000000067	SDF2L_BOVIN
17	74961424	76487767	1	ENSBTAG00000000067	SDF2L_BOVIN
17	74995801	75766659	1	ENSBTAG00000000067	SDF2L_BOVIN
17	74995801	75888617	1	ENSBTAG00000000067	SDF2L_BOVIN
17	74995801	75957796	1	ENSBTAG00000000067	SDF2L_BOVIN
17	74995801	76019804	1	ENSBTAG00000000067	SDF2L_BOVIN
17	74995801	76487767	1	ENSBTAG00000000067	SDF2L_BOVIN
17	74995801	76487767	4	ENSBTAG00000000067	SDF2L_BOVIN
17	75022432	75547830	1	ENSBTAG00000000067	SDF2L_BOVIN
17	75022432	75712813	1	ENSBTAG00000000067	SDF2L_BOVIN
17	75022432	75766659	3	ENSBTAG00000000067	SDF2L_BOVIN
17	75022432	75837800	3	ENSBTAG00000000067	SDF2L_BOVIN
17	75022432	76487767	3	ENSBTAG00000000067	SDF2L_BOVIN
17	75022432	76487767	4	ENSBTAG00000000067	SDF2L_BOVIN
17	75053096	75547830	1	ENSBTAG00000000067	SDF2L_BOVIN
17	75053096	76487767	1	ENSBTAG00000000067	SDF2L_BOVIN
17	75113126	76487767	3	ENSBTAG00000000067	SDF2L_BOVIN
17	75266449	75547830	1	ENSBTAG00000000067	SDF2L_BOVIN
17	75266449	75597776	1	ENSBTAG00000000067	SDF2L_BOVIN
17	75266449	75766659	1	ENSBTAG00000000067	SDF2L_BOVIN
17	75266449	75816710	1	ENSBTAG00000000067	SDF2L_BOVIN
17	75266449	76120963	1	ENSBTAG00000000067	SDF2L_BOVIN
17	75266449	76152856	1	ENSBTAG00000000067	SDF2L_BOVIN
17	75266449	76316261	1	ENSBTAG00000000067	SDF2L_BOVIN
17	75266449	76487767	1	ENSBTAG00000000067	SDF2L_BOVIN
17	75266449	76487767	3	ENSBTAG00000000067	SDF2L_BOVIN
17	75266449	76487767	4	ENSBTAG00000000067	SDF2L_BOVIN
17	75290696	76019804	1	ENSBTAG00000000067	SDF2L_BOVIN
17	75290696	76487767	1	ENSBTAG00000000067	SDF2L_BOVIN
17	75316599	75597776	1	ENSBTAG00000000067	SDF2L_BOVIN
17	75316599	76019804	3	ENSBTAG00000000067	SDF2L_BOVIN
17	75316599	76487767	1	ENSBTAG00000000067	SDF2L_BOVIN
17	75316599	76487767	3	ENSBTAG00000000067	SDF2L_BOVIN
17	75337150	76208698	1	ENSBTAG00000000067	SDF2L_BOVIN
14	39432906	42161347	1	ENSBTAG00000000071	MYP2_BOVIN
14	39940208	41966954	1	ENSBTAG00000000071	MYP2_BOVIN
14	39963746	42813204	1	ENSBTAG00000000071	MYP2_BOVIN
14	41041932	44187400	1	ENSBTAG00000000071	MYP2_BOVIN
14	41208504	42813204	1	ENSBTAG00000000071	MYP2_BOVIN
6	117300223	121057131	3	ENSBTAG00000000073	Q148K7_BOVIN
6	117584428	121008536	1	ENSBTAG00000000073	Q148K7_BOVIN
6	117584428	121057131	1	ENSBTAG00000000073	Q148K7_BOVIN
6	117809568	120424866	1	ENSBTAG00000000073	Q148K7_BOVIN
6	117809568	120450992	1	ENSBTAG00000000073	Q148K7_BOVIN
6	117809568	120786080	1	ENSBTAG00000000073	Q148K7_BOVIN
6	117809568	120813916	1	ENSBTAG00000000073	Q148K7_BOVIN
6	117809568	120956556	3	ENSBTAG00000000073	Q148K7_BOVIN
6	117809568	121097895	1	ENSBTAG00000000073	Q148K7_BOVIN
6	117809568	121097895	3	ENSBTAG00000000073	Q148K7_BOVIN
6	117809568	121197249	1	ENSBTAG00000000073	Q148K7_BOVIN
6	117809568	121287815	1	ENSBTAG00000000073	Q148K7_BOVIN
6	117809568	121471579	1	ENSBTAG00000000073	Q148K7_BOVIN
6	117809568	121559687	1	ENSBTAG00000000073	Q148K7_BOVIN
6	117809568	121920647	3	ENSBTAG00000000073	Q148K7_BOVIN
6	117809568	122543361	1	ENSBTAG00000000073	Q148K7_BOVIN
6	117886286	121448283	4	ENSBTAG00000000073	Q148K7_BOVIN
6	118029316	120763628	1	ENSBTAG00000000073	Q148K7_BOVIN
6	118029316	121097895	1	ENSBTAG00000000073	Q148K7_BOVIN
6	118029316	121267773	1	ENSBTAG00000000073	Q148K7_BOVIN
6	118232278	120956556	3	ENSBTAG00000000073	Q148K7_BOVIN
6	118267986	122543361	1	ENSBTAG00000000073	Q148K7_BOVIN
6	118295065	120473415	4	ENSBTAG00000000073	Q148K7_BOVIN
6	118354392	121097895	3	ENSBTAG00000000073	Q148K7_BOVIN
6	118635911	120640218	1	ENSBTAG00000000073	Q148K7_BOVIN
6	118635911	120730768	1	ENSBTAG00000000073	Q148K7_BOVIN
6	118635911	120813916	1	ENSBTAG00000000073	Q148K7_BOVIN
6	118635911	121536836	1	ENSBTAG00000000073	Q148K7_BOVIN
6	118855815	121536836	1	ENSBTAG00000000073	Q148K7_BOVIN
6	118978622	121267773	1	ENSBTAG00000000073	Q148K7_BOVIN
6	119003189	120450992	1	ENSBTAG00000000073	Q148K7_BOVIN
6	119003189	121029686	1	ENSBTAG00000000073	Q148K7_BOVIN
6	119068908	120730768	1	ENSBTAG00000000073	Q148K7_BOVIN
6	119068908	121536836	1	ENSBTAG00000000073	Q148K7_BOVIN
6	119163112	120402815	3	ENSBTAG00000000073	Q148K7_BOVIN
6	119163112	120450992	4	ENSBTAG00000000073	Q148K7_BOVIN
6	119163112	121097895	1	ENSBTAG00000000073	Q148K7_BOVIN
6	119205070	120374438	1	ENSBTAG00000000073	Q148K7_BOVIN
6	119205070	121920647	1	ENSBTAG00000000073	Q148K7_BOVIN
6	119241600	120473415	1	ENSBTAG00000000073	Q148K7_BOVIN
6	119241600	120763628	1	ENSBTAG00000000073	Q148K7_BOVIN
6	119339222	120640218	1	ENSBTAG00000000073	Q148K7_BOVIN
6	119339222	121029686	1	ENSBTAG00000000073	Q148K7_BOVIN
6	119562017	121920647	1	ENSBTAG00000000073	Q148K7_BOVIN
6	119675061	121057131	3	ENSBTAG00000000073	Q148K7_BOVIN
6	119675061	121130114	3	ENSBTAG00000000073	Q148K7_BOVIN
6	119738212	120450992	1	ENSBTAG00000000073	Q148K7_BOVIN
6	119771390	120450992	1	ENSBTAG00000000073	Q148K7_BOVIN
6	119934418	120424866	1	ENSBTAG00000000073	Q148K7_BOVIN
6	120000304	120424866	1	ENSBTAG00000000073	Q148K7_BOVIN
6	120000304	120450992	1	ENSBTAG00000000073	Q148K7_BOVIN
6	120000304	120640218	1	ENSBTAG00000000073	Q148K7_BOVIN
6	120000304	120640218	3	ENSBTAG00000000073	Q148K7_BOVIN
6	120000304	120640218	4	ENSBTAG00000000073	Q148K7_BOVIN
6	120000304	120730768	1	ENSBTAG00000000073	Q148K7_BOVIN
6	120000304	120786080	1	ENSBTAG00000000073	Q148K7_BOVIN
6	120000304	121029686	1	ENSBTAG00000000073	Q148K7_BOVIN
6	120038989	120424866	1	ENSBTAG00000000073	Q148K7_BOVIN
6	120038989	120493764	1	ENSBTAG00000000073	Q148K7_BOVIN
6	120038989	120640218	1	ENSBTAG00000000073	Q148K7_BOVIN
6	120085690	120424866	1	ENSBTAG00000000073	Q148K7_BOVIN
6	120085690	120473415	1	ENSBTAG00000000073	Q148K7_BOVIN
6	120085690	120493764	1	ENSBTAG00000000073	Q148K7_BOVIN
6	120085690	120640218	1	ENSBTAG00000000073	Q148K7_BOVIN
6	120085690	120915573	1	ENSBTAG00000000073	Q148K7_BOVIN
6	120085690	121057131	1	ENSBTAG00000000073	Q148K7_BOVIN
6	120085690	121097895	1	ENSBTAG00000000073	Q148K7_BOVIN
6	120085690	121197249	1	ENSBTAG00000000073	Q148K7_BOVIN
6	120113164	120402815	1	ENSBTAG00000000073	Q148K7_BOVIN
6	120113164	120450992	1	ENSBTAG00000000073	Q148K7_BOVIN
6	120113164	120473415	1	ENSBTAG00000000073	Q148K7_BOVIN
6	120113164	120640218	1	ENSBTAG00000000073	Q148K7_BOVIN
6	120113164	120640218	3	ENSBTAG00000000073	Q148K7_BOVIN
6	120113164	120786080	1	ENSBTAG00000000073	Q148K7_BOVIN
6	120113164	120915573	1	ENSBTAG00000000073	Q148K7_BOVIN
6	120113164	121008536	1	ENSBTAG00000000073	Q148K7_BOVIN
6	120113164	121029686	1	ENSBTAG00000000073	Q148K7_BOVIN
6	120113164	121057131	1	ENSBTAG00000000073	Q148K7_BOVIN
6	120134590	120640218	1	ENSBTAG00000000073	Q148K7_BOVIN
6	120156645	120570412	1	ENSBTAG00000000073	Q148K7_BOVIN
6	120156645	120640218	1	ENSBTAG00000000073	Q148K7_BOVIN
6	120156645	120730768	1	ENSBTAG00000000073	Q148K7_BOVIN
6	120156645	120786080	1	ENSBTAG00000000073	Q148K7_BOVIN
6	120156645	121029686	1	ENSBTAG00000000073	Q148K7_BOVIN
6	120156645	121559687	1	ENSBTAG00000000073	Q148K7_BOVIN
6	120199152	120424866	1	ENSBTAG00000000073	Q148K7_BOVIN
6	120199152	120450992	4	ENSBTAG00000000073	Q148K7_BOVIN
6	120199152	120889753	1	ENSBTAG00000000073	Q148K7_BOVIN
6	120199152	121057131	1	ENSBTAG00000000073	Q148K7_BOVIN
6	120245523	120450992	1	ENSBTAG00000000073	Q148K7_BOVIN
6	120245523	120450992	4	ENSBTAG00000000073	Q148K7_BOVIN
6	120245523	120493764	4	ENSBTAG00000000073	Q148K7_BOVIN
6	120245523	121197249	3	ENSBTAG00000000073	Q148K7_BOVIN
6	120245523	121287815	1	ENSBTAG00000000073	Q148K7_BOVIN
6	120245523	121536836	1	ENSBTAG00000000073	Q148K7_BOVIN
6	120245523	121859443	3	ENSBTAG00000000073	Q148K7_BOVIN
6	120303385	120402815	1	ENSBTAG00000000073	Q148K7_BOVIN
6	120303385	120424866	1	ENSBTAG00000000073	Q148K7_BOVIN
6	120303385	120450992	0	ENSBTAG00000000073	Q148K7_BOVIN
6	120303385	120450992	1	ENSBTAG00000000073	Q148K7_BOVIN
6	120303385	120450992	3	ENSBTAG00000000073	Q148K7_BOVIN
6	120303385	120450992	4	ENSBTAG00000000073	Q148K7_BOVIN
6	120303385	120473415	0	ENSBTAG00000000073	Q148K7_BOVIN
6	120303385	120570412	4	ENSBTAG00000000073	Q148K7_BOVIN
6	120303385	120640218	1	ENSBTAG00000000073	Q148K7_BOVIN
6	120303385	120640218	3	ENSBTAG00000000073	Q148K7_BOVIN
6	120303385	120640218	4	ENSBTAG00000000073	Q148K7_BOVIN
6	120303385	120730768	0	ENSBTAG00000000073	Q148K7_BOVIN
6	120303385	120813916	1	ENSBTAG00000000073	Q148K7_BOVIN
6	120303385	120813916	3	ENSBTAG00000000073	Q148K7_BOVIN
6	120303385	120840426	0	ENSBTAG00000000073	Q148K7_BOVIN
6	120303385	120915573	1	ENSBTAG00000000073	Q148K7_BOVIN
6	120303385	120956556	3	ENSBTAG00000000073	Q148K7_BOVIN
6	120303385	121029686	1	ENSBTAG00000000073	Q148K7_BOVIN
6	120303385	121057131	1	ENSBTAG00000000073	Q148K7_BOVIN
6	120303385	121097895	1	ENSBTAG00000000073	Q148K7_BOVIN
6	120303385	121287815	1	ENSBTAG00000000073	Q148K7_BOVIN
6	120374438	120730768	1	ENSBTAG00000000073	Q148K7_BOVIN
6	120374438	120915573	1	ENSBTAG00000000073	Q148K7_BOVIN
6	120374438	121057131	3	ENSBTAG00000000073	Q148K7_BOVIN
6	120374438	121097895	1	ENSBTAG00000000073	Q148K7_BOVIN
18	52453654	56547281	1	ENSBTAG00000000080	GRWD1_BOVIN
18	53311437	57326212	1	ENSBTAG00000000080	GRWD1_BOVIN
18	53597896	55625796	1	ENSBTAG00000000080	GRWD1_BOVIN
18	53999823	57125869	1	ENSBTAG00000000080	GRWD1_BOVIN
18	54717202	57606116	1	ENSBTAG00000000080	GRWD1_BOVIN
18	54849598	57606116	1	ENSBTAG00000000080	GRWD1_BOVIN
18	54895444	56410232	1	ENSBTAG00000000080	GRWD1_BOVIN
18	52453654	56547281	1	ENSBTAG00000000082	KCNJ14
18	53311437	57326212	1	ENSBTAG00000000082	KCNJ14
18	53597896	55625796	1	ENSBTAG00000000082	KCNJ14
18	53999823	57125869	1	ENSBTAG00000000082	KCNJ14
18	54717202	57606116	1	ENSBTAG00000000082	KCNJ14
18	54849598	57606116	1	ENSBTAG00000000082	KCNJ14
18	54895444	56410232	1	ENSBTAG00000000082	KCNJ14
26	21694339	22205847	1	ENSBTAG00000000091	NDUB8_BOVIN
26	21694339	22205847	1	ENSBTAG00000000092	A3KN49_BOVIN
29	48040665	51979344	1	ENSBTAG00000000103	Q32PA7_BOVIN
29	49207369	51979344	1	ENSBTAG00000000103	Q32PA7_BOVIN
29	49895144	51979344	1	ENSBTAG00000000103	Q32PA7_BOVIN
29	49998679	51510473	1	ENSBTAG00000000103	Q32PA7_BOVIN
29	50467837	51979344	1	ENSBTAG00000000103	Q32PA7_BOVIN
29	50698390	51979344	1	ENSBTAG00000000103	Q32PA7_BOVIN
29	50750435	51979344	1	ENSBTAG00000000103	Q32PA7_BOVIN
29	50879370	51660774	3	ENSBTAG00000000103	Q32PA7_BOVIN
29	50879370	51719077	4	ENSBTAG00000000103	Q32PA7_BOVIN
29	50879370	51979344	3	ENSBTAG00000000103	Q32PA7_BOVIN
29	50879370	51979344	4	ENSBTAG00000000103	Q32PA7_BOVIN
29	50906333	51510473	1	ENSBTAG00000000103	Q32PA7_BOVIN
29	50961598	51979344	1	ENSBTAG00000000103	Q32PA7_BOVIN
29	51089107	51979344	3	ENSBTAG00000000103	Q32PA7_BOVIN
29	51159869	51979344	1	ENSBTAG00000000103	Q32PA7_BOVIN
29	51190293	51979344	4	ENSBTAG00000000103	Q32PA7_BOVIN
29	51231973	51454616	1	ENSBTAG00000000103	Q32PA7_BOVIN
29	51231973	51488691	1	ENSBTAG00000000103	Q32PA7_BOVIN
29	51231973	51510473	1	ENSBTAG00000000103	Q32PA7_BOVIN
29	51231973	51510473	4	ENSBTAG00000000103	Q32PA7_BOVIN
29	51231973	51575404	1	ENSBTAG00000000103	Q32PA7_BOVIN
29	51231973	51595527	1	ENSBTAG00000000103	Q32PA7_BOVIN
29	51231973	51660774	4	ENSBTAG00000000103	Q32PA7_BOVIN
29	51231973	51766334	1	ENSBTAG00000000103	Q32PA7_BOVIN
29	51231973	51766334	4	ENSBTAG00000000103	Q32PA7_BOVIN
29	51231973	51979344	1	ENSBTAG00000000103	Q32PA7_BOVIN
29	51231973	51979344	3	ENSBTAG00000000103	Q32PA7_BOVIN
29	51231973	51979344	4	ENSBTAG00000000103	Q32PA7_BOVIN
29	51301848	51924806	1	ENSBTAG00000000103	Q32PA7_BOVIN
29	51301848	51979344	1	ENSBTAG00000000103	Q32PA7_BOVIN
29	51337489	51510473	1	ENSBTAG00000000103	Q32PA7_BOVIN
29	51337489	51510473	3	ENSBTAG00000000103	Q32PA7_BOVIN
29	51337489	51510473	4	ENSBTAG00000000103	Q32PA7_BOVIN
29	51337489	51575404	1	ENSBTAG00000000103	Q32PA7_BOVIN
29	51337489	51595527	3	ENSBTAG00000000103	Q32PA7_BOVIN
29	51337489	51660774	1	ENSBTAG00000000103	Q32PA7_BOVIN
29	51337489	51660774	3	ENSBTAG00000000103	Q32PA7_BOVIN
29	51337489	51660774	4	ENSBTAG00000000103	Q32PA7_BOVIN
29	51337489	51719077	1	ENSBTAG00000000103	Q32PA7_BOVIN
29	51337489	51719077	4	ENSBTAG00000000103	Q32PA7_BOVIN
29	51337489	51766334	1	ENSBTAG00000000103	Q32PA7_BOVIN
29	51337489	51766334	3	ENSBTAG00000000103	Q32PA7_BOVIN
29	51337489	51979344	1	ENSBTAG00000000103	Q32PA7_BOVIN
29	51337489	51979344	3	ENSBTAG00000000103	Q32PA7_BOVIN
29	51337489	51979344	4	ENSBTAG00000000103	Q32PA7_BOVIN
24	2759784	4553497	1	ENSBTAG00000000106	LOC517668
24	3014084	4247672	3	ENSBTAG00000000106	LOC517668
24	3462468	4329833	1	ENSBTAG00000000106	LOC517668
24	3551089	4488110	1	ENSBTAG00000000106	LOC517668
6	8696510	12562240	1	ENSBTAG00000000119	-
6	8722377	11648468	1	ENSBTAG00000000119	-
6	9612714	10046378	1	ENSBTAG00000000119	-
6	9612714	10313839	3	ENSBTAG00000000119	-
6	9612714	10762143	3	ENSBTAG00000000119	-
6	9612714	10805965	3	ENSBTAG00000000119	-
6	9612714	11648468	3	ENSBTAG00000000119	-
6	9612714	12472475	3	ENSBTAG00000000119	-
6	9612714	9996386	1	ENSBTAG00000000119	-
6	9766977	10313839	1	ENSBTAG00000000119	-
6	9766977	11025691	1	ENSBTAG00000000119	-
20	2410231	4745147	1	ENSBTAG00000000128	FGF18_BOVIN
20	3013759	4745147	1	ENSBTAG00000000128	FGF18_BOVIN
20	3113142	3996260	3	ENSBTAG00000000128	FGF18_BOVIN
20	3113142	4163104	1	ENSBTAG00000000128	FGF18_BOVIN
20	3113142	4552223	1	ENSBTAG00000000128	FGF18_BOVIN
20	3202351	3744513	3	ENSBTAG00000000128	FGF18_BOVIN
20	3278591	4040334	1	ENSBTAG00000000128	FGF18_BOVIN
20	3278591	4811402	4	ENSBTAG00000000128	FGF18_BOVIN
20	3278591	5062297	1	ENSBTAG00000000128	FGF18_BOVIN
16	23565134	27058694	1	ENSBTAG00000000140	Q3ZCJ6_BOVIN
16	25788703	26984024	1	ENSBTAG00000000140	Q3ZCJ6_BOVIN
11	45847512	46458708	1	ENSBTAG00000000152	RBP2_BOVIN
18	52284273	53597896	1	ENSBTAG00000000154	IRF2BP1
18	52328564	53915987	1	ENSBTAG00000000154	IRF2BP1
18	52453654	56547281	1	ENSBTAG00000000154	IRF2BP1
18	52553080	53258016	1	ENSBTAG00000000154	IRF2BP1
18	52712567	53915987	1	ENSBTAG00000000154	IRF2BP1
11	45847512	46458708	1	ENSBTAG00000000157	CCDC138
14	201999	1264233	1	ENSBTAG00000000158	LY6K
14	201999	1913108	1	ENSBTAG00000000158	LY6K
14	22217	2048884	1	ENSBTAG00000000158	LY6K
14	22217	2130912	1	ENSBTAG00000000158	LY6K
14	679600	1264233	1	ENSBTAG00000000158	LY6K
14	894252	2989275	3	ENSBTAG00000000158	LY6K
14	894252	3606692	4	ENSBTAG00000000158	LY6K
14	931162	4050443	4	ENSBTAG00000000158	LY6K
1	144682317	149606879	1	ENSBTAG00000000160	A7MBF8_BOVIN
1	145436565	149650628	1	ENSBTAG00000000160	A7MBF8_BOVIN
1	145772706	147670374	1	ENSBTAG00000000160	A7MBF8_BOVIN
1	145886527	146377856	1	ENSBTAG00000000160	A7MBF8_BOVIN
1	145886527	148796434	1	ENSBTAG00000000160	A7MBF8_BOVIN
1	145913675	146980056	3	ENSBTAG00000000160	A7MBF8_BOVIN
1	145913675	147021001	3	ENSBTAG00000000160	A7MBF8_BOVIN
1	145913675	147382788	1	ENSBTAG00000000160	A7MBF8_BOVIN
1	145913675	147670374	3	ENSBTAG00000000160	A7MBF8_BOVIN
1	145913675	147670374	4	ENSBTAG00000000160	A7MBF8_BOVIN
1	145954149	147382788	1	ENSBTAG00000000160	A7MBF8_BOVIN
1	146075063	146539991	1	ENSBTAG00000000160	A7MBF8_BOVIN
1	146115478	146666101	1	ENSBTAG00000000160	A7MBF8_BOVIN
1	146115478	146907551	1	ENSBTAG00000000160	A7MBF8_BOVIN
1	146115478	147021001	4	ENSBTAG00000000160	A7MBF8_BOVIN
1	146115478	147225000	3	ENSBTAG00000000160	A7MBF8_BOVIN
1	146115478	147670374	3	ENSBTAG00000000160	A7MBF8_BOVIN
1	146142789	146539991	1	ENSBTAG00000000160	A7MBF8_BOVIN
1	146142789	146933479	1	ENSBTAG00000000160	A7MBF8_BOVIN
1	146142789	146980056	1	ENSBTAG00000000160	A7MBF8_BOVIN
1	146142789	147127461	1	ENSBTAG00000000160	A7MBF8_BOVIN
1	146142789	149025062	1	ENSBTAG00000000160	A7MBF8_BOVIN
1	146164291	146608841	1	ENSBTAG00000000160	A7MBF8_BOVIN
1	146164291	146829620	1	ENSBTAG00000000160	A7MBF8_BOVIN
1	146164291	146907551	1	ENSBTAG00000000160	A7MBF8_BOVIN
1	146164291	146980056	1	ENSBTAG00000000160	A7MBF8_BOVIN
1	146164291	147021001	1	ENSBTAG00000000160	A7MBF8_BOVIN
1	146164291	147524968	3	ENSBTAG00000000160	A7MBF8_BOVIN
22	57580964	58291278	1	ENSBTAG00000000161	TMEM40
22	57625603	58291278	1	ENSBTAG00000000161	TMEM40
4	52240752	56574851	4	ENSBTAG00000000169	ASZ1_BOVIN
17	74130891	76487767	1	ENSBTAG00000000170	LOC506093
17	74360006	76487767	4	ENSBTAG00000000170	LOC506093
17	74420464	74712146	1	ENSBTAG00000000170	LOC506093
17	74420464	74840821	1	ENSBTAG00000000170	LOC506093
17	74420464	74840821	4	ENSBTAG00000000170	LOC506093
17	74420464	74876513	1	ENSBTAG00000000170	LOC506093
17	74420464	74995801	3	ENSBTAG00000000170	LOC506093
17	74420464	75053096	1	ENSBTAG00000000170	LOC506093
17	74420464	75113126	1	ENSBTAG00000000170	LOC506093
17	74420464	75290696	1	ENSBTAG00000000170	LOC506093
17	74420464	75316599	1	ENSBTAG00000000170	LOC506093
17	74420464	75316599	4	ENSBTAG00000000170	LOC506093
17	74420464	75337150	1	ENSBTAG00000000170	LOC506093
17	74420464	75547830	3	ENSBTAG00000000170	LOC506093
17	74420464	75547830	4	ENSBTAG00000000170	LOC506093
17	74420464	75597776	1	ENSBTAG00000000170	LOC506093
17	74420464	75766659	1	ENSBTAG00000000170	LOC506093
17	74420464	75888617	1	ENSBTAG00000000170	LOC506093
17	74420464	76487767	1	ENSBTAG00000000170	LOC506093
17	74420464	76487767	3	ENSBTAG00000000170	LOC506093
17	74420464	76487767	4	ENSBTAG00000000170	LOC506093
17	74485199	74618157	3	ENSBTAG00000000170	LOC506093
17	74485199	74690293	1	ENSBTAG00000000170	LOC506093
17	74485199	74809502	1	ENSBTAG00000000170	LOC506093
17	74485199	74840821	1	ENSBTAG00000000170	LOC506093
17	74485199	74876513	1	ENSBTAG00000000170	LOC506093
17	74485199	75022432	1	ENSBTAG00000000170	LOC506093
17	74485199	75113126	3	ENSBTAG00000000170	LOC506093
17	74485199	75316599	1	ENSBTAG00000000170	LOC506093
17	74485199	76100447	1	ENSBTAG00000000170	LOC506093
17	74485199	76100447	3	ENSBTAG00000000170	LOC506093
17	74485199	76152856	1	ENSBTAG00000000170	LOC506093
17	74485199	76487767	1	ENSBTAG00000000170	LOC506093
17	74485199	76487767	3	ENSBTAG00000000170	LOC506093
17	74561071	74690293	1	ENSBTAG00000000170	LOC506093
17	74561071	74809502	1	ENSBTAG00000000170	LOC506093
17	74561071	74840821	1	ENSBTAG00000000170	LOC506093
17	74561071	75022432	1	ENSBTAG00000000170	LOC506093
17	74561071	75113126	1	ENSBTAG00000000170	LOC506093
17	74561071	75113126	3	ENSBTAG00000000170	LOC506093
17	74561071	75316599	1	ENSBTAG00000000170	LOC506093
17	74561071	75597776	1	ENSBTAG00000000170	LOC506093
17	74561071	75816710	1	ENSBTAG00000000170	LOC506093
17	74561071	76454248	1	ENSBTAG00000000170	LOC506093
17	74561071	76487767	1	ENSBTAG00000000170	LOC506093
17	74594743	74876513	1	ENSBTAG00000000170	LOC506093
17	74594743	75053096	1	ENSBTAG00000000170	LOC506093
17	74594743	76487767	1	ENSBTAG00000000170	LOC506093
25	1006105	1400266	1	ENSBTAG00000000177	A6QP39_BOVIN
25	1006105	1436321	1	ENSBTAG00000000177	A6QP39_BOVIN
25	1006105	1436321	3	ENSBTAG00000000177	A6QP39_BOVIN
25	1006105	1436321	4	ENSBTAG00000000177	A6QP39_BOVIN
25	1006105	1538016	1	ENSBTAG00000000177	A6QP39_BOVIN
25	1006105	1583648	1	ENSBTAG00000000177	A6QP39_BOVIN
25	1060595	1436321	1	ENSBTAG00000000177	A6QP39_BOVIN
25	1060595	1497169	3	ENSBTAG00000000177	A6QP39_BOVIN
25	1060595	1538016	1	ENSBTAG00000000177	A6QP39_BOVIN
25	563136	1292302	1	ENSBTAG00000000177	A6QP39_BOVIN
25	563136	1436321	1	ENSBTAG00000000177	A6QP39_BOVIN
25	563136	1497169	1	ENSBTAG00000000177	A6QP39_BOVIN
25	563136	1583648	1	ENSBTAG00000000177	A6QP39_BOVIN
25	563136	1616626	1	ENSBTAG00000000177	A6QP39_BOVIN
25	563136	1661400	1	ENSBTAG00000000177	A6QP39_BOVIN
25	563136	1820697	1	ENSBTAG00000000177	A6QP39_BOVIN
25	563136	2244849	1	ENSBTAG00000000177	A6QP39_BOVIN
25	696019	1616626	1	ENSBTAG00000000177	A6QP39_BOVIN
25	738203	1292302	1	ENSBTAG00000000177	A6QP39_BOVIN
25	738203	1436321	1	ENSBTAG00000000177	A6QP39_BOVIN
25	738203	1436321	3	ENSBTAG00000000177	A6QP39_BOVIN
25	738203	1616626	1	ENSBTAG00000000177	A6QP39_BOVIN
25	738203	1640295	1	ENSBTAG00000000177	A6QP39_BOVIN
25	738203	1820697	1	ENSBTAG00000000177	A6QP39_BOVIN
25	738203	2732852	1	ENSBTAG00000000177	A6QP39_BOVIN
25	776908	1400266	1	ENSBTAG00000000177	A6QP39_BOVIN
25	776908	1436321	1	ENSBTAG00000000177	A6QP39_BOVIN
25	776908	1616626	1	ENSBTAG00000000177	A6QP39_BOVIN
25	776908	5616288	1	ENSBTAG00000000177	A6QP39_BOVIN
25	805257	1436321	1	ENSBTAG00000000177	A6QP39_BOVIN
25	805257	1616626	1	ENSBTAG00000000177	A6QP39_BOVIN
25	805257	1820697	1	ENSBTAG00000000177	A6QP39_BOVIN
25	858956	1436321	1	ENSBTAG00000000177	A6QP39_BOVIN
25	858956	1436321	3	ENSBTAG00000000177	A6QP39_BOVIN
25	881167	1436321	1	ENSBTAG00000000177	A6QP39_BOVIN
25	924553	1375335	1	ENSBTAG00000000177	A6QP39_BOVIN
25	924553	1400266	3	ENSBTAG00000000177	A6QP39_BOVIN
25	924553	1436321	1	ENSBTAG00000000177	A6QP39_BOVIN
25	924553	1436321	3	ENSBTAG00000000177	A6QP39_BOVIN
25	924553	1436321	4	ENSBTAG00000000177	A6QP39_BOVIN
25	924553	1497169	1	ENSBTAG00000000177	A6QP39_BOVIN
25	924553	1616626	1	ENSBTAG00000000177	A6QP39_BOVIN
25	972175	1497169	1	ENSBTAG00000000177	A6QP39_BOVIN
25	1006105	1400266	1	ENSBTAG00000000179	RUSD1_BOVIN
25	1006105	1436321	1	ENSBTAG00000000179	RUSD1_BOVIN
25	1006105	1436321	3	ENSBTAG00000000179	RUSD1_BOVIN
25	1006105	1436321	4	ENSBTAG00000000179	RUSD1_BOVIN
25	1006105	1538016	1	ENSBTAG00000000179	RUSD1_BOVIN
25	1006105	1583648	1	ENSBTAG00000000179	RUSD1_BOVIN
25	1060595	1436321	1	ENSBTAG00000000179	RUSD1_BOVIN
25	1060595	1497169	3	ENSBTAG00000000179	RUSD1_BOVIN
25	1060595	1538016	1	ENSBTAG00000000179	RUSD1_BOVIN
25	563136	1292302	1	ENSBTAG00000000179	RUSD1_BOVIN
25	563136	1436321	1	ENSBTAG00000000179	RUSD1_BOVIN
25	563136	1497169	1	ENSBTAG00000000179	RUSD1_BOVIN
25	563136	1583648	1	ENSBTAG00000000179	RUSD1_BOVIN
25	563136	1616626	1	ENSBTAG00000000179	RUSD1_BOVIN
25	563136	1661400	1	ENSBTAG00000000179	RUSD1_BOVIN
25	563136	1820697	1	ENSBTAG00000000179	RUSD1_BOVIN
25	563136	2244849	1	ENSBTAG00000000179	RUSD1_BOVIN
25	696019	1616626	1	ENSBTAG00000000179	RUSD1_BOVIN
25	738203	1292302	1	ENSBTAG00000000179	RUSD1_BOVIN
25	738203	1436321	1	ENSBTAG00000000179	RUSD1_BOVIN
25	738203	1436321	3	ENSBTAG00000000179	RUSD1_BOVIN
25	738203	1616626	1	ENSBTAG00000000179	RUSD1_BOVIN
25	738203	1640295	1	ENSBTAG00000000179	RUSD1_BOVIN
25	738203	1820697	1	ENSBTAG00000000179	RUSD1_BOVIN
25	738203	2732852	1	ENSBTAG00000000179	RUSD1_BOVIN
25	776908	1400266	1	ENSBTAG00000000179	RUSD1_BOVIN
25	776908	1436321	1	ENSBTAG00000000179	RUSD1_BOVIN
25	776908	1616626	1	ENSBTAG00000000179	RUSD1_BOVIN
25	776908	5616288	1	ENSBTAG00000000179	RUSD1_BOVIN
25	805257	1436321	1	ENSBTAG00000000179	RUSD1_BOVIN
25	805257	1616626	1	ENSBTAG00000000179	RUSD1_BOVIN
25	805257	1820697	1	ENSBTAG00000000179	RUSD1_BOVIN
25	858956	1436321	1	ENSBTAG00000000179	RUSD1_BOVIN
25	858956	1436321	3	ENSBTAG00000000179	RUSD1_BOVIN
25	881167	1436321	1	ENSBTAG00000000179	RUSD1_BOVIN
25	924553	1375335	1	ENSBTAG00000000179	RUSD1_BOVIN
25	924553	1400266	3	ENSBTAG00000000179	RUSD1_BOVIN
25	924553	1436321	1	ENSBTAG00000000179	RUSD1_BOVIN
25	924553	1436321	3	ENSBTAG00000000179	RUSD1_BOVIN
25	924553	1436321	4	ENSBTAG00000000179	RUSD1_BOVIN
25	924553	1497169	1	ENSBTAG00000000179	RUSD1_BOVIN
25	924553	1616626	1	ENSBTAG00000000179	RUSD1_BOVIN
25	972175	1497169	1	ENSBTAG00000000179	RUSD1_BOVIN
8	88380515	88870084	1	ENSBTAG00000000181	SUSD3
8	88380515	89575991	1	ENSBTAG00000000181	SUSD3
8	88380515	89667561	1	ENSBTAG00000000181	SUSD3
8	88380515	90019530	1	ENSBTAG00000000181	SUSD3
8	88380515	90609372	1	ENSBTAG00000000181	SUSD3
8	88528079	89419470	1	ENSBTAG00000000181	SUSD3
8	88528079	89667561	1	ENSBTAG00000000181	SUSD3
8	88551551	90126472	1	ENSBTAG00000000181	SUSD3
18	47346235	48676368	1	ENSBTAG00000000182	Q2KJ54_BOVIN
18	47388636	50276513	1	ENSBTAG00000000182	Q2KJ54_BOVIN
18	47388636	50971023	1	ENSBTAG00000000182	Q2KJ54_BOVIN
14	67248470	69391073	1	ENSBTAG00000000199	PDP1_BOVIN
14	67564884	69391073	1	ENSBTAG00000000199	PDP1_BOVIN
8	107120266	109835728	1	ENSBTAG00000000203	VATG1_BOVIN
8	107529031	109669848	1	ENSBTAG00000000203	VATG1_BOVIN
8	107529031	110239579	3	ENSBTAG00000000203	VATG1_BOVIN
8	107529031	112158653	4	ENSBTAG00000000203	VATG1_BOVIN
8	107679707	109649679	1	ENSBTAG00000000203	VATG1_BOVIN
8	107893513	109669848	4	ENSBTAG00000000203	VATG1_BOVIN
8	107893513	110114253	4	ENSBTAG00000000203	VATG1_BOVIN
8	108397582	112158653	4	ENSBTAG00000000203	VATG1_BOVIN
8	108536426	109624283	3	ENSBTAG00000000203	VATG1_BOVIN
8	107120266	109835728	1	ENSBTAG00000000204	CI091_BOVIN
8	107529031	109669848	1	ENSBTAG00000000204	CI091_BOVIN
8	107529031	110239579	3	ENSBTAG00000000204	CI091_BOVIN
8	107529031	112158653	4	ENSBTAG00000000204	CI091_BOVIN
8	107679707	109649679	1	ENSBTAG00000000204	CI091_BOVIN
8	107893513	109669848	4	ENSBTAG00000000204	CI091_BOVIN
8	107893513	110114253	4	ENSBTAG00000000204	CI091_BOVIN
8	108397582	112158653	4	ENSBTAG00000000204	CI091_BOVIN
8	108536426	109624283	3	ENSBTAG00000000204	CI091_BOVIN
19	2398186	4776903	1	ENSBTAG00000000205	Q17QS3_BOVIN
16	45821133	49324609	1	ENSBTAG00000000212	Q3SZD3_BOVIN
16	46045401	49454613	3	ENSBTAG00000000212	Q3SZD3_BOVIN
16	46299668	49324609	1	ENSBTAG00000000212	Q3SZD3_BOVIN
16	46324305	48894905	3	ENSBTAG00000000212	Q3SZD3_BOVIN
16	46379875	48750363	1	ENSBTAG00000000212	Q3SZD3_BOVIN
16	46440557	48894905	3	ENSBTAG00000000212	Q3SZD3_BOVIN
16	46536559	48608520	4	ENSBTAG00000000212	Q3SZD3_BOVIN
16	46536559	48699303	1	ENSBTAG00000000212	Q3SZD3_BOVIN
16	46536559	48894905	1	ENSBTAG00000000212	Q3SZD3_BOVIN
16	46536559	49087432	1	ENSBTAG00000000212	Q3SZD3_BOVIN
16	46536559	49216937	1	ENSBTAG00000000212	Q3SZD3_BOVIN
16	46536559	49324609	1	ENSBTAG00000000212	Q3SZD3_BOVIN
16	46536559	49454613	3	ENSBTAG00000000212	Q3SZD3_BOVIN
16	46629558	48894905	1	ENSBTAG00000000212	Q3SZD3_BOVIN
16	46748925	48829948	3	ENSBTAG00000000212	Q3SZD3_BOVIN
16	46748925	48894905	1	ENSBTAG00000000212	Q3SZD3_BOVIN
16	46748925	48992728	1	ENSBTAG00000000212	Q3SZD3_BOVIN
16	46748925	49216937	1	ENSBTAG00000000212	Q3SZD3_BOVIN
16	46815494	48992728	1	ENSBTAG00000000212	Q3SZD3_BOVIN
16	46815494	49324609	1	ENSBTAG00000000212	Q3SZD3_BOVIN
16	46837693	48894905	1	ENSBTAG00000000212	Q3SZD3_BOVIN
16	46837693	48992728	1	ENSBTAG00000000212	Q3SZD3_BOVIN
16	46837693	49324609	1	ENSBTAG00000000212	Q3SZD3_BOVIN
16	47133926	48894905	1	ENSBTAG00000000212	Q3SZD3_BOVIN
16	47164787	48665810	3	ENSBTAG00000000212	Q3SZD3_BOVIN
16	47164787	48894905	3	ENSBTAG00000000212	Q3SZD3_BOVIN
16	47164787	49324609	1	ENSBTAG00000000212	Q3SZD3_BOVIN
16	47232530	48608520	1	ENSBTAG00000000212	Q3SZD3_BOVIN
16	47232530	48699303	1	ENSBTAG00000000212	Q3SZD3_BOVIN
16	47232530	48750363	1	ENSBTAG00000000212	Q3SZD3_BOVIN
16	47258366	48608520	1	ENSBTAG00000000212	Q3SZD3_BOVIN
16	47334784	48665810	3	ENSBTAG00000000212	Q3SZD3_BOVIN
16	47334784	48894905	3	ENSBTAG00000000212	Q3SZD3_BOVIN
16	47364746	48794138	1	ENSBTAG00000000212	Q3SZD3_BOVIN
16	47364746	48894905	1	ENSBTAG00000000212	Q3SZD3_BOVIN
16	47364746	48894905	3	ENSBTAG00000000212	Q3SZD3_BOVIN
16	47364746	49087432	1	ENSBTAG00000000212	Q3SZD3_BOVIN
16	47364746	49115238	1	ENSBTAG00000000212	Q3SZD3_BOVIN
16	47364746	49216937	1	ENSBTAG00000000212	Q3SZD3_BOVIN
16	47497732	48253305	1	ENSBTAG00000000212	Q3SZD3_BOVIN
16	47497732	49324609	3	ENSBTAG00000000212	Q3SZD3_BOVIN
16	47497732	50076535	4	ENSBTAG00000000212	Q3SZD3_BOVIN
16	47594808	50076535	3	ENSBTAG00000000212	Q3SZD3_BOVIN
16	47687889	48554923	1	ENSBTAG00000000212	Q3SZD3_BOVIN
16	47687889	48608520	1	ENSBTAG00000000212	Q3SZD3_BOVIN
16	47687889	48665810	3	ENSBTAG00000000212	Q3SZD3_BOVIN
16	47687889	48894905	1	ENSBTAG00000000212	Q3SZD3_BOVIN
16	47687889	48992728	1	ENSBTAG00000000212	Q3SZD3_BOVIN
16	47687889	49324609	1	ENSBTAG00000000212	Q3SZD3_BOVIN
16	47716970	48992728	1	ENSBTAG00000000212	Q3SZD3_BOVIN
16	47762722	48253305	1	ENSBTAG00000000212	Q3SZD3_BOVIN
16	47762722	48665810	3	ENSBTAG00000000212	Q3SZD3_BOVIN
16	47762722	48894905	1	ENSBTAG00000000212	Q3SZD3_BOVIN
16	47834491	49348431	1	ENSBTAG00000000212	Q3SZD3_BOVIN
16	47856309	48894905	1	ENSBTAG00000000212	Q3SZD3_BOVIN
16	47856309	48992728	1	ENSBTAG00000000212	Q3SZD3_BOVIN
16	47856309	49216937	1	ENSBTAG00000000212	Q3SZD3_BOVIN
16	47856309	49324609	1	ENSBTAG00000000212	Q3SZD3_BOVIN
16	47937608	48608520	1	ENSBTAG00000000212	Q3SZD3_BOVIN
16	47937608	49216937	1	ENSBTAG00000000212	Q3SZD3_BOVIN
16	47965587	49058128	1	ENSBTAG00000000212	Q3SZD3_BOVIN
16	47988138	49058128	1	ENSBTAG00000000212	Q3SZD3_BOVIN
16	48095425	48894905	1	ENSBTAG00000000212	Q3SZD3_BOVIN
16	48162994	49216937	1	ENSBTAG00000000212	Q3SZD3_BOVIN
16	48190349	48894905	1	ENSBTAG00000000212	Q3SZD3_BOVIN
16	48227271	48525712	1	ENSBTAG00000000212	Q3SZD3_BOVIN
16	48227271	48608520	1	ENSBTAG00000000212	Q3SZD3_BOVIN
16	48227271	48665810	1	ENSBTAG00000000212	Q3SZD3_BOVIN
16	48227271	48750363	1	ENSBTAG00000000212	Q3SZD3_BOVIN
16	48227271	48829948	3	ENSBTAG00000000212	Q3SZD3_BOVIN
16	48227271	49216937	1	ENSBTAG00000000212	Q3SZD3_BOVIN
16	45821133	49324609	1	ENSBTAG00000000215	GBB1_BOVIN
16	46045401	49454613	3	ENSBTAG00000000215	GBB1_BOVIN
16	46299668	49324609	1	ENSBTAG00000000215	GBB1_BOVIN
16	46324305	48894905	3	ENSBTAG00000000215	GBB1_BOVIN
16	46379875	48750363	1	ENSBTAG00000000215	GBB1_BOVIN
16	46440557	48894905	3	ENSBTAG00000000215	GBB1_BOVIN
16	46536559	48608520	4	ENSBTAG00000000215	GBB1_BOVIN
16	46536559	48699303	1	ENSBTAG00000000215	GBB1_BOVIN
16	46536559	48894905	1	ENSBTAG00000000215	GBB1_BOVIN
16	46536559	49087432	1	ENSBTAG00000000215	GBB1_BOVIN
16	46536559	49216937	1	ENSBTAG00000000215	GBB1_BOVIN
16	46536559	49324609	1	ENSBTAG00000000215	GBB1_BOVIN
16	46536559	49454613	3	ENSBTAG00000000215	GBB1_BOVIN
16	46629558	48894905	1	ENSBTAG00000000215	GBB1_BOVIN
16	46748925	48829948	3	ENSBTAG00000000215	GBB1_BOVIN
16	46748925	48894905	1	ENSBTAG00000000215	GBB1_BOVIN
16	46748925	48992728	1	ENSBTAG00000000215	GBB1_BOVIN
16	46748925	49216937	1	ENSBTAG00000000215	GBB1_BOVIN
16	46815494	48992728	1	ENSBTAG00000000215	GBB1_BOVIN
16	46815494	49324609	1	ENSBTAG00000000215	GBB1_BOVIN
16	46837693	48894905	1	ENSBTAG00000000215	GBB1_BOVIN
16	46837693	48992728	1	ENSBTAG00000000215	GBB1_BOVIN
16	46837693	49324609	1	ENSBTAG00000000215	GBB1_BOVIN
16	47133926	48894905	1	ENSBTAG00000000215	GBB1_BOVIN
16	47164787	48665810	3	ENSBTAG00000000215	GBB1_BOVIN
16	47164787	48894905	3	ENSBTAG00000000215	GBB1_BOVIN
16	47164787	49324609	1	ENSBTAG00000000215	GBB1_BOVIN
16	47232530	48608520	1	ENSBTAG00000000215	GBB1_BOVIN
16	47232530	48699303	1	ENSBTAG00000000215	GBB1_BOVIN
16	47232530	48750363	1	ENSBTAG00000000215	GBB1_BOVIN
16	47258366	48608520	1	ENSBTAG00000000215	GBB1_BOVIN
16	47334784	48665810	3	ENSBTAG00000000215	GBB1_BOVIN
16	47334784	48894905	3	ENSBTAG00000000215	GBB1_BOVIN
16	47364746	48794138	1	ENSBTAG00000000215	GBB1_BOVIN
16	47364746	48894905	1	ENSBTAG00000000215	GBB1_BOVIN
16	47364746	48894905	3	ENSBTAG00000000215	GBB1_BOVIN
16	47364746	49087432	1	ENSBTAG00000000215	GBB1_BOVIN
16	47364746	49115238	1	ENSBTAG00000000215	GBB1_BOVIN
16	47364746	49216937	1	ENSBTAG00000000215	GBB1_BOVIN
16	47497732	48253305	1	ENSBTAG00000000215	GBB1_BOVIN
16	47497732	49324609	3	ENSBTAG00000000215	GBB1_BOVIN
16	47497732	50076535	4	ENSBTAG00000000215	GBB1_BOVIN
16	47594808	50076535	3	ENSBTAG00000000215	GBB1_BOVIN
16	47687889	48554923	1	ENSBTAG00000000215	GBB1_BOVIN
16	47687889	48608520	1	ENSBTAG00000000215	GBB1_BOVIN
16	47687889	48665810	3	ENSBTAG00000000215	GBB1_BOVIN
16	47687889	48894905	1	ENSBTAG00000000215	GBB1_BOVIN
16	47687889	48992728	1	ENSBTAG00000000215	GBB1_BOVIN
16	47687889	49324609	1	ENSBTAG00000000215	GBB1_BOVIN
16	47716970	48992728	1	ENSBTAG00000000215	GBB1_BOVIN
16	47762722	48253305	1	ENSBTAG00000000215	GBB1_BOVIN
16	47762722	48665810	3	ENSBTAG00000000215	GBB1_BOVIN
16	47762722	48894905	1	ENSBTAG00000000215	GBB1_BOVIN
16	47834491	49348431	1	ENSBTAG00000000215	GBB1_BOVIN
16	47856309	48894905	1	ENSBTAG00000000215	GBB1_BOVIN
16	47856309	48992728	1	ENSBTAG00000000215	GBB1_BOVIN
16	47856309	49216937	1	ENSBTAG00000000215	GBB1_BOVIN
16	47856309	49324609	1	ENSBTAG00000000215	GBB1_BOVIN
16	47937608	48608520	1	ENSBTAG00000000215	GBB1_BOVIN
16	47937608	49216937	1	ENSBTAG00000000215	GBB1_BOVIN
16	47965587	49058128	1	ENSBTAG00000000215	GBB1_BOVIN
16	47988138	49058128	1	ENSBTAG00000000215	GBB1_BOVIN
16	48095425	48894905	1	ENSBTAG00000000215	GBB1_BOVIN
16	48162994	49216937	1	ENSBTAG00000000215	GBB1_BOVIN
16	48190349	48894905	1	ENSBTAG00000000215	GBB1_BOVIN
27	38624907	41162557	1	ENSBTAG00000000225	DPOLB_BOVIN
27	38624907	41517740	1	ENSBTAG00000000225	DPOLB_BOVIN
27	38841048	40970044	1	ENSBTAG00000000225	DPOLB_BOVIN
27	38841048	41875732	1	ENSBTAG00000000225	DPOLB_BOVIN
27	39404403	39945690	1	ENSBTAG00000000225	DPOLB_BOVIN
27	38624907	41162557	1	ENSBTAG00000000226	DKK4
27	38624907	41517740	1	ENSBTAG00000000226	DKK4
27	38841048	40970044	1	ENSBTAG00000000226	DKK4
27	38841048	41875732	1	ENSBTAG00000000226	DKK4
27	39404403	39945690	1	ENSBTAG00000000226	DKK4
28	41295282	41724261	3	ENSBTAG00000000231	Q06AL7_BOVIN
14	58838436	61868241	1	ENSBTAG00000000236	1433Z_BOVIN
14	59350813	61618241	1	ENSBTAG00000000236	1433Z_BOVIN
14	61455546	64260700	1	ENSBTAG00000000236	1433Z_BOVIN
14	61521352	63961509	1	ENSBTAG00000000236	1433Z_BOVIN
7	50106889	50349478	1	ENSBTAG00000000238	PSD2
7	50175095	50381010	1	ENSBTAG00000000238	PSD2
9	71105689	71554875	1	ENSBTAG00000000240	A6QLP4_BOVIN
29	43894287	44727291	1	ENSBTAG00000000244	NRXN2
29	43894287	45972848	1	ENSBTAG00000000244	NRXN2
29	44033655	44795197	1	ENSBTAG00000000244	NRXN2
29	44033655	45138346	1	ENSBTAG00000000244	NRXN2
29	44080787	44660778	1	ENSBTAG00000000244	NRXN2
29	44080787	44727291	1	ENSBTAG00000000244	NRXN2
29	44080787	44853409	1	ENSBTAG00000000244	NRXN2
29	44080787	44853409	3	ENSBTAG00000000244	NRXN2
29	44080787	44876779	1	ENSBTAG00000000244	NRXN2
29	44080787	44977944	1	ENSBTAG00000000244	NRXN2
29	44080787	45026838	1	ENSBTAG00000000244	NRXN2
29	44132148	44876779	1	ENSBTAG00000000244	NRXN2
29	44132148	45259903	1	ENSBTAG00000000244	NRXN2
29	44592216	48884628	1	ENSBTAG00000000244	NRXN2
8	107120266	109835728	1	ENSBTAG00000000250	HDHD3_BOVIN
8	107529031	108304425	1	ENSBTAG00000000250	HDHD3_BOVIN
8	107529031	108476757	1	ENSBTAG00000000250	HDHD3_BOVIN
8	107529031	108961258	4	ENSBTAG00000000250	HDHD3_BOVIN
8	107529031	109669848	1	ENSBTAG00000000250	HDHD3_BOVIN
8	107529031	110239579	3	ENSBTAG00000000250	HDHD3_BOVIN
8	107529031	112158653	4	ENSBTAG00000000250	HDHD3_BOVIN
8	107599217	108926358	1	ENSBTAG00000000250	HDHD3_BOVIN
8	107679707	109649679	1	ENSBTAG00000000250	HDHD3_BOVIN
8	107893513	108397582	1	ENSBTAG00000000250	HDHD3_BOVIN
8	107893513	109669848	4	ENSBTAG00000000250	HDHD3_BOVIN
8	107893513	110114253	4	ENSBTAG00000000250	HDHD3_BOVIN
8	107120266	109835728	1	ENSBTAG00000000251	HEM2_BOVIN
8	107529031	108304425	1	ENSBTAG00000000251	HEM2_BOVIN
8	107529031	108476757	1	ENSBTAG00000000251	HEM2_BOVIN
8	107529031	108961258	4	ENSBTAG00000000251	HEM2_BOVIN
8	107529031	109669848	1	ENSBTAG00000000251	HEM2_BOVIN
8	107529031	110239579	3	ENSBTAG00000000251	HEM2_BOVIN
8	107529031	112158653	4	ENSBTAG00000000251	HEM2_BOVIN
8	107599217	108926358	1	ENSBTAG00000000251	HEM2_BOVIN
8	107679707	109649679	1	ENSBTAG00000000251	HEM2_BOVIN
8	107893513	108397582	1	ENSBTAG00000000251	HEM2_BOVIN
8	107893513	109669848	4	ENSBTAG00000000251	HEM2_BOVIN
8	107893513	110114253	4	ENSBTAG00000000251	HEM2_BOVIN
8	107959583	108647942	3	ENSBTAG00000000251	HEM2_BOVIN
8	107120266	109835728	1	ENSBTAG00000000252	DPOE3_BOVIN
8	107529031	108304425	1	ENSBTAG00000000252	DPOE3_BOVIN
8	107529031	108476757	1	ENSBTAG00000000252	DPOE3_BOVIN
8	107529031	108961258	4	ENSBTAG00000000252	DPOE3_BOVIN
8	107529031	109669848	1	ENSBTAG00000000252	DPOE3_BOVIN
8	107529031	110239579	3	ENSBTAG00000000252	DPOE3_BOVIN
8	107529031	112158653	4	ENSBTAG00000000252	DPOE3_BOVIN
8	107599217	108926358	1	ENSBTAG00000000252	DPOE3_BOVIN
8	107679707	109649679	1	ENSBTAG00000000252	DPOE3_BOVIN
8	107893513	108397582	1	ENSBTAG00000000252	DPOE3_BOVIN
8	107893513	109669848	4	ENSBTAG00000000252	DPOE3_BOVIN
8	107893513	110114253	4	ENSBTAG00000000252	DPOE3_BOVIN
8	107959583	108647942	3	ENSBTAG00000000252	DPOE3_BOVIN
8	45656881	46807443	1	ENSBTAG00000000269	CBWD2
10	54012681	54907154	1	ENSBTAG00000000271	MNS1_BOVIN
10	54041552	54760454	1	ENSBTAG00000000271	MNS1_BOVIN
10	54157165	54955033	1	ENSBTAG00000000271	MNS1_BOVIN
10	54385811	54760454	1	ENSBTAG00000000271	MNS1_BOVIN
25	1187948	3168876	1	ENSBTAG00000000279	RAB26_BOVIN
25	1970922	2219666	1	ENSBTAG00000000279	RAB26_BOVIN
25	1970922	2278556	1	ENSBTAG00000000279	RAB26_BOVIN
25	2174282	2278556	1	ENSBTAG00000000279	RAB26_BOVIN
25	2174282	2315142	1	ENSBTAG00000000279	RAB26_BOVIN
25	2174282	2658305	1	ENSBTAG00000000279	RAB26_BOVIN
25	563136	2244849	1	ENSBTAG00000000279	RAB26_BOVIN
25	738203	2732852	1	ENSBTAG00000000279	RAB26_BOVIN
25	776908	5616288	1	ENSBTAG00000000279	RAB26_BOVIN
3	35934473	36338392	1	ENSBTAG00000000283	O77709_BOVIN
3	36051207	36338392	1	ENSBTAG00000000283	O77709_BOVIN
29	44592216	48884628	1	ENSBTAG00000000292	Q1RMS1_BOVIN
29	46954582	50320454	1	ENSBTAG00000000292	Q1RMS1_BOVIN
29	47457315	49069079	1	ENSBTAG00000000292	Q1RMS1_BOVIN
14	101473	1111449	1	ENSBTAG00000000312	GRINA
14	101473	1154382	1	ENSBTAG00000000312	GRINA
14	201999	1084322	3	ENSBTAG00000000312	GRINA
14	201999	1193336	1	ENSBTAG00000000312	GRINA
14	201999	1264233	1	ENSBTAG00000000312	GRINA
14	201999	1913108	1	ENSBTAG00000000312	GRINA
14	22217	1111449	1	ENSBTAG00000000312	GRINA
14	22217	1193336	1	ENSBTAG00000000312	GRINA
14	22217	2048884	1	ENSBTAG00000000312	GRINA
14	22217	2130912	1	ENSBTAG00000000312	GRINA
14	679600	1084322	1	ENSBTAG00000000312	GRINA
14	679600	1084322	4	ENSBTAG00000000312	GRINA
14	679600	1111449	1	ENSBTAG00000000312	GRINA
14	679600	1154382	1	ENSBTAG00000000312	GRINA
14	679600	1154382	3	ENSBTAG00000000312	GRINA
14	679600	1193336	1	ENSBTAG00000000312	GRINA
14	679600	1264233	1	ENSBTAG00000000312	GRINA
14	741867	1111449	1	ENSBTAG00000000312	GRINA
14	763331	1111449	1	ENSBTAG00000000312	GRINA
14	763331	1154382	1	ENSBTAG00000000312	GRINA
14	788451	1084322	1	ENSBTAG00000000312	GRINA
14	788451	1084322	3	ENSBTAG00000000312	GRINA
14	812103	1084322	3	ENSBTAG00000000312	GRINA
14	835054	1084322	3	ENSBTAG00000000312	GRINA
14	835054	1193336	1	ENSBTAG00000000312	GRINA
14	894252	1111449	1	ENSBTAG00000000312	GRINA
14	894252	1154382	1	ENSBTAG00000000312	GRINA
14	894252	2989275	3	ENSBTAG00000000312	GRINA
14	894252	3606692	4	ENSBTAG00000000312	GRINA
14	931162	4050443	4	ENSBTAG00000000312	GRINA
8	78344102	80278917	1	ENSBTAG00000000320	A6QR26_BOVIN
8	79035196	80550959	1	ENSBTAG00000000320	A6QR26_BOVIN
25	34710750	38349638	1	ENSBTAG00000000321	Q0P5H6_BOVIN
25	34973008	35977088	1	ENSBTAG00000000321	Q0P5H6_BOVIN
25	34973008	36764404	1	ENSBTAG00000000321	Q0P5H6_BOVIN
25	35023754	37830686	1	ENSBTAG00000000321	Q0P5H6_BOVIN
18	52453654	56547281	1	ENSBTAG00000000330	A16A1_BOVIN
18	53311437	57326212	1	ENSBTAG00000000330	A16A1_BOVIN
18	53999823	57125869	1	ENSBTAG00000000330	A16A1_BOVIN
18	54717202	57606116	1	ENSBTAG00000000330	A16A1_BOVIN
18	54849598	57606116	1	ENSBTAG00000000330	A16A1_BOVIN
18	54895444	56410232	1	ENSBTAG00000000330	A16A1_BOVIN
18	55177425	57125869	1	ENSBTAG00000000330	A16A1_BOVIN
18	55326158	56410232	1	ENSBTAG00000000330	A16A1_BOVIN
18	47388636	50971023	1	ENSBTAG00000000332	ERF
18	48593920	51100734	1	ENSBTAG00000000332	ERF
18	48864430	51221583	1	ENSBTAG00000000332	ERF
18	50131635	51100734	1	ENSBTAG00000000332	ERF
25	34710750	38349638	1	ENSBTAG00000000342	A5D9D7_BOVIN
25	35023754	37830686	1	ENSBTAG00000000342	A5D9D7_BOVIN
25	37277731	38241780	1	ENSBTAG00000000342	A5D9D7_BOVIN
25	37433662	38437030	1	ENSBTAG00000000342	A5D9D7_BOVIN
25	37489611	39166587	1	ENSBTAG00000000342	A5D9D7_BOVIN
25	37596806	38166956	1	ENSBTAG00000000342	A5D9D7_BOVIN
25	37596806	38211009	1	ENSBTAG00000000342	A5D9D7_BOVIN
25	34710750	38349638	1	ENSBTAG00000000343	ZNHI1_BOVIN
25	35023754	37830686	1	ENSBTAG00000000343	ZNHI1_BOVIN
25	37277731	38241780	1	ENSBTAG00000000343	ZNHI1_BOVIN
25	37433662	38437030	1	ENSBTAG00000000343	ZNHI1_BOVIN
25	37489611	39166587	1	ENSBTAG00000000343	ZNHI1_BOVIN
25	37596806	38166956	1	ENSBTAG00000000343	ZNHI1_BOVIN
25	37596806	38211009	1	ENSBTAG00000000343	ZNHI1_BOVIN
25	34710750	38349638	1	ENSBTAG00000000345	CLD15_BOVIN
25	35023754	37830686	1	ENSBTAG00000000345	CLD15_BOVIN
25	37277731	38241780	1	ENSBTAG00000000345	CLD15_BOVIN
25	37433662	38437030	1	ENSBTAG00000000345	CLD15_BOVIN
25	37489611	39166587	1	ENSBTAG00000000345	CLD15_BOVIN
25	37596806	38166956	1	ENSBTAG00000000345	CLD15_BOVIN
25	37596806	38211009	1	ENSBTAG00000000345	CLD15_BOVIN
19	51930103	53072292	1	ENSBTAG00000000354	CNRG_BOVIN
19	51930103	53130853	1	ENSBTAG00000000354	CNRG_BOVIN
19	52055914	53102901	1	ENSBTAG00000000354	CNRG_BOVIN
19	52055914	53201018	1	ENSBTAG00000000354	CNRG_BOVIN
19	52182484	52721943	1	ENSBTAG00000000354	CNRG_BOVIN
19	52182484	53102901	1	ENSBTAG00000000354	CNRG_BOVIN
19	52182484	53130853	1	ENSBTAG00000000354	CNRG_BOVIN
19	52291308	53130853	1	ENSBTAG00000000354	CNRG_BOVIN
19	52456447	53102901	1	ENSBTAG00000000354	CNRG_BOVIN
19	52555526	52721943	1	ENSBTAG00000000354	CNRG_BOVIN
19	52602783	53072292	1	ENSBTAG00000000354	CNRG_BOVIN
19	51930103	53072292	1	ENSBTAG00000000355	CQ090_BOVIN
19	51930103	53130853	1	ENSBTAG00000000355	CQ090_BOVIN
19	52055914	53102901	1	ENSBTAG00000000355	CQ090_BOVIN
19	52055914	53201018	1	ENSBTAG00000000355	CQ090_BOVIN
19	52182484	52721943	1	ENSBTAG00000000355	CQ090_BOVIN
19	52182484	53102901	1	ENSBTAG00000000355	CQ090_BOVIN
19	52182484	53130853	1	ENSBTAG00000000355	CQ090_BOVIN
19	52291308	53130853	1	ENSBTAG00000000355	CQ090_BOVIN
19	52456447	53102901	1	ENSBTAG00000000355	CQ090_BOVIN
19	52555526	52721943	1	ENSBTAG00000000355	CQ090_BOVIN
19	52602783	53072292	1	ENSBTAG00000000355	CQ090_BOVIN
19	51930103	53072292	1	ENSBTAG00000000356	CC137_BOVIN
19	51930103	53130853	1	ENSBTAG00000000356	CC137_BOVIN
19	52055914	53102901	1	ENSBTAG00000000356	CC137_BOVIN
19	52055914	53201018	1	ENSBTAG00000000356	CC137_BOVIN
19	52182484	52721943	1	ENSBTAG00000000356	CC137_BOVIN
19	52182484	53102901	1	ENSBTAG00000000356	CC137_BOVIN
19	52182484	53130853	1	ENSBTAG00000000356	CC137_BOVIN
19	52291308	53130853	1	ENSBTAG00000000356	CC137_BOVIN
19	52456447	53102901	1	ENSBTAG00000000356	CC137_BOVIN
19	52555526	52721943	1	ENSBTAG00000000356	CC137_BOVIN
19	52602783	53072292	1	ENSBTAG00000000356	CC137_BOVIN
15	80758672	81692727	1	ENSBTAG00000000375	A6QQT5_BOVIN
15	80839715	81316157	1	ENSBTAG00000000375	A6QQT5_BOVIN
15	80839715	81414654	1	ENSBTAG00000000375	A6QQT5_BOVIN
15	81053526	81414654	1	ENSBTAG00000000375	A6QQT5_BOVIN
15	80758672	81692727	1	ENSBTAG00000000376	P2RX3
15	80839715	81316157	1	ENSBTAG00000000376	P2RX3
15	80839715	81414654	1	ENSBTAG00000000376	P2RX3
7	18014530	20340118	1	ENSBTAG00000000381	S1PR4
7	18521502	19359345	1	ENSBTAG00000000381	S1PR4
7	18521502	19948892	1	ENSBTAG00000000381	S1PR4
7	18596376	19359345	1	ENSBTAG00000000381	S1PR4
7	18719157	19495493	1	ENSBTAG00000000381	S1PR4
7	18758480	19359345	1	ENSBTAG00000000381	S1PR4
11	101728215	106387273	1	ENSBTAG00000000382	MED27_BOVIN
11	103515295	106872847	1	ENSBTAG00000000382	MED27_BOVIN
11	103690939	106092699	1	ENSBTAG00000000382	MED27_BOVIN
11	104158797	107964528	1	ENSBTAG00000000382	MED27_BOVIN
11	104599271	108062407	1	ENSBTAG00000000382	MED27_BOVIN
11	104643908	106092699	1	ENSBTAG00000000382	MED27_BOVIN
11	104824262	106233728	3	ENSBTAG00000000382	MED27_BOVIN
11	104891661	106092699	1	ENSBTAG00000000382	MED27_BOVIN
11	104891661	106872847	3	ENSBTAG00000000382	MED27_BOVIN
11	104891661	109555307	1	ENSBTAG00000000382	MED27_BOVIN
11	105096730	109346320	1	ENSBTAG00000000382	MED27_BOVIN
11	105190606	107288081	1	ENSBTAG00000000382	MED27_BOVIN
11	105190606	110100671	1	ENSBTAG00000000382	MED27_BOVIN
11	105747330	106068403	1	ENSBTAG00000000382	MED27_BOVIN
22	51261064	51910202	1	ENSBTAG00000000387	Q3MHK5_BOVIN
4	116299862	116803989	1	ENSBTAG00000000389	ZNF212
4	116500499	117126597	1	ENSBTAG00000000389	ZNF212
4	116500499	118701922	1	ENSBTAG00000000389	ZNF212
23	10910413	11572149	1	ENSBTAG00000000396	PIM1_BOVIN
23	10910413	11964461	1	ENSBTAG00000000396	PIM1_BOVIN
4	120976229	121525512	1	ENSBTAG00000000397	CNPY1
4	120976229	121877494	1	ENSBTAG00000000397	CNPY1
4	120976229	124125393	1	ENSBTAG00000000397	CNPY1
7	9338124	10057274	1	ENSBTAG00000000399	NANOS3
25	26542785	29701379	1	ENSBTAG00000000405	VKOR1_BOVIN
25	27245679	29115893	1	ENSBTAG00000000405	VKOR1_BOVIN
25	27416211	29115893	1	ENSBTAG00000000405	VKOR1_BOVIN
25	27935800	29354360	1	ENSBTAG00000000405	VKOR1_BOVIN
19	51930103	53072292	1	ENSBTAG00000000411	HGS_BOVIN
19	51930103	53130853	1	ENSBTAG00000000411	HGS_BOVIN
19	52055914	53102901	1	ENSBTAG00000000411	HGS_BOVIN
19	52055914	53201018	1	ENSBTAG00000000411	HGS_BOVIN
19	52182484	52623558	1	ENSBTAG00000000411	HGS_BOVIN
19	52182484	52721943	1	ENSBTAG00000000411	HGS_BOVIN
19	52182484	53102901	1	ENSBTAG00000000411	HGS_BOVIN
19	52182484	53130853	1	ENSBTAG00000000411	HGS_BOVIN
19	52291308	53130853	1	ENSBTAG00000000411	HGS_BOVIN
19	52456447	53102901	1	ENSBTAG00000000411	HGS_BOVIN
19	52555526	52721943	1	ENSBTAG00000000411	HGS_BOVIN
19	52602783	53072292	1	ENSBTAG00000000411	HGS_BOVIN
7	16256469	17101825	1	ENSBTAG00000000413	NRTN
7	16540058	17101825	1	ENSBTAG00000000413	NRTN
7	16851089	17167956	1	ENSBTAG00000000413	NRTN
7	16929254	17429745	1	ENSBTAG00000000413	NRTN
7	16983753	17761842	1	ENSBTAG00000000413	NRTN
7	16256469	17101825	1	ENSBTAG00000000414	FUT3_BOVIN
7	16540058	17101825	1	ENSBTAG00000000414	FUT3_BOVIN
7	16851089	17167956	1	ENSBTAG00000000414	FUT3_BOVIN
7	16929254	17429745	1	ENSBTAG00000000414	FUT3_BOVIN
7	16983753	17761842	1	ENSBTAG00000000414	FUT3_BOVIN
19	51930103	53072292	1	ENSBTAG00000000416	RM12_BOVIN
19	51930103	53130853	1	ENSBTAG00000000416	RM12_BOVIN
19	52055914	53102901	1	ENSBTAG00000000416	RM12_BOVIN
19	52055914	53201018	1	ENSBTAG00000000416	RM12_BOVIN
19	52182484	52623558	1	ENSBTAG00000000416	RM12_BOVIN
19	52182484	52721943	1	ENSBTAG00000000416	RM12_BOVIN
19	52182484	53102901	1	ENSBTAG00000000416	RM12_BOVIN
19	52182484	53130853	1	ENSBTAG00000000416	RM12_BOVIN
19	52291308	53130853	1	ENSBTAG00000000416	RM12_BOVIN
19	52456447	53102901	1	ENSBTAG00000000416	RM12_BOVIN
19	52555526	52721943	1	ENSBTAG00000000416	RM12_BOVIN
19	52602783	53072292	1	ENSBTAG00000000416	RM12_BOVIN
19	51930103	53072292	1	ENSBTAG00000000417	SLC25A10
19	51930103	53130853	1	ENSBTAG00000000417	SLC25A10
19	52055914	53102901	1	ENSBTAG00000000417	SLC25A10
19	52055914	53201018	1	ENSBTAG00000000417	SLC25A10
19	52182484	52623558	1	ENSBTAG00000000417	SLC25A10
19	52182484	52721943	1	ENSBTAG00000000417	SLC25A10
19	52182484	53102901	1	ENSBTAG00000000417	SLC25A10
19	52182484	53130853	1	ENSBTAG00000000417	SLC25A10
19	52291308	53130853	1	ENSBTAG00000000417	SLC25A10
19	52456447	53102901	1	ENSBTAG00000000417	SLC25A10
19	52555526	52721943	1	ENSBTAG00000000417	SLC25A10
19	52602783	53072292	1	ENSBTAG00000000417	SLC25A10
24	2619325	3334660	1	ENSBTAG00000000422	-
24	2759784	4553497	1	ENSBTAG00000000422	-
24	2951409	3551089	1	ENSBTAG00000000422	-
24	3014084	4247672	3	ENSBTAG00000000422	-
29	44592216	48884628	1	ENSBTAG00000000423	Q2KIV3_BOVIN
29	46453946	46927410	1	ENSBTAG00000000423	Q2KIV3_BOVIN
6	39486004	41028973	3	ENSBTAG00000000427	-
23	7398492	9059618	1	ENSBTAG00000000428	Q05KI7_BOVIN
17	74130891	76487767	1	ENSBTAG00000000429	Q2TBU6_BOVIN
17	74360006	76487767	4	ENSBTAG00000000429	Q2TBU6_BOVIN
17	74420464	76487767	1	ENSBTAG00000000429	Q2TBU6_BOVIN
17	74420464	76487767	3	ENSBTAG00000000429	Q2TBU6_BOVIN
17	74420464	76487767	4	ENSBTAG00000000429	Q2TBU6_BOVIN
17	74485199	76100447	1	ENSBTAG00000000429	Q2TBU6_BOVIN
17	74485199	76100447	3	ENSBTAG00000000429	Q2TBU6_BOVIN
17	74485199	76152856	1	ENSBTAG00000000429	Q2TBU6_BOVIN
17	74485199	76487767	1	ENSBTAG00000000429	Q2TBU6_BOVIN
17	74485199	76487767	3	ENSBTAG00000000429	Q2TBU6_BOVIN
17	74561071	76454248	1	ENSBTAG00000000429	Q2TBU6_BOVIN
17	74561071	76487767	1	ENSBTAG00000000429	Q2TBU6_BOVIN
17	74594743	76487767	1	ENSBTAG00000000429	Q2TBU6_BOVIN
17	74690293	76100447	1	ENSBTAG00000000429	Q2TBU6_BOVIN
17	74690293	76487767	1	ENSBTAG00000000429	Q2TBU6_BOVIN
17	74809502	76019804	1	ENSBTAG00000000429	Q2TBU6_BOVIN
17	74809502	76019804	3	ENSBTAG00000000429	Q2TBU6_BOVIN
17	74809502	76487767	1	ENSBTAG00000000429	Q2TBU6_BOVIN
17	74809502	76487767	3	ENSBTAG00000000429	Q2TBU6_BOVIN
17	74809502	76487767	4	ENSBTAG00000000429	Q2TBU6_BOVIN
17	74840821	76487767	1	ENSBTAG00000000429	Q2TBU6_BOVIN
17	74876513	76487767	3	ENSBTAG00000000429	Q2TBU6_BOVIN
17	74928192	76487767	1	ENSBTAG00000000429	Q2TBU6_BOVIN
17	74961424	76487767	1	ENSBTAG00000000429	Q2TBU6_BOVIN
17	74995801	75957796	1	ENSBTAG00000000429	Q2TBU6_BOVIN
17	74995801	76019804	1	ENSBTAG00000000429	Q2TBU6_BOVIN
17	74995801	76487767	1	ENSBTAG00000000429	Q2TBU6_BOVIN
17	74995801	76487767	4	ENSBTAG00000000429	Q2TBU6_BOVIN
17	75022432	76487767	3	ENSBTAG00000000429	Q2TBU6_BOVIN
17	75022432	76487767	4	ENSBTAG00000000429	Q2TBU6_BOVIN
17	75053096	76487767	1	ENSBTAG00000000429	Q2TBU6_BOVIN
17	75113126	76487767	3	ENSBTAG00000000429	Q2TBU6_BOVIN
17	75266449	76120963	1	ENSBTAG00000000429	Q2TBU6_BOVIN
17	75266449	76152856	1	ENSBTAG00000000429	Q2TBU6_BOVIN
17	75266449	76316261	1	ENSBTAG00000000429	Q2TBU6_BOVIN
17	75266449	76487767	1	ENSBTAG00000000429	Q2TBU6_BOVIN
17	75266449	76487767	3	ENSBTAG00000000429	Q2TBU6_BOVIN
17	75266449	76487767	4	ENSBTAG00000000429	Q2TBU6_BOVIN
17	75290696	76019804	1	ENSBTAG00000000429	Q2TBU6_BOVIN
17	75290696	76487767	1	ENSBTAG00000000429	Q2TBU6_BOVIN
17	75316599	76019804	3	ENSBTAG00000000429	Q2TBU6_BOVIN
17	75316599	76487767	1	ENSBTAG00000000429	Q2TBU6_BOVIN
17	75316599	76487767	3	ENSBTAG00000000429	Q2TBU6_BOVIN
17	75337150	76208698	1	ENSBTAG00000000429	Q2TBU6_BOVIN
17	75490899	76266857	3	ENSBTAG00000000429	Q2TBU6_BOVIN
17	75490899	76487767	1	ENSBTAG00000000429	Q2TBU6_BOVIN
17	75490899	76487767	3	ENSBTAG00000000429	Q2TBU6_BOVIN
17	75520591	76487767	1	ENSBTAG00000000429	Q2TBU6_BOVIN
17	75520591	76487767	3	ENSBTAG00000000429	Q2TBU6_BOVIN
17	75547830	76019804	1	ENSBTAG00000000429	Q2TBU6_BOVIN
17	75547830	76487767	1	ENSBTAG00000000429	Q2TBU6_BOVIN
17	75597776	76266857	1	ENSBTAG00000000429	Q2TBU6_BOVIN
17	75597776	76487767	1	ENSBTAG00000000429	Q2TBU6_BOVIN
17	75619735	76487767	1	ENSBTAG00000000429	Q2TBU6_BOVIN
17	75619735	76487767	4	ENSBTAG00000000429	Q2TBU6_BOVIN
17	75654318	76152856	1	ENSBTAG00000000429	Q2TBU6_BOVIN
17	75654318	76266857	1	ENSBTAG00000000429	Q2TBU6_BOVIN
17	75654318	76266857	3	ENSBTAG00000000429	Q2TBU6_BOVIN
17	75654318	76316261	3	ENSBTAG00000000429	Q2TBU6_BOVIN
17	75654318	76487767	1	ENSBTAG00000000429	Q2TBU6_BOVIN
17	75654318	76487767	3	ENSBTAG00000000429	Q2TBU6_BOVIN
17	75654318	76487767	4	ENSBTAG00000000429	Q2TBU6_BOVIN
17	75687284	76075637	1	ENSBTAG00000000429	Q2TBU6_BOVIN
17	75687284	76266857	1	ENSBTAG00000000429	Q2TBU6_BOVIN
17	75687284	76487767	1	ENSBTAG00000000429	Q2TBU6_BOVIN
17	75712813	75957796	1	ENSBTAG00000000429	Q2TBU6_BOVIN
17	75712813	76487767	1	ENSBTAG00000000429	Q2TBU6_BOVIN
17	75712813	76487767	3	ENSBTAG00000000429	Q2TBU6_BOVIN
17	75712813	76487767	4	ENSBTAG00000000429	Q2TBU6_BOVIN
17	75766659	76186393	3	ENSBTAG00000000429	Q2TBU6_BOVIN
17	75766659	76487767	1	ENSBTAG00000000429	Q2TBU6_BOVIN
17	75816710	76316261	1	ENSBTAG00000000429	Q2TBU6_BOVIN
17	75816710	76487767	1	ENSBTAG00000000429	Q2TBU6_BOVIN
17	75816710	76487767	3	ENSBTAG00000000429	Q2TBU6_BOVIN
17	75837800	76316261	1	ENSBTAG00000000429	Q2TBU6_BOVIN
17	75837800	76487767	1	ENSBTAG00000000429	Q2TBU6_BOVIN
17	75865594	76152856	1	ENSBTAG00000000429	Q2TBU6_BOVIN
17	75865594	76208698	1	ENSBTAG00000000429	Q2TBU6_BOVIN
17	75865594	76487767	1	ENSBTAG00000000429	Q2TBU6_BOVIN
17	75865594	76487767	4	ENSBTAG00000000429	Q2TBU6_BOVIN
17	75888617	76487767	1	ENSBTAG00000000429	Q2TBU6_BOVIN
17	75888617	76487767	3	ENSBTAG00000000429	Q2TBU6_BOVIN
17	75957796	76208698	0	ENSBTAG00000000429	Q2TBU6_BOVIN
17	75957796	76266857	3	ENSBTAG00000000429	Q2TBU6_BOVIN
17	75957796	76487767	1	ENSBTAG00000000429	Q2TBU6_BOVIN
17	75957796	76487767	3	ENSBTAG00000000429	Q2TBU6_BOVIN
17	75957796	76487767	4	ENSBTAG00000000429	Q2TBU6_BOVIN
17	75981351	76316261	1	ENSBTAG00000000429	Q2TBU6_BOVIN
10	22716644	23268662	1	ENSBTAG00000000432	Q0VCV9_BOVIN
10	22767134	24701005	1	ENSBTAG00000000432	Q0VCV9_BOVIN
12	82168055	85277437	1	ENSBTAG00000000446	ATP11A
12	82241083	84990945	1	ENSBTAG00000000446	ATP11A
12	82486687	84813062	1	ENSBTAG00000000446	ATP11A
12	82486687	85202835	1	ENSBTAG00000000446	ATP11A
12	82663572	85202835	1	ENSBTAG00000000446	ATP11A
12	82778908	85202835	1	ENSBTAG00000000446	ATP11A
12	82969874	85061646	1	ENSBTAG00000000446	ATP11A
12	82969874	85277437	1	ENSBTAG00000000446	ATP11A
12	83053366	84970616	1	ENSBTAG00000000446	ATP11A
12	83053366	85202835	1	ENSBTAG00000000446	ATP11A
12	83080573	85277437	1	ENSBTAG00000000446	ATP11A
12	83137688	84970616	1	ENSBTAG00000000446	ATP11A
12	83137688	84970616	3	ENSBTAG00000000446	ATP11A
12	83137688	85061646	1	ENSBTAG00000000446	ATP11A
12	83137688	85109348	1	ENSBTAG00000000446	ATP11A
12	83137688	85157450	1	ENSBTAG00000000446	ATP11A
12	83137688	85202835	1	ENSBTAG00000000446	ATP11A
12	83137688	85277437	3	ENSBTAG00000000446	ATP11A
12	83191291	84970616	3	ENSBTAG00000000446	ATP11A
12	83191291	85157450	1	ENSBTAG00000000446	ATP11A
12	83191291	85202835	1	ENSBTAG00000000446	ATP11A
12	83228533	84561130	1	ENSBTAG00000000446	ATP11A
12	83228533	84631682	1	ENSBTAG00000000446	ATP11A
12	83228533	84684207	3	ENSBTAG00000000446	ATP11A
12	83333884	84684207	1	ENSBTAG00000000446	ATP11A
12	83333884	84970616	1	ENSBTAG00000000446	ATP11A
12	83333884	84990945	1	ENSBTAG00000000446	ATP11A
12	83333884	85202835	1	ENSBTAG00000000446	ATP11A
12	83382732	84717153	1	ENSBTAG00000000446	ATP11A
12	83382732	85243710	1	ENSBTAG00000000446	ATP11A
12	83416501	85130568	1	ENSBTAG00000000446	ATP11A
12	83452058	84684207	1	ENSBTAG00000000446	ATP11A
12	83608180	84561130	1	ENSBTAG00000000446	ATP11A
12	83608180	84631682	1	ENSBTAG00000000446	ATP11A
12	83608180	85061646	1	ENSBTAG00000000446	ATP11A
12	83641461	85061646	1	ENSBTAG00000000446	ATP11A
12	83641461	85277437	1	ENSBTAG00000000446	ATP11A
12	83661807	84813062	3	ENSBTAG00000000446	ATP11A
12	83661807	84970616	1	ENSBTAG00000000446	ATP11A
12	83661807	84970616	3	ENSBTAG00000000446	ATP11A
12	83734373	84935788	3	ENSBTAG00000000446	ATP11A
12	83770749	84717153	3	ENSBTAG00000000446	ATP11A
12	83770749	84813062	3	ENSBTAG00000000446	ATP11A
12	83883500	84597372	1	ENSBTAG00000000446	ATP11A
12	84165837	84905104	1	ENSBTAG00000000446	ATP11A
12	84165837	85109348	1	ENSBTAG00000000446	ATP11A
12	84165837	85202835	1	ENSBTAG00000000446	ATP11A
12	84204015	84597372	1	ENSBTAG00000000446	ATP11A
12	84229314	84970616	1	ENSBTAG00000000446	ATP11A
12	84229314	85182093	1	ENSBTAG00000000446	ATP11A
12	84229314	85202835	1	ENSBTAG00000000446	ATP11A
12	84253096	84631682	1	ENSBTAG00000000446	ATP11A
12	84253096	85031082	1	ENSBTAG00000000446	ATP11A
12	84282178	84813062	1	ENSBTAG00000000446	ATP11A
12	84282178	84935788	1	ENSBTAG00000000446	ATP11A
12	84282178	85109348	1	ENSBTAG00000000446	ATP11A
12	84329961	84597372	3	ENSBTAG00000000446	ATP11A
12	84329961	84631682	1	ENSBTAG00000000446	ATP11A
12	84329961	84717153	1	ENSBTAG00000000446	ATP11A
12	84329961	84770683	1	ENSBTAG00000000446	ATP11A
12	84329961	84813062	1	ENSBTAG00000000446	ATP11A
12	84329961	84905104	1	ENSBTAG00000000446	ATP11A
12	84329961	84935788	1	ENSBTAG00000000446	ATP11A
12	84329961	84970616	1	ENSBTAG00000000446	ATP11A
12	84329961	84970616	3	ENSBTAG00000000446	ATP11A
12	84329961	84970616	4	ENSBTAG00000000446	ATP11A
12	84329961	85061646	1	ENSBTAG00000000446	ATP11A
12	84329961	85109348	3	ENSBTAG00000000446	ATP11A
12	84329961	85202835	1	ENSBTAG00000000446	ATP11A
12	84364245	84561130	1	ENSBTAG00000000446	ATP11A
12	84364245	84561130	3	ENSBTAG00000000446	ATP11A
12	84364245	84631682	3	ENSBTAG00000000446	ATP11A
12	84364245	84684207	1	ENSBTAG00000000446	ATP11A
12	84364245	84717153	3	ENSBTAG00000000446	ATP11A
12	84364245	84905104	1	ENSBTAG00000000446	ATP11A
12	84364245	84935788	1	ENSBTAG00000000446	ATP11A
12	84364245	84935788	3	ENSBTAG00000000446	ATP11A
12	84364245	84970616	1	ENSBTAG00000000446	ATP11A
12	84364245	84970616	3	ENSBTAG00000000446	ATP11A
12	84364245	84970616	4	ENSBTAG00000000446	ATP11A
12	84364245	85130568	3	ENSBTAG00000000446	ATP11A
12	84364245	85202835	3	ENSBTAG00000000446	ATP11A
12	84364245	85277437	3	ENSBTAG00000000446	ATP11A
12	84428477	84717153	3	ENSBTAG00000000446	ATP11A
12	84428477	84970616	3	ENSBTAG00000000446	ATP11A
12	84428477	84970616	4	ENSBTAG00000000446	ATP11A
12	84478524	84770683	0	ENSBTAG00000000446	ATP11A
12	84478524	85157450	1	ENSBTAG00000000446	ATP11A
18	33068565	34692338	1	ENSBTAG00000000458	LOC519789
18	24516480	25991566	1	ENSBTAG00000000462	C102A_BOVIN
18	24629387	25991566	1	ENSBTAG00000000462	C102A_BOVIN
16	23565134	24902374	1	ENSBTAG00000000477	Q2LDA0_BOVIN
16	23565134	27058694	1	ENSBTAG00000000477	Q2LDA0_BOVIN
22	49448832	51607883	1	ENSBTAG00000000478	LOC616532
22	49448832	51607883	1	ENSBTAG00000000480	Q3SWW7_BOVIN
22	49448832	51607883	1	ENSBTAG00000000483	HYAL1_BOVIN
22	49448832	51607883	1	ENSBTAG00000000484	HYAL2_BOVIN
8	6544485	9639134	1	ENSBTAG00000000500	Q3T0T3_BOVIN
8	7095530	9195347	3	ENSBTAG00000000500	Q3T0T3_BOVIN
8	7095530	9300076	4	ENSBTAG00000000500	Q3T0T3_BOVIN
8	7253695	11371808	1	ENSBTAG00000000500	Q3T0T3_BOVIN
8	7253695	8958328	1	ENSBTAG00000000500	Q3T0T3_BOVIN
8	7384681	8578794	1	ENSBTAG00000000500	Q3T0T3_BOVIN
8	7384681	9195347	1	ENSBTAG00000000500	Q3T0T3_BOVIN
8	7426139	9639134	4	ENSBTAG00000000500	Q3T0T3_BOVIN
1	156457926	157276472	1	ENSBTAG00000000502	A3DUJ0_BOVIN
1	156746564	157276472	1	ENSBTAG00000000502	A3DUJ0_BOVIN
1	156806950	157824204	1	ENSBTAG00000000502	A3DUJ0_BOVIN
1	156843756	157722754	1	ENSBTAG00000000502	A3DUJ0_BOVIN
4	68833564	69106422	3	ENSBTAG00000000521	PLEKHA8
4	68833564	69130298	3	ENSBTAG00000000521	PLEKHA8
4	68884437	69130298	3	ENSBTAG00000000521	PLEKHA8
4	68924276	69130298	3	ENSBTAG00000000521	PLEKHA8
1	144682317	149606879	1	ENSBTAG00000000524	CYTB_BOVIN
1	145436565	149650628	1	ENSBTAG00000000524	CYTB_BOVIN
1	145772706	147670374	1	ENSBTAG00000000524	CYTB_BOVIN
1	145886527	148796434	1	ENSBTAG00000000524	CYTB_BOVIN
1	145913675	147670374	3	ENSBTAG00000000524	CYTB_BOVIN
1	145913675	147670374	4	ENSBTAG00000000524	CYTB_BOVIN
1	146115478	147670374	3	ENSBTAG00000000524	CYTB_BOVIN
1	146142789	149025062	1	ENSBTAG00000000524	CYTB_BOVIN
1	146377856	147670374	3	ENSBTAG00000000524	CYTB_BOVIN
1	146723390	147670374	3	ENSBTAG00000000524	CYTB_BOVIN
8	10015673	12298862	1	ENSBTAG00000000534	PNOC_BOVIN
8	10349401	10947035	1	ENSBTAG00000000534	PNOC_BOVIN
8	10349401	11721122	3	ENSBTAG00000000534	PNOC_BOVIN
8	7253695	11371808	1	ENSBTAG00000000534	PNOC_BOVIN
8	10015673	12298862	1	ENSBTAG00000000536	ZNF395
8	10349401	10947035	1	ENSBTAG00000000536	ZNF395
8	10349401	11721122	3	ENSBTAG00000000536	ZNF395
8	7253695	11371808	1	ENSBTAG00000000536	ZNF395
19	34715970	35690367	1	ENSBTAG00000000540	-
19	34715970	35745871	1	ENSBTAG00000000540	-
19	34715970	35853012	1	ENSBTAG00000000540	-
19	34771624	35745871	1	ENSBTAG00000000540	-
19	34771624	36289163	1	ENSBTAG00000000540	-
19	34818268	35784625	1	ENSBTAG00000000540	-
19	35045329	35666624	1	ENSBTAG00000000540	-
19	35045329	35690367	1	ENSBTAG00000000540	-
19	35045329	35745871	1	ENSBTAG00000000540	-
19	35045329	36289163	1	ENSBTAG00000000540	-
19	35045329	36323785	1	ENSBTAG00000000540	-
19	35103506	35564749	1	ENSBTAG00000000540	-
19	35103506	35784625	1	ENSBTAG00000000540	-
19	35103506	35853012	1	ENSBTAG00000000540	-
19	35103506	36053186	1	ENSBTAG00000000540	-
7	41971468	42816139	1	ENSBTAG00000000550	ATPD_BOVIN
7	41971468	43041916	3	ENSBTAG00000000550	ATPD_BOVIN
7	41971468	43384786	1	ENSBTAG00000000550	ATPD_BOVIN
7	41995201	43041916	1	ENSBTAG00000000550	ATPD_BOVIN
7	42141846	42816139	1	ENSBTAG00000000550	ATPD_BOVIN
7	42141846	42949667	1	ENSBTAG00000000550	ATPD_BOVIN
7	42141846	43041916	1	ENSBTAG00000000550	ATPD_BOVIN
7	42141846	43041916	3	ENSBTAG00000000550	ATPD_BOVIN
7	42141846	43384786	1	ENSBTAG00000000550	ATPD_BOVIN
7	42209467	42949667	1	ENSBTAG00000000550	ATPD_BOVIN
7	42209467	43041916	1	ENSBTAG00000000550	ATPD_BOVIN
7	42229744	42949667	1	ENSBTAG00000000550	ATPD_BOVIN
7	42261468	42765272	1	ENSBTAG00000000550	ATPD_BOVIN
7	42261468	42949667	1	ENSBTAG00000000550	ATPD_BOVIN
7	42261468	43041916	1	ENSBTAG00000000550	ATPD_BOVIN
7	42287649	42816139	1	ENSBTAG00000000550	ATPD_BOVIN
7	42287649	43041916	1	ENSBTAG00000000550	ATPD_BOVIN
7	42315130	42949667	1	ENSBTAG00000000550	ATPD_BOVIN
7	42342403	42816139	1	ENSBTAG00000000550	ATPD_BOVIN
7	42342403	42949667	1	ENSBTAG00000000550	ATPD_BOVIN
7	42387273	42843578	3	ENSBTAG00000000550	ATPD_BOVIN
7	42387273	42901430	1	ENSBTAG00000000550	ATPD_BOVIN
7	42387273	43041916	1	ENSBTAG00000000550	ATPD_BOVIN
7	42409566	43041916	3	ENSBTAG00000000550	ATPD_BOVIN
7	42506810	42739571	3	ENSBTAG00000000550	ATPD_BOVIN
7	42506810	42765272	1	ENSBTAG00000000550	ATPD_BOVIN
7	42506810	42816139	3	ENSBTAG00000000550	ATPD_BOVIN
7	42506810	42843578	1	ENSBTAG00000000550	ATPD_BOVIN
7	42506810	42843578	3	ENSBTAG00000000550	ATPD_BOVIN
7	42506810	42949667	1	ENSBTAG00000000550	ATPD_BOVIN
7	42506810	42949667	3	ENSBTAG00000000550	ATPD_BOVIN
7	42506810	43041916	1	ENSBTAG00000000550	ATPD_BOVIN
7	42604463	42949667	1	ENSBTAG00000000550	ATPD_BOVIN
7	42695382	43041916	1	ENSBTAG00000000550	ATPD_BOVIN
8	10015673	12298862	1	ENSBTAG00000000555	ACOC_BOVIN
8	10349401	11721122	3	ENSBTAG00000000555	ACOC_BOVIN
25	1006105	1583648	1	ENSBTAG00000000568	CCDC154
25	1187948	1820697	1	ENSBTAG00000000568	CCDC154
25	1187948	3168876	1	ENSBTAG00000000568	CCDC154
25	1237502	2001672	1	ENSBTAG00000000568	CCDC154
25	563136	1583648	1	ENSBTAG00000000568	CCDC154
25	563136	1616626	1	ENSBTAG00000000568	CCDC154
25	563136	1661400	1	ENSBTAG00000000568	CCDC154
25	563136	1820697	1	ENSBTAG00000000568	CCDC154
25	563136	2244849	1	ENSBTAG00000000568	CCDC154
25	696019	1616626	1	ENSBTAG00000000568	CCDC154
25	738203	1616626	1	ENSBTAG00000000568	CCDC154
25	738203	1640295	1	ENSBTAG00000000568	CCDC154
25	738203	1820697	1	ENSBTAG00000000568	CCDC154
25	738203	2732852	1	ENSBTAG00000000568	CCDC154
25	776908	1616626	1	ENSBTAG00000000568	CCDC154
25	776908	5616288	1	ENSBTAG00000000568	CCDC154
25	805257	1616626	1	ENSBTAG00000000568	CCDC154
25	805257	1820697	1	ENSBTAG00000000568	CCDC154
25	924553	1616626	1	ENSBTAG00000000568	CCDC154
8	107120266	109835728	1	ENSBTAG00000000575	A0JN60_BOVIN
8	107529031	109669848	1	ENSBTAG00000000575	A0JN60_BOVIN
8	107529031	110239579	3	ENSBTAG00000000575	A0JN60_BOVIN
8	107529031	112158653	4	ENSBTAG00000000575	A0JN60_BOVIN
8	107679707	109649679	1	ENSBTAG00000000575	A0JN60_BOVIN
8	107893513	109669848	4	ENSBTAG00000000575	A0JN60_BOVIN
8	107893513	110114253	4	ENSBTAG00000000575	A0JN60_BOVIN
8	108397582	112158653	4	ENSBTAG00000000575	A0JN60_BOVIN
8	108536426	109624283	3	ENSBTAG00000000575	A0JN60_BOVIN
19	64446334	64821371	1	ENSBTAG00000000589	CACNG4
19	64589534	64821371	1	ENSBTAG00000000589	CACNG4
17	46943003	47538538	1	ENSBTAG00000000590	POLE
17	47031518	47413538	1	ENSBTAG00000000590	POLE
7	13130622	15429052	1	ENSBTAG00000000595	FBN3
7	14081323	15388000	3	ENSBTAG00000000595	FBN3
7	14856980	15429052	1	ENSBTAG00000000595	FBN3
7	15061626	15429052	1	ENSBTAG00000000595	FBN3
23	7398492	9059618	1	ENSBTAG00000000601	Q7M2X8_BOVIN
23	7398492	9059618	1	ENSBTAG00000000602	A6H7I6_BOVIN
4	116500499	118701922	1	ENSBTAG00000000607	ABCF2_BOVIN
4	117545359	118243167	3	ENSBTAG00000000607	ABCF2_BOVIN
4	117692483	118159262	1	ENSBTAG00000000607	ABCF2_BOVIN
18	47346235	48676368	1	ENSBTAG00000000609	-
18	47388636	50276513	1	ENSBTAG00000000609	-
18	47388636	50971023	1	ENSBTAG00000000609	-
18	48343195	49491356	1	ENSBTAG00000000609	-
18	48492007	49632349	1	ENSBTAG00000000609	-
25	2219666	3594534	1	ENSBTAG00000000611	CP090_BOVIN
25	2462996	3672572	1	ENSBTAG00000000611	CP090_BOVIN
25	3168876	4622017	3	ENSBTAG00000000611	CP090_BOVIN
25	776908	5616288	1	ENSBTAG00000000611	CP090_BOVIN
7	13130622	15429052	1	ENSBTAG00000000613	Q3ZCE2_BOVIN
7	14081323	15388000	3	ENSBTAG00000000613	Q3ZCE2_BOVIN
7	14796972	15171627	1	ENSBTAG00000000613	Q3ZCE2_BOVIN
7	14836771	15171627	1	ENSBTAG00000000613	Q3ZCE2_BOVIN
7	14856980	15429052	1	ENSBTAG00000000613	Q3ZCE2_BOVIN
7	15061626	15429052	1	ENSBTAG00000000613	Q3ZCE2_BOVIN
20	2410231	4745147	1	ENSBTAG00000000617	-
14	29175770	31887672	1	ENSBTAG00000000620	LOC528249
14	29430927	31560550	1	ENSBTAG00000000620	LOC528249
14	30253100	31539679	1	ENSBTAG00000000620	LOC528249
14	30329982	32251102	1	ENSBTAG00000000620	LOC528249
14	30329982	33486065	1	ENSBTAG00000000620	LOC528249
14	30543605	32205805	1	ENSBTAG00000000620	LOC528249
14	30543605	32421665	1	ENSBTAG00000000620	LOC528249
18	47346235	48676368	1	ENSBTAG00000000621	CATSPERG
18	47388636	50276513	1	ENSBTAG00000000621	CATSPERG
18	47388636	50971023	1	ENSBTAG00000000621	CATSPERG
14	67248470	69391073	1	ENSBTAG00000000632	RAD54B
14	67564884	69391073	1	ENSBTAG00000000632	RAD54B
3	123988486	127158902	1	ENSBTAG00000000634	A2VDU9_BOVIN
3	124344041	125590406	1	ENSBTAG00000000634	A2VDU9_BOVIN
3	124344041	126569737	1	ENSBTAG00000000634	A2VDU9_BOVIN
3	124379639	124968361	1	ENSBTAG00000000634	A2VDU9_BOVIN
3	124409437	124771547	1	ENSBTAG00000000634	A2VDU9_BOVIN
3	124409437	125139133	1	ENSBTAG00000000634	A2VDU9_BOVIN
3	124409437	125421303	1	ENSBTAG00000000634	A2VDU9_BOVIN
3	124479925	124937824	1	ENSBTAG00000000634	A2VDU9_BOVIN
3	124479925	124993617	1	ENSBTAG00000000634	A2VDU9_BOVIN
18	10156322	13864213	1	ENSBTAG00000000638	Q0V8P4_BOVIN
18	11154967	13864213	1	ENSBTAG00000000638	Q0V8P4_BOVIN
18	11474265	13260825	1	ENSBTAG00000000638	Q0V8P4_BOVIN
18	11943370	13029951	1	ENSBTAG00000000638	Q0V8P4_BOVIN
18	12331583	13729246	3	ENSBTAG00000000638	Q0V8P4_BOVIN
18	12419825	13864213	3	ENSBTAG00000000638	Q0V8P4_BOVIN
18	12460607	13029951	1	ENSBTAG00000000638	Q0V8P4_BOVIN
18	12460607	13193780	1	ENSBTAG00000000638	Q0V8P4_BOVIN
18	12460607	13193780	3	ENSBTAG00000000638	Q0V8P4_BOVIN
18	12460607	13864213	1	ENSBTAG00000000638	Q0V8P4_BOVIN
18	12460607	13864213	3	ENSBTAG00000000638	Q0V8P4_BOVIN
18	12460607	13864213	4	ENSBTAG00000000638	Q0V8P4_BOVIN
18	12499009	13864213	1	ENSBTAG00000000638	Q0V8P4_BOVIN
18	12568588	13008228	1	ENSBTAG00000000638	Q0V8P4_BOVIN
18	12568588	13029951	1	ENSBTAG00000000638	Q0V8P4_BOVIN
18	12568588	13072105	1	ENSBTAG00000000638	Q0V8P4_BOVIN
18	12568588	13193780	4	ENSBTAG00000000638	Q0V8P4_BOVIN
18	12568588	13260825	1	ENSBTAG00000000638	Q0V8P4_BOVIN
18	12568588	13864213	1	ENSBTAG00000000638	Q0V8P4_BOVIN
18	12568588	13864213	3	ENSBTAG00000000638	Q0V8P4_BOVIN
18	12568588	13864213	4	ENSBTAG00000000638	Q0V8P4_BOVIN
18	12619020	13729246	1	ENSBTAG00000000638	Q0V8P4_BOVIN
18	12619020	13864213	1	ENSBTAG00000000638	Q0V8P4_BOVIN
18	12619020	13864213	3	ENSBTAG00000000638	Q0V8P4_BOVIN
18	12677547	13864213	1	ENSBTAG00000000638	Q0V8P4_BOVIN
18	12677547	14285149	1	ENSBTAG00000000638	Q0V8P4_BOVIN
18	12708504	13072105	1	ENSBTAG00000000638	Q0V8P4_BOVIN
18	12708504	13864213	3	ENSBTAG00000000638	Q0V8P4_BOVIN
18	12758270	13864213	1	ENSBTAG00000000638	Q0V8P4_BOVIN
18	12758270	13864213	3	ENSBTAG00000000638	Q0V8P4_BOVIN
18	12758270	13864213	4	ENSBTAG00000000638	Q0V8P4_BOVIN
18	12806707	13864213	1	ENSBTAG00000000638	Q0V8P4_BOVIN
18	12923242	13864213	1	ENSBTAG00000000638	Q0V8P4_BOVIN
18	12987426	13864213	1	ENSBTAG00000000638	Q0V8P4_BOVIN
18	9273680	13864213	1	ENSBTAG00000000638	Q0V8P4_BOVIN
18	9408533	13864213	1	ENSBTAG00000000638	Q0V8P4_BOVIN
18	9454782	13864213	1	ENSBTAG00000000638	Q0V8P4_BOVIN
18	9486711	13864213	1	ENSBTAG00000000638	Q0V8P4_BOVIN
18	9510832	13864213	1	ENSBTAG00000000638	Q0V8P4_BOVIN
18	10156322	13864213	1	ENSBTAG00000000639	APT_BOVIN
18	11154967	13864213	1	ENSBTAG00000000639	APT_BOVIN
18	11474265	13260825	1	ENSBTAG00000000639	APT_BOVIN
18	11943370	13029951	1	ENSBTAG00000000639	APT_BOVIN
18	12331583	13729246	3	ENSBTAG00000000639	APT_BOVIN
18	12419825	13864213	3	ENSBTAG00000000639	APT_BOVIN
18	12460607	13029951	1	ENSBTAG00000000639	APT_BOVIN
18	12460607	13193780	1	ENSBTAG00000000639	APT_BOVIN
18	12460607	13193780	3	ENSBTAG00000000639	APT_BOVIN
18	12460607	13864213	1	ENSBTAG00000000639	APT_BOVIN
18	12460607	13864213	3	ENSBTAG00000000639	APT_BOVIN
18	12460607	13864213	4	ENSBTAG00000000639	APT_BOVIN
18	12499009	13864213	1	ENSBTAG00000000639	APT_BOVIN
18	12568588	13008228	1	ENSBTAG00000000639	APT_BOVIN
18	12568588	13029951	1	ENSBTAG00000000639	APT_BOVIN
18	12568588	13072105	1	ENSBTAG00000000639	APT_BOVIN
18	12568588	13193780	4	ENSBTAG00000000639	APT_BOVIN
18	12568588	13260825	1	ENSBTAG00000000639	APT_BOVIN
18	12568588	13864213	1	ENSBTAG00000000639	APT_BOVIN
18	12568588	13864213	3	ENSBTAG00000000639	APT_BOVIN
18	12568588	13864213	4	ENSBTAG00000000639	APT_BOVIN
18	12619020	13729246	1	ENSBTAG00000000639	APT_BOVIN
18	12619020	13864213	1	ENSBTAG00000000639	APT_BOVIN
18	12619020	13864213	3	ENSBTAG00000000639	APT_BOVIN
18	12677547	13864213	1	ENSBTAG00000000639	APT_BOVIN
18	12677547	14285149	1	ENSBTAG00000000639	APT_BOVIN
18	12708504	13072105	1	ENSBTAG00000000639	APT_BOVIN
18	12708504	13864213	3	ENSBTAG00000000639	APT_BOVIN
18	12758270	13864213	1	ENSBTAG00000000639	APT_BOVIN
18	12758270	13864213	3	ENSBTAG00000000639	APT_BOVIN
18	12758270	13864213	4	ENSBTAG00000000639	APT_BOVIN
18	12806707	13864213	1	ENSBTAG00000000639	APT_BOVIN
18	12923242	13864213	1	ENSBTAG00000000639	APT_BOVIN
18	12987426	13864213	1	ENSBTAG00000000639	APT_BOVIN
18	13008228	13864213	1	ENSBTAG00000000639	APT_BOVIN
18	9273680	13864213	1	ENSBTAG00000000639	APT_BOVIN
18	9408533	13864213	1	ENSBTAG00000000639	APT_BOVIN
18	9454782	13864213	1	ENSBTAG00000000639	APT_BOVIN
18	9486711	13864213	1	ENSBTAG00000000639	APT_BOVIN
18	9510832	13864213	1	ENSBTAG00000000639	APT_BOVIN
25	39464874	43938949	1	ENSBTAG00000000642	INTS1
25	39809717	44021515	1	ENSBTAG00000000642	INTS1
25	40490201	44021515	3	ENSBTAG00000000642	INTS1
25	42114710	44021515	1	ENSBTAG00000000642	INTS1
25	42114710	44021515	3	ENSBTAG00000000642	INTS1
25	42135390	43364941	1	ENSBTAG00000000642	INTS1
25	42135390	43455015	1	ENSBTAG00000000642	INTS1
25	42146392	43938949	1	ENSBTAG00000000642	INTS1
25	42146392	43969679	1	ENSBTAG00000000642	INTS1
25	42223580	43364941	1	ENSBTAG00000000642	INTS1
25	42223580	44021515	1	ENSBTAG00000000642	INTS1
25	42246660	43810351	1	ENSBTAG00000000642	INTS1
25	42246660	44021515	1	ENSBTAG00000000642	INTS1
25	42273471	43896488	3	ENSBTAG00000000642	INTS1
25	42301145	43697096	4	ENSBTAG00000000642	INTS1
25	42301145	44021515	4	ENSBTAG00000000642	INTS1
25	42323117	43364941	1	ENSBTAG00000000642	INTS1
25	42323117	43938949	1	ENSBTAG00000000642	INTS1
25	42346691	43364941	1	ENSBTAG00000000642	INTS1
25	42346691	43364941	3	ENSBTAG00000000642	INTS1
25	42427472	43761791	1	ENSBTAG00000000642	INTS1
25	42427472	43857883	4	ENSBTAG00000000642	INTS1
25	42427472	43938949	1	ENSBTAG00000000642	INTS1
25	42427472	44021515	1	ENSBTAG00000000642	INTS1
25	42471441	44021515	1	ENSBTAG00000000642	INTS1
25	42494099	43506517	4	ENSBTAG00000000642	INTS1
25	42494099	43650327	3	ENSBTAG00000000642	INTS1
25	42494099	43697096	1	ENSBTAG00000000642	INTS1
25	42494099	43810351	1	ENSBTAG00000000642	INTS1
25	42494099	43810351	3	ENSBTAG00000000642	INTS1
25	42494099	43810351	4	ENSBTAG00000000642	INTS1
25	42494099	43857883	3	ENSBTAG00000000642	INTS1
25	42494099	43896488	3	ENSBTAG00000000642	INTS1
25	42494099	43938949	3	ENSBTAG00000000642	INTS1
25	42494099	44021515	1	ENSBTAG00000000642	INTS1
25	42494099	44021515	3	ENSBTAG00000000642	INTS1
25	42494099	44021515	4	ENSBTAG00000000642	INTS1
25	42517990	43364941	1	ENSBTAG00000000642	INTS1
25	42517990	43364941	3	ENSBTAG00000000642	INTS1
25	42517990	43544544	3	ENSBTAG00000000642	INTS1
25	42517990	43718110	1	ENSBTAG00000000642	INTS1
25	42517990	43718110	3	ENSBTAG00000000642	INTS1
25	42517990	43810351	1	ENSBTAG00000000642	INTS1
25	42517990	43810351	3	ENSBTAG00000000642	INTS1
25	42517990	43810351	4	ENSBTAG00000000642	INTS1
25	42517990	43857883	4	ENSBTAG00000000642	INTS1
25	42517990	43938949	1	ENSBTAG00000000642	INTS1
25	42517990	44021515	1	ENSBTAG00000000642	INTS1
25	42517990	44021515	3	ENSBTAG00000000642	INTS1
25	42517990	44021515	4	ENSBTAG00000000642	INTS1
25	42541203	43779571	3	ENSBTAG00000000642	INTS1
25	42541203	43896488	1	ENSBTAG00000000642	INTS1
25	42541203	43938949	4	ENSBTAG00000000642	INTS1
25	42541203	44021515	3	ENSBTAG00000000642	INTS1
25	42541203	44021515	4	ENSBTAG00000000642	INTS1
25	42561816	43364941	1	ENSBTAG00000000642	INTS1
25	42561816	43623343	3	ENSBTAG00000000642	INTS1
25	42601035	43697096	1	ENSBTAG00000000642	INTS1
25	42601035	43810351	1	ENSBTAG00000000642	INTS1
25	42601035	43896488	4	ENSBTAG00000000642	INTS1
25	42601035	44021515	1	ENSBTAG00000000642	INTS1
25	42633998	43364941	1	ENSBTAG00000000642	INTS1
25	42633998	43896488	3	ENSBTAG00000000642	INTS1
25	42633998	43938949	1	ENSBTAG00000000642	INTS1
25	42633998	43969679	1	ENSBTAG00000000642	INTS1
25	42633998	44021515	1	ENSBTAG00000000642	INTS1
25	42633998	44021515	3	ENSBTAG00000000642	INTS1
25	42654922	43810351	1	ENSBTAG00000000642	INTS1
25	42719562	43364941	1	ENSBTAG00000000642	INTS1
25	42719562	43697096	1	ENSBTAG00000000642	INTS1
25	42746636	43938949	1	ENSBTAG00000000642	INTS1
25	42746636	44021515	3	ENSBTAG00000000642	INTS1
25	42771902	44021515	4	ENSBTAG00000000642	INTS1
25	42818970	43364941	1	ENSBTAG00000000642	INTS1
25	42854492	43697096	3	ENSBTAG00000000642	INTS1
25	42854492	43896488	3	ENSBTAG00000000642	INTS1
25	42913643	43364941	1	ENSBTAG00000000642	INTS1
25	42913643	43623343	3	ENSBTAG00000000642	INTS1
25	42913643	43697096	3	ENSBTAG00000000642	INTS1
25	42913643	43718110	1	ENSBTAG00000000642	INTS1
25	42913643	43810351	4	ENSBTAG00000000642	INTS1
25	42913643	44021515	1	ENSBTAG00000000642	INTS1
25	42913643	44021515	3	ENSBTAG00000000642	INTS1
25	42985749	43455015	1	ENSBTAG00000000642	INTS1
25	42985749	43544544	1	ENSBTAG00000000642	INTS1
25	42985749	43697096	1	ENSBTAG00000000642	INTS1
25	42985749	43969679	1	ENSBTAG00000000642	INTS1
[truncated: 81,157 more rows]
