# Supplementary material for: Massive screening of copy number population-scale variation in Bos taurus genome
Source: BMC Genomics. 2013 Feb 26;14:124. doi: 10.1186/1471-2164-14-124 (PMC3618309; doi:10.1186/1471-2164-14-124)
Supplement: Additional file 5 — Gene list. Complete list of the involved genes. [file 1471-2164-14-124-S5.tsv]

Chr	Gene_Start	Gene_End	Ensembl_Gene_ID	Associated_Gene_Name
1	31125836	31125926	ENSBTAG00000045043	U4
1	31304494	31304596	ENSBTAG00000043669	U6
1	32664681	32664834	ENSBTAG00000038026	-
1	59809712	60113554	ENSBTAG00000011928	ZBTB20
1	67781791	67814371	ENSBTAG00000003865	CASR_BOVIN
1	67849260	67849470	ENSBTAG00000045101	7SK
1	67857093	67857659	ENSBTAG00000014133	-
1	67858633	67869517	ENSBTAG00000010688	CYTA_BOVIN
1	67883939	67904778	ENSBTAG00000011138	CCD58_BOVIN
1	67905996	67947115	ENSBTAG00000011140	F162A_BOVIN
1	67950423	67951391	ENSBTAG00000011141	WDR5B
1	67961717	68030299	ENSBTAG00000011143	IMA1_BOVIN
1	67995581	67995687	ENSBTAG00000042660	U6
1	68044520	68074962	ENSBTAG00000021791	Q08DN9_BOVIN
1	68074820	68082879	ENSBTAG00000009933	DTX3L
1	68098826	68145011	ENSBTAG00000016656	A6QQZ9_BOVIN
1	68150761	68206834	ENSBTAG00000005066	HBAP1_BOVIN
1	68208182	68297278	ENSBTAG00000005071	A6QLS7_BOVIN
1	68325897	68423515	ENSBTAG00000018765	SEMA5B
1	94506761	94506857	ENSBTAG00000044913	SNORD125
1	94895914	94896042	ENSBTAG00000043126	SNORA56
1	94959256	94959516	ENSBTAG00000044291	7SK
1	95035557	95035667	ENSBTAG00000029452	5S_rRNA
1	95135329	95991862	ENSBTAG00000031891	Q0II35_BOVIN
1	95839927	95840332	ENSBTAG00000012401	LOC614506
1	104528232	104528647	ENSBTAG00000044337	RNaseP_nuc
1	104696220	104700560	ENSBTAG00000017180	SLITRK3
1	104781028	104907279	ENSBTAG00000006975	SI
1	104958669	104958767	ENSBTAG00000044737	U6
1	105729353	105730569	ENSBTAG00000038046	-
1	106209555	106209977	ENSBTAG00000018312	PFN1
1	134898321	135079234	ENSBTAG00000035437	STAG1
1	144786780	144812992	ENSBTAG00000021251	A6QLV0_BOVIN
1	144905825	144954118	ENSBTAG00000021253	PRDM15
1	144981559	145043078	ENSBTAG00000021259	C2CD2
1	145073844	145092111	ENSBTAG00000030836	A2VDQ3_BOVIN
1	145195557	145266643	ENSBTAG00000021270	UMODL1
1	145352437	145415377	ENSBTAG00000021272	ABCG1
1	145429350	145433131	ENSBTAG00000021276	TFF3_BOVIN
1	145487210	145490476	ENSBTAG00000030814	A4FUH6_BOVIN
1	145526858	145547116	ENSBTAG00000021280	TMPRSS3
1	145561562	145658782	ENSBTAG00000023398	Q5EA73_BOVIN
1	145681473	145694641	ENSBTAG00000021284	Q2T9Q9_BOVIN
1	145725688	145798823	ENSBTAG00000021286	SLC37A1
1	145855618	145959952	ENSBTAG00000021899	Q3SZC3_BOVIN
1	146008298	146019655	ENSBTAG00000021491	NDUV3_BOVIN
1	146068531	146089089	ENSBTAG00000014153	PKNX1_BOVIN
1	146121854	146141965	ENSBTAG00000021490	WDR4_BOVIN
1	146156935	146179608	ENSBTAG00000000160	A7MBF8_BOVIN
1	146199434	146212401	ENSBTAG00000011645	U2AF1_BOVIN
1	146255284	146258113	ENSBTAG00000003134	CRYAA_BOVIN
1	146421432	146435019	ENSBTAG00000007818	Q7YRE5_BOVIN
1	146477862	146515559	ENSBTAG00000017486	ADARB1
1	146710164	146734315	ENSBTAG00000017010	Q2KHU1_BOVIN
1	146755368	146784528	ENSBTAG00000017060	ITB2_BOVIN
1	146813496	146830924	ENSBTAG00000021771	Q2KI48_BOVIN
1	146847431	146856962	ENSBTAG00000017321	SUMO3_BOVIN
1	146859769	146886072	ENSBTAG00000013911	UB2G2_BOVIN
1	146937331	146938595	ENSBTAG00000011012	A0JN45_BOVIN
1	146956161	146956646	ENSBTAG00000030862	-
1	146968989	146969680	ENSBTAG00000018610	KR122_BOVIN
1	146971861	146972184	ENSBTAG00000040204	-
1	146978463	146979368	ENSBTAG00000030865	KRTAP10-12
1	146987735	146988794	ENSBTAG00000040291	KR108_BOVIN
1	147020190	147021115	ENSBTAG00000037662	Q148I6_BOVIN
1	147050132	147051206	ENSBTAG00000000972	A8QW00_BOVIN
1	147073183	147099006	ENSBTAG00000018607	TSPEAR
1	147112789	147115122	ENSBTAG00000017882	LRRC3_BOVIN
1	147128680	147169866	ENSBTAG00000021901	TRPM2
1	147188796	147200228	ENSBTAG00000019589	Q17QN7_BOVIN
1	147204903	147232096	ENSBTAG00000010658	K6PL_BOVIN
1	147242155	147252518	ENSBTAG00000023393	AIRE
1	147283413	147297828	ENSBTAG00000014882	DNMT3L
1	147305624	147313135	ENSBTAG00000014880	ICOSLG
1	147377392	147386158	ENSBTAG00000007106	Q3T0U3_BOVIN
1	147388099	147401301	ENSBTAG00000007105	PWP2
1	147405085	147459860	ENSBTAG00000007100	TRAPPC10
1	147645918	147660077	ENSBTAG00000003981	Q148H9_BOVIN
1	147670324	147673775	ENSBTAG00000000524	CYTB_BOVIN
1	147696997	147701233	ENSBTAG00000018189	CYTX_BOVIN
1	147712368	147738298	ENSBTAG00000018186	PDXK_BOVIN
1	147764556	147791530	ENSBTAG00000017418	RRP1B
1	147791632	147878619	ENSBTAG00000017407	Q58CR0_BOVIN
1	147946803	147954589	ENSBTAG00000011437	SIK1
1	148010060	148231926	ENSBTAG00000023907	A4FV05_BOVIN
1	148107309	148212382	ENSBTAG00000024162	Q17QC9_BOVIN
1	148279820	148509213	ENSBTAG00000030775	Q17QV0_BOVIN
1	148284009	148284124	ENSBTAG00000030764	5S_rRNA
1	148553182	148571489	ENSBTAG00000011802	COL6A1
1	148757178	148785704	ENSBTAG00000019269	Q1JQB0_BOVIN
1	148781120	148781209	ENSBTAG00000037293	-
1	148796139	148811683	ENSBTAG00000020404	FTCD
1	148813756	148829448	ENSBTAG00000020409	Q2TBG1_BOVIN
1	148837165	148867630	ENSBTAG00000018936	ERG7_BOVIN
1	148879215	148919856	ENSBTAG00000003148	MCM3AP
1	148921489	148925703	ENSBTAG00000003161	YBEY
1	148931431	148942266	ENSBTAG00000021984	C21orf58
1	148949934	149011870	ENSBTAG00000030670	PCNT
1	148983223	149211043	ENSBTAG00000011495	DIP2A
1	149081654	149096126	ENSBTAG00000021989	PCNT
1	149241849	149249251	ENSBTAG00000004777	S100B_BOVIN
1	149294913	149294986	ENSBTAG00000044930	bta-mir-2289
1	149295267	149320044	ENSBTAG00000005503	Q3MHV5_BOVIN
1	149566248	149594298	ENSBTAG00000007039	FBX25_BOVIN
1	149600632	149645534	ENSBTAG00000043957	C8orf42
1	156679949	156724107	ENSBTAG00000008240	GALNTL2
1	156761278	156766505	ENSBTAG00000003916	DPH3_BOVIN
1	156774534	156818436	ENSBTAG00000004891	OXND1_BOVIN
1	156835727	156904859	ENSBTAG00000030593	RFTN1
1	157143073	157169266	ENSBTAG00000000502	A3DUJ0_BOVIN
1	157486567	157486673	ENSBTAG00000042360	U6
1	157534701	157626872	ENSBTAG00000009942	PLCL2
1	157628879	157995194	ENSBTAG00000030581	Q148K2_BOVIN
2	279877	306826	ENSBTAG00000010051	LGSN
2	373017	633135	ENSBTAG00000009831	OCA2
2	9451266	9580451	ENSBTAG00000008483	CALRL_BOVIN
2	14922921	15043819	ENSBTAG00000044009	PPP1R1C
2	28195356	28258237	ENSBTAG00000010362	NOSTN_BOVIN
2	28285657	28701934	ENSBTAG00000044179	LASS6
2	28315773	28315883	ENSBTAG00000043862	5S_rRNA
2	28578347	28578421	ENSBTAG00000044462	bta-mir-2353
2	28864021	29187810	ENSBTAG00000017162	Q32LA8_BOVIN
2	32142020	32229198	ENSBTAG00000019385	SCN3A
2	32337291	32392564	ENSBTAG00000007650	S38AB_BOVIN
2	32449219	32449325	ENSBTAG00000043136	U6
2	32575480	32627608	ENSBTAG00000005501	COBLL1
2	54402583	54533570	ENSBTAG00000012615	Q0VCI5_BOVIN
2	56954038	57918730	ENSBTAG00000032264	-
2	57993989	58056386	ENSBTAG00000032263	-
2	58237199	58319942	ENSBTAG00000032257	-
2	58329320	58477545	ENSBTAG00000013970	LOC538378
2	59128835	59471377	ENSBTAG00000024632	LRP1B
2	70927242	71099935	ENSBTAG00000005235	A0JNH8_BOVIN
2	80851752	80852945	ENSBTAG00000024742	-
2	86450435	86450659	ENSBTAG00000037816	-
2	130125856	130129788	ENSBTAG00000019728	Q32P58_BOVIN
2	130140970	130153814	ENSBTAG00000010254	MAP3K6
2	130153971	130159762	ENSBTAG00000010253	SYTL1
2	130165106	130188081	ENSBTAG00000010249	Q3MHW1_BOVIN
2	130201975	130251853	ENSBTAG00000017134	WDTC1
2	130319333	130370266	ENSBTAG00000008766	SL9A1_BOVIN
2	130428881	130436347	ENSBTAG00000018413	FA46B_BOVIN
2	130474030	130486882	ENSBTAG00000019252	A5PJK4_BOVIN
2	130489822	130503258	ENSBTAG00000004416	NUDC_BOVIN
2	130519915	130521663	ENSBTAG00000014848	NR0B2
2	130539892	130546655	ENSBTAG00000014849	A5PKC9_BOVIN
2	130546858	130556338	ENSBTAG00000014850	GPN2_BOVIN
2	130573308	130574651	ENSBTAG00000009223	1433S_BOVIN
2	130653709	130662636	ENSBTAG00000009796	PIGV
2	130670275	130736373	ENSBTAG00000001024	ARID1A
2	130835338	130873218	ENSBTAG00000014447	A4IFF4_BOVIN
2	130921754	130925318	ENSBTAG00000038104	HMGN2_BOVIN
2	130928599	130965193	ENSBTAG00000003235	Q0VCD0_BOVIN
2	130969721	130980979	ENSBTAG00000040497	LIN28A
2	131026048	131031686	ENSBTAG00000009631	ZNF683
2	131038622	131063614	ENSBTAG00000005629	A8E4N1_BOVIN
2	131064976	131066575	ENSBTAG00000005628	Q56JW8_BOVIN
2	131080025	131097728	ENSBTAG00000009581	LOC515112
2	131098189	131099642	ENSBTAG00000009580	SH3L3_BOVIN
2	131102060	131131748	ENSBTAG00000009579	CCDC21
2	131140102	131151582	ENSBTAG00000039276	LOC784533
2	131157548	131170792	ENSBTAG00000026638	CATSPER4
2	131172179	131183821	ENSBTAG00000019399	CNKSR1
2	131190063	131191102	ENSBTAG00000009562	ZNF593
2	131196740	131200181	ENSBTAG00000013131	GRPP1_BOVIN
2	131227741	131235432	ENSBTAG00000001513	Q2KIF7_BOVIN
2	131281259	131296701	ENSBTAG00000005085	Q2KI94_BOVIN
2	131305304	131311646	ENSBTAG00000006355	SLC30A2
2	131313665	131331043	ENSBTAG00000006349	A6QR03_BOVIN
2	131350466	131386781	ENSBTAG00000005105	PAFA2_BOVIN
2	131440356	131445860	ENSBTAG00000013761	STMN1_BOVIN
2	131479452	131484997	ENSBTAG00000021787	Q2T9S9_BOVIN
2	131487518	131499951	ENSBTAG00000021786	A4IFU8_BOVIN
2	131500845	131515846	ENSBTAG00000021781	FA54B_BOVIN
2	131518119	131535906	ENSBTAG00000021778	Q1LZA6_BOVIN
2	131555126	131855528	ENSBTAG00000003069	MAN1C1
2	131598134	131785042	ENSBTAG00000001050	A4IFV0_BOVIN
2	131699010	131705358	ENSBTAG00000030391	-
2	134340297	134738338	ENSBTAG00000020102	EPHA8
2	134649454	134656193	ENSBTAG00000011196	C1QB_BOVIN
2	134661065	134662497	ENSBTAG00000011195	-
2	134664249	134668619	ENSBTAG00000011193	Q1RMH5_BOVIN
2	134672736	134675624	ENSBTAG00000007153	C1QA_BOVIN
2	134780920	134808297	ENSBTAG00000016448	ZBTB40
2	134784371	134784446	ENSBTAG00000045330	bta-mir-2284u
2	135178633	135194493	ENSBTAG00000022671	WNT4
2	135213173	135213279	ENSBTAG00000042891	U6
2	135218937	135392152	ENSBTAG00000001700	CDC42
2	135287086	135291296	ENSBTAG00000040602	A6QNN4_BOVIN
2	135302051	135309240	ENSBTAG00000013085	CAC3_BOVIN
2	135337552	135341160	ENSBTAG00000030269	A6QQ65_BOVIN
2	135392295	135462087	ENSBTAG00000017122	Q6DTL8_BOVIN
2	135463270	135472222	ENSBTAG00000001784	LDLRAD2
2	135499102	135571728	ENSBTAG00000006940	USP48
2	135534847	135534943	ENSBTAG00000044807	snoU13
2	135581385	135651209	ENSBTAG00000008952	Q08E64_BOVIN
2	135666767	135727070	ENSBTAG00000008951	PPBT_BOVIN
2	135688935	135689042	ENSBTAG00000042825	U6
2	135804080	135928986	ENSBTAG00000002977	ECE1_BOVIN
2	137507218	137508298	ENSBTAG00000030367	RN186_BOVIN
2	137535575	137644634	ENSBTAG00000007998	LOC512168
2	137645392	137657823	ENSBTAG00000007996	HTR6
2	137667516	137669399	ENSBTAG00000005140	NBL1
2	137696766	137732528	ENSBTAG00000044136	C1orf151
2	137712725	137712823	ENSBTAG00000044904	U6
2	137824439	137961336	ENSBTAG00000004554	CAPZB_BOVIN
2	137967958	137984553	ENSBTAG00000013650	Q29RN7_BOVIN
2	137987712	137991324	ENSBTAG00000012289	-
2	138014381	138021683	ENSBTAG00000026758	A6QPX6_BOVIN
2	138024096	138030055	ENSBTAG00000037817	-
2	138030639	138036107	ENSBTAG00000011951	MRT4_BOVIN
2	138036520	138059211	ENSBTAG00000011950	LOC508439
2	138053772	138053859	ENSBTAG00000044375	SNORA70
2	138076948	138213924	ENSBTAG00000015240	UBR4
2	138296590	138296802	ENSBTAG00000028707	U3
2	138326646	138326809	ENSBTAG00000030341	U1
2	138329772	138374544	ENSBTAG00000030340	IFFO2
2	138380220	138413474	ENSBTAG00000030335	AL4A1_BOVIN
2	138422661	138435806	ENSBTAG00000015246	TAS1R2
2	138548048	138651900	ENSBTAG00000014967	PAX7
2	138811539	138813570	ENSBTAG00000030322	KLHDC7A
2	138899513	138945316	ENSBTAG00000019172	IGSF21
2	139480659	139482660	ENSBTAG00000030320	-
2	139502050	139505493	ENSBTAG00000006438	ACTL8
2	139642215	139757596	ENSBTAG00000000684	ARGAL_BOVIN
2	139876333	139894060	ENSBTAG00000008579	A6QL85_BOVIN
2	139894709	139894772	ENSBTAG00000045172	bta-mir-2358
2	139896957	139916907	ENSBTAG00000038945	PADI6
2	139921346	139948936	ENSBTAG00000012052	PADI4
2	139975983	140004815	ENSBTAG00000012043	PADI3
2	140007161	140051858	ENSBTAG00000002138	A6QLC1_BOVIN
2	140130269	140130404	ENSBTAG00000043637	5S_rRNA
2	140134700	140188461	ENSBTAG00000003403	Q1JPH9_BOVIN
2	140210365	140239326	ENSBTAG00000008314	DHSB_BOVIN
2	140253074	140267492	ENSBTAG00000008309	ATP13A2
2	140272745	140277207	ENSBTAG00000003832	MFAP2_BOVIN
2	140278799	140323922	ENSBTAG00000003822	CROCC
2	140335509	140349557	ENSBTAG00000013282	NECP2_BOVIN
2	140359658	140397589	ENSBTAG00000013281	SPATA21
2	140400709	140420598	ENSBTAG00000009251	CA144_BOVIN
2	140422655	140424079	ENSBTAG00000039882	-
2	140444378	140586036	ENSBTAG00000008510	-
2	140485616	140500250	ENSBTAG00000030292	Q2KHX1_BOVIN
2	140599505	140603917	ENSBTAG00000014221	LOC516664
2	140622677	140633485	ENSBTAG00000005670	ARHGEF19
2	140667215	140693449	ENSBTAG00000000815	EPHA2
3	35905022	35940555	ENSBTAG00000001981	S6A17_BOVIN
3	35991643	35993255	ENSBTAG00000016389	UBL4B_BOVIN
3	36036589	36045875	ENSBTAG00000020966	ALX3
3	36050547	36069876	ENSBTAG00000020964	FA40A_BOVIN
3	36079864	36121120	ENSBTAG00000018893	A6QNP1_BOVIN
3	36166174	36185868	ENSBTAG00000000283	O77709_BOVIN
3	36265500	36265578	ENSBTAG00000044953	bta-mir-2413
3	36318174	36332511	ENSBTAG00000001845	Q3T129_BOVIN
3	36336090	36339107	ENSBTAG00000001842	Q2KIV8_BOVIN
3	36350809	36369399	ENSBTAG00000031788	A4IFG0_BOVIN
3	36374251	36385016	ENSBTAG00000017765	GSTM1_BOVIN
3	36392976	36403450	ENSBTAG00000016472	A5PKM0_BOVIN
3	36405624	36414634	ENSBTAG00000012692	-
3	41837938	41839477	ENSBTAG00000015180	-
3	42604807	42617783	ENSBTAG00000024288	O62785_BOVIN
3	42648013	42670660	ENSBTAG00000019093	Q3MHH8_BOVIN
3	42736490	42763876	ENSBTAG00000019091	RBM40_BOVIN
3	43205860	43430281	ENSBTAG00000021217	COBA1_BOVIN
3	43887352	43887951	ENSBTAG00000008894	-
3	44178999	44402683	ENSBTAG00000000845	A5D7Q9_BOVIN
3	66690904	66835736	ENSBTAG00000012305	LPHN2_BOVIN
3	68287533	68287638	ENSBTAG00000043424	U6
3	74301291	74381455	ENSBTAG00000001326	SLC44A5
3	74435931	74461872	ENSBTAG00000019192	LHX8
3	97872041	97882160	ENSBTAG00000013241	BSND
3	97959329	97991995	ENSBTAG00000004688	A6QR14_BOVIN
3	97972641	97972771	ENSBTAG00000042369	SNORA8
3	98016525	98031850	ENSBTAG00000017145	LOC615915
3	98036737	98061050	ENSBTAG00000017132	A5D7C7_BOVIN
3	98076321	98077766	ENSBTAG00000040313	PARS2
3	98083018	98109827	ENSBTAG00000015931	TTC4_BOVIN
3	98114386	98167722	ENSBTAG00000030623	Q2NKU5_BOVIN
3	98114473	98142823	ENSBTAG00000044141	HEATR8
3	98217384	98217490	ENSBTAG00000042509	U6
3	98222895	98237554	ENSBTAG00000019801	LOC538670
3	98237695	98285972	ENSBTAG00000039686	A6QR52_BOVIN
3	98388723	98553860	ENSBTAG00000010717	A8E4N8_BOVIN
3	98563240	98580653	ENSBTAG00000010715	RM37_BOVIN
3	98586193	98598368	ENSBTAG00000020037	A6QP65_BOVIN
3	98623720	98637183	ENSBTAG00000020036	LOC516320
3	99259775	99358893	ENSBTAG00000017986	GLIS1
3	99400728	99407642	ENSBTAG00000009062	DMRTB1
3	99447072	99449457	ENSBTAG00000039540	A6QQ54_BOVIN
3	99627630	99704481	ENSBTAG00000000736	A1A3Z1_BOVIN
3	99711038	99720298	ENSBTAG00000003485	MGN_BOVIN
3	99722775	99729881	ENSBTAG00000003484	CA123_BOVIN
3	99740898	99765137	ENSBTAG00000014649	CPT2_BOVIN
3	99813937	99864992	ENSBTAG00000012516	SLC1A7
3	99868456	99883425	ENSBTAG00000012514	PODN
3	106520607	106526234	ENSBTAG00000009625	DMBX1
3	106587719	106602781	ENSBTAG00000037858	LOC513210
3	106619597	106640551	ENSBTAG00000007507	A6H6Y7_BOVIN
3	106653053	106675747	ENSBTAG00000015891	NSUN4_BOVIN
3	106693272	106702634	ENSBTAG00000009603	QCR6_BOVIN
3	106702616	106720716	ENSBTAG00000019904	LRC41_BOVIN
3	119914503	119962210	ENSBTAG00000008942	Q08DA6_BOVIN
3	120037068	120232500	ENSBTAG00000020173	A7MBK3_BOVIN
3	120222982	120223911	ENSBTAG00000030239	-
3	120268449	120311476	ENSBTAG00000003928	ATG16L1
3	120288247	120288520	ENSBTAG00000044861	SCARNA6
3	120304852	120305113	ENSBTAG00000044631	SCARNA6
3	120323559	120353953	ENSBTAG00000021480	ARRS_BOVIN
3	120389827	120472103	ENSBTAG00000020616	A6QPL5_BOVIN
3	122562868	122563001	ENSBTAG00000044472	5S_rRNA
3	122768920	123141971	ENSBTAG00000016504	-
3	123178398	123180494	ENSBTAG00000008898	GBX2
3	123199664	123223745	ENSBTAG00000002024	ASB18
3	123244614	123271206	ENSBTAG00000038915	-
3	123314995	123520206	ENSBTAG00000013505	Q0PG96_BOVIN
3	123427026	123440455	ENSBTAG00000030233	-
3	123577722	123589948	ENSBTAG00000018424	A4IF77_BOVIN
3	124145083	124158168	ENSBTAG00000005854	A4FV74_BOVIN
3	124379222	124459987	ENSBTAG00000030190	COL6A3
3	124483909	124484480	ENSBTAG00000001538	LOC513039
3	124563318	124609344	ENSBTAG00000000634	A2VDU9_BOVIN
3	124617444	124618212	ENSBTAG00000017615	PRRP_BOVIN
3	124624969	124636758	ENSBTAG00000017624	RAB17
3	124682215	124878573	ENSBTAG00000005354	A6QP40_BOVIN
3	124889225	124909354	ENSBTAG00000010676	RBM44
3	124922191	124963211	ENSBTAG00000011534	A4IFP5_BOVIN
3	124995076	125041154	ENSBTAG00000026114	UBE2F_BOVIN
3	125058708	125088655	ENSBTAG00000017826	SCLY_BOVIN
3	125090247	125112318	ENSBTAG00000010164	ESPNL
3	125122468	125131403	ENSBTAG00000019935	KLHL30
3	125137789	125146279	ENSBTAG00000030208	FAM132B
3	125149215	125173745	ENSBTAG00000010176	ILKAP_BOVIN
3	125197805	125199885	ENSBTAG00000009870	Q17QX8_BOVIN
3	125206675	125237591	ENSBTAG00000001879	PER2
3	125297340	125355878	ENSBTAG00000015973	TRAF3IP1
3	125375330	125395513	ENSBTAG00000003376	ASB1
3	125628733	125680878	ENSBTAG00000021444	A4IFM6_BOVIN
3	125805480	125876761	ENSBTAG00000017764	HDAC4
3	125882759	125900086	ENSBTAG00000003593	ANKMY1
3	125917925	125923080	ENSBTAG00000007215	Q0V8B9_BOVIN
3	125930095	125940163	ENSBTAG00000002809	CAPN10
3	125969234	125970574	ENSBTAG00000030193	GPR35
3	125982758	125985477	ENSBTAG00000003389	-
3	125996953	125997032	ENSBTAG00000045124	-
3	125999181	126063765	ENSBTAG00000011538	Q3MHK3_BOVIN
3	126109230	126119854	ENSBTAG00000005797	A7MBF1_BOVIN
3	126122894	126130253	ENSBTAG00000012374	LOC789553
3	126149749	126189486	ENSBTAG00000005168	-
3	126210087	126279047	ENSBTAG00000014132	SNED1
3	126285225	126290865	ENSBTAG00000000784	Q3MHX4_BOVIN
3	126293918	126320068	ENSBTAG00000000785	PASK
3	126328787	126344462	ENSBTAG00000000789	PP1R7_BOVIN
3	126356713	126374654	ENSBTAG00000030203	ANO7
3	126379656	126548101	ENSBTAG00000004315	Q2YDE6_BOVIN
3	126443118	126462883	ENSBTAG00000002608	SEPT2_BOVIN
3	126507810	126577004	ENSBTAG00000009676	STK25_BOVIN
3	126556388	126566681	ENSBTAG00000013110	LOC514637
3	126608292	126621057	ENSBTAG00000008711	A6H6W7_BOVIN
3	126628403	126953277	ENSBTAG00000013253	THAP4_BOVIN
3	126734423	126743273	ENSBTAG00000015401	ATG4B_BOVIN
3	126745404	126753873	ENSBTAG00000015408	A5PJV9_BOVIN
3	126756993	126774642	ENSBTAG00000009123	Q2TBW9_BOVIN
3	126783432	126808698	ENSBTAG00000002847	D2HDH_BOVIN
3	126833436	126836414	ENSBTAG00000009093	GAL3ST2
3	126842839	126845122	ENSBTAG00000014833	NEU4
3	126855372	126865615	ENSBTAG00000011543	A4FV85_BOVIN
3	126877224	126880913	ENSBTAG00000040598	A6QQ23_BOVIN
3	126983729	126983835	ENSBTAG00000043031	U6
3	126990209	126991522	ENSBTAG00000030892	LOC786982
3	127059029	127059148	ENSBTAG00000043884	5S_rRNA
3	127156806	127182913	ENSBTAG00000019402	Q08D97_BOVIN
3	127209066	127218837	ENSBTAG00000008313	A6QL89_BOVIN
3	127254890	127282845	ENSBTAG00000014470	A7YY67_BOVIN
3	127302963	127313970	ENSBTAG00000005617	SLC41A3
3	127314765	127336555	ENSBTAG00000009874	ZXDC
3	127343079	127370634	ENSBTAG00000008774	UROC1
3	127373920	127380841	ENSBTAG00000008778	A6QLZ9_BOVIN
3	127381250	127385245	ENSBTAG00000039194	CC022_BOVIN
3	127390626	127414838	ENSBTAG00000011795	Q9GKW9_BOVIN
3	127444997	127546004	ENSBTAG00000030855	Q32L35_BOVIN
3	127559537	127594846	ENSBTAG00000009159	PLXNA1
3	127713935	127714232	ENSBTAG00000043698	7SK
3	127784820	127789252	ENSBTAG00000030818	-
4	4595538	4827723	ENSBTAG00000023806	A0JNG1_BOVIN
4	4869945	4875178	ENSBTAG00000005126	-
4	5199677	5201728	ENSBTAG00000001500	FIGNL1
4	5206193	5207189	ENSBTAG00000001502	-
4	5217475	5321908	ENSBTAG00000020869	DDC_BOVIN
4	5332843	5404039	ENSBTAG00000017086	Q6U8D5_BOVIN
4	5371623	5371732	ENSBTAG00000037846	-
4	5532933	5625024	ENSBTAG00000014016	A5PJG6_BOVIN
4	18087921	18091739	ENSBTAG00000039233	-
4	18819735	18820204	ENSBTAG00000035312	LOC781213
4	19401243	19401392	ENSBTAG00000043043	SNORA62
4	19434710	19435130	ENSBTAG00000038527	LOC783382
4	19457999	19465405	ENSBTAG00000011145	NDUA4_BOVIN
4	19482457	19632758	ENSBTAG00000011819	A6QLQ5_BOVIN
4	19806726	19806875	ENSBTAG00000043309	SNORA62
4	24807121	25004482	ENSBTAG00000034154	TMEM195
4	27555187	27699346	ENSBTAG00000014074	A0JN89_BOVIN
4	27783666	27784769	ENSBTAG00000033954	A6QQ58_BOVIN
4	27961789	27961909	ENSBTAG00000044780	U6atac
4	28419090	28811092	ENSBTAG00000003808	HDAC9
4	29054965	29055201	ENSBTAG00000039955	FERD3L
4	29109055	29109139	ENSBTAG00000044480	-
4	35505541	35508353	ENSBTAG00000038932	-
4	35512985	35517369	ENSBTAG00000040300	-
4	35808266	35808372	ENSBTAG00000042947	U6
4	36760330	36898450	ENSBTAG00000024394	SEMA3D
4	36794710	36794814	ENSBTAG00000043038	U6
4	37850215	37956735	ENSBTAG00000018133	LOC537777
4	38439648	38561330	ENSBTAG00000014920	SEMA3E
4	38651450	38651710	ENSBTAG00000023332	-
4	38980606	39177792	ENSBTAG00000017350	LOC517284
4	39057064	39057170	ENSBTAG00000042949	U6
4	39290691	39290781	ENSBTAG00000045157	U3
4	39494243	40051036	ENSBTAG00000020569	Q8HYX0_BOVIN
4	39641808	39642130	ENSBTAG00000043671	7SK
4	40414225	40434497	ENSBTAG00000017664	HGF_BOVIN
4	40521341	40523594	ENSBTAG00000038455	-
4	40761715	40763509	ENSBTAG00000033359	LOC781729
4	40990449	40990544	ENSBTAG00000044967	U6
4	41765596	41805642	ENSBTAG00000014220	Q2KIK7_BOVIN
4	41958599	42013359	ENSBTAG00000008641	GNAT3_BOVIN
4	42069747	42069864	ENSBTAG00000029292	5S_rRNA
4	42342605	42447842	ENSBTAG00000002714	GNAI1_BOVIN
4	43045774	43045899	ENSBTAG00000044831	5S_rRNA
4	43910790	44864330	ENSBTAG00000044052	MAGI2
4	52525780	52694888	ENSBTAG00000021469	A4D7S3_BOVIN
4	52678893	52679000	ENSBTAG00000044944	U6
4	52787070	53019625	ENSBTAG00000006589	CFTR_BOVIN
4	52801016	52801842	ENSBTAG00000038003	-
4	53064599	53135871	ENSBTAG00000000169	ASZ1_BOVIN
4	53163592	53207516	ENSBTAG00000008097	WNT2_BOVIN
4	53245343	53564273	ENSBTAG00000010756	ST7_BOVIN
4	53602242	53657237	ENSBTAG00000004072	CAZA2_BOVIN
4	53763286	53876655	ENSBTAG00000006161	MET_BOVIN
4	54006275	54041856	ENSBTAG00000017869	CAV1_BOVIN
4	54061787	54069123	ENSBTAG00000019102	CAV2_BOVIN
4	54309537	54418193	ENSBTAG00000021204	TES_BOVIN
4	54477457	54738781	ENSBTAG00000014228	TFEC_BOVIN
4	54915364	54915453	ENSBTAG00000045017	U6
4	55431831	55432359	ENSBTAG00000025651	-
4	55682813	55781159	ENSBTAG00000021543	A7E309_BOVIN
4	55828358	55828494	ENSBTAG00000043905	U4
4	55928285	55928358	ENSBTAG00000045311	-
4	56011681	56088440	ENSBTAG00000011246	FOXP2
4	56684210	56685143	ENSBTAG00000032749	-
4	56904944	56944621	ENSBTAG00000006733	PPP1R3A
4	57718338	57722322	ENSBTAG00000032844	Q0VCB9_BOVIN
4	57867110	57942278	ENSBTAG00000007608	LOC538658
4	57959799	58017608	ENSBTAG00000021967	TM168_BOVIN
4	58047564	58048953	ENSBTAG00000024361	-
4	58248949	58259419	ENSBTAG00000010555	CG053_BOVIN
4	58263838	58287524	ENSBTAG00000010549	Q3T117_BOVIN
4	59074397	59215617	ENSBTAG00000004398	IMP2L_BOVIN
4	59162400	59163691	ENSBTAG00000038754	HIGD1D
4	59532798	59535170	ENSBTAG00000004399	LRRN3
4	59823270	60032232	ENSBTAG00000038334	IMMP2L
4	60695797	60696455	ENSBTAG00000020620	-
4	60983838	60984904	ENSBTAG00000032713	-
4	61509550	61509679	ENSBTAG00000042183	SNORA20
4	61884416	61890499	ENSBTAG00000021869	THAP5_BOVIN
4	68885073	68918020	ENSBTAG00000039231	CG041_BOVIN
4	68972149	69009078	ENSBTAG00000000521	PLEKHA8
4	69033980	69044604	ENSBTAG00000007870	Q3B7M8_BOVIN
4	69060818	69123400	ENSBTAG00000016223	SCRN1_BOVIN
4	74685098	74768785	ENSBTAG00000007136	ADAM22
4	74779850	74802151	ENSBTAG00000010390	Q0IIA3_BOVIN
4	74839046	74867741	ENSBTAG00000002340	STEAP4
4	74948342	74948448	ENSBTAG00000043385	U6
4	75364649	75365311	ENSBTAG00000032393	Q0II67_BOVIN
4	75574520	75574628	ENSBTAG00000042914	U6
4	75603717	75606799	ENSBTAG00000015800	-
4	75883224	75883342	ENSBTAG00000032390	5S_rRNA
4	76108861	76108979	ENSBTAG00000039369	5S_rRNA
4	76842405	76848829	ENSBTAG00000032190	-
4	76918985	76925895	ENSBTAG00000015749	STEAP1
4	76963339	76988519	ENSBTAG00000003506	A0JNK9_BOVIN
4	77000791	77060813	ENSBTAG00000003508	C7orf63
4	77090638	77117549	ENSBTAG00000032166	GTPBA_BOVIN
4	77132017	77144460	ENSBTAG00000013226	Q2KI02_BOVIN
4	77162017	77173753	ENSBTAG00000043980	-
4	83085068	83290006	ENSBTAG00000037466	LOC100125578
4	83459734	83839366	ENSBTAG00000032121	C7orf10
4	83854765	83856805	ENSBTAG00000018715	Q0P5G2_BOVIN
4	83879948	84001394	ENSBTAG00000001528	CDK13
4	84120019	84130248	ENSBTAG00000006661	Q3ZCK2_BOVIN
4	84304871	84318962	ENSBTAG00000013648	A6QQX4_BOVIN
4	84331281	84335322	ENSBTAG00000001892	Q17QF7_BOVIN
4	85089220	85089347	ENSBTAG00000042795	SNORA44
4	85117512	85305627	ENSBTAG00000007305	A3KN15_BOVIN
4	88027037	88027109	ENSBTAG00000044947	-
4	88274060	88289016	ENSBTAG00000032077	KCND2
4	88326372	88391739	ENSBTAG00000015337	TSN12_BOVIN
4	88488286	88514323	ENSBTAG00000016332	ING3
4	88526968	88841316	ENSBTAG00000002938	C7orf58
4	88915783	88970013	ENSBTAG00000007976	A5PKI3_BOVIN
4	89218062	89218402	ENSBTAG00000044925	7SK
4	89353305	89560551	ENSBTAG00000012119	Q28182_BOVIN
4	89567217	89639793	ENSBTAG00000012128	AASS_BOVIN
4	89676905	89678744	ENSBTAG00000009823	CBX3
4	89766920	89769219	ENSBTAG00000005103	FEZF1
4	89785268	90365700	ENSBTAG00000005110	A7MB25_BOVIN
4	90458535	90459440	ENSBTAG00000032049	Q2ABB7_BOVIN
4	90515233	90596105	ENSBTAG00000006674	SLC13A1
4	91889428	91889534	ENSBTAG00000042656	U6
4	92056134	92056240	ENSBTAG00000042864	U6
4	92120901	92121703	ENSBTAG00000012301	-
4	92147913	92166033	ENSBTAG00000013732	Q0VD43_BOVIN
4	92220758	92317103	ENSBTAG00000013180	POT1
4	93196543	93196630	ENSBTAG00000044314	-
4	93859361	94344029	ENSBTAG00000044094	GRM8
4	94060707	94064899	ENSBTAG00000024304	-
4	94113789	94113913	ENSBTAG00000044941	SNORA43
4	94505277	94505372	ENSBTAG00000030030	bta-mir-592
4	111885800	112268474	ENSBTAG00000017676	TPK1_BOVIN
4	116300242	116333211	ENSBTAG00000009426	EZH2
4	116416127	116416218	ENSBTAG00000043936	Y_RNA
4	116466144	116466239	ENSBTAG00000042676	Y_RNA
4	116485910	116486011	ENSBTAG00000043461	Y_RNA
4	116490278	116490389	ENSBTAG00000043086	Y_RNA
4	116504651	116521601	ENSBTAG00000017143	PDIA4_BOVIN
4	116537253	116549369	ENSBTAG00000014768	ZNF786
4	116564824	116586548	ENSBTAG00000020445	ZNF398
4	116598449	116611010	ENSBTAG00000020448	ZNF282
4	116621970	116622090	ENSBTAG00000029237	5S_rRNA
4	116644532	116647797	ENSBTAG00000000389	ZNF212
4	116659027	116668194	ENSBTAG00000002445	ZNF783
4	116713155	116713463	ENSBTAG00000044453	7SK
4	116739454	116759724	ENSBTAG00000002810	A6QPN3_BOVIN
4	116791002	116813158	ENSBTAG00000031106	ZN746_BOVIN
4	116874029	116889111	ENSBTAG00000010219	KRBA1
4	116919650	116925699	ENSBTAG00000019844	ZNF467
4	116930991	116983226	ENSBTAG00000008542	SSPO_BOVIN
4	116996085	117017883	ENSBTAG00000039594	ZNF862
4	117020883	117026039	ENSBTAG00000006022	VA0E2_BOVIN
4	117054456	117055100	ENSBTAG00000031059	LRC61_BOVIN
4	117055628	117058682	ENSBTAG00000004215	RARR2_BOVIN
4	117089233	117092046	ENSBTAG00000038241	REPI1_BOVIN
4	117115179	117128131	ENSBTAG00000007983	ZNF775
4	117159175	117181269	ENSBTAG00000014402	GIMAP8
4	117204738	117213575	ENSBTAG00000009850	Q3SX31_BOVIN
4	117247217	117252273	ENSBTAG00000039588	A1A4L9_BOVIN
4	117264308	117266168	ENSBTAG00000001198	Q2KIV6_BOVIN
4	117308881	117312000	ENSBTAG00000005608	GIMAP6
4	117335899	117342271	ENSBTAG00000039928	Q1RMI4_BOVIN
4	117380581	117388997	ENSBTAG00000030940	Q2KJJ4_BOVIN
4	117399666	117407491	ENSBTAG00000040331	A4IFP6_BOVIN
4	117566692	117577435	ENSBTAG00000008550	A6QPT3_BOVIN
4	117605738	117607558	ENSBTAG00000037510	GIMAP1
4	117627971	117629221	ENSBTAG00000004894	Q3ZBC3_BOVIN
4	117639811	117642837	ENSBTAG00000000715	LOC530077
4	117680114	117688783	ENSBTAG00000016766	A6H741_BOVIN
4	117682930	117683060	ENSBTAG00000028860	5S_rRNA
4	117689297	117693718	ENSBTAG00000012078	T176A_BOVIN
4	117731194	117743729	ENSBTAG00000005419	Q3MHQ1_BOVIN
4	117806924	117838384	ENSBTAG00000004078	KCNH2
4	117855527	117873782	ENSBTAG00000017680	NOS3_BOVIN
4	117873798	117881146	ENSBTAG00000012031	-
4	117884144	117901516	ENSBTAG00000007759	Q1JPH5_BOVIN
4	117903455	117907424	ENSBTAG00000007762	ACCN3
4	117908548	117912901	ENSBTAG00000007766	CDK5_BOVIN
4	117917252	117929812	ENSBTAG00000011226	Q7YRN0_BOVIN
4	117929912	117934421	ENSBTAG00000011228	Q58DV4_BOVIN
4	117934741	117937164	ENSBTAG00000011229	TMUB1_BOVIN
4	117940377	117995737	ENSBTAG00000008468	AGAP3
4	117999469	118020311	ENSBTAG00000011120	GBX1
4	118027408	118038724	ENSBTAG00000016752	ASB10
4	118040834	118057441	ENSBTAG00000018838	LOC616267
4	118059861	118062847	ENSBTAG00000024204	-
4	118065814	118080522	ENSBTAG00000000607	ABCF2_BOVIN
4	118100935	118105241	ENSBTAG00000014371	CHPF2
4	118104981	118105098	ENSBTAG00000036355	bta-mir-671
4	118105517	118138732	ENSBTAG00000014372	Q17QK5_BOVIN
4	118151215	118151390	ENSBTAG00000009092	-
4	118184860	118224078	ENSBTAG00000004540	NUB1_BOVIN
4	118228781	118242035	ENSBTAG00000006232	WDR86
4	118274384	118278479	ENSBTAG00000003019	CRYGN
4	118301814	118353690	ENSBTAG00000031861	RHEB_BOVIN
4	118383509	118681815	ENSBTAG00000002917	PRKAG2
4	119687208	119687308	ENSBTAG00000039177	5S_rRNA
4	119709911	119710252	ENSBTAG00000009002	-
4	120607547	121128823	ENSBTAG00000021941	DPP6_BOVIN
4	120611347	120611436	ENSBTAG00000037363	-
4	120727339	120727434	ENSBTAG00000043753	Vault
4	121144203	121207269	ENSBTAG00000017505	PAXI1_BOVIN
4	121237255	121254124	ENSBTAG00000002891	HTR5A
4	121359184	121371894	ENSBTAG00000001592	INSI1_BOVIN
4	121455056	121458766	ENSBTAG00000018917	EN2
4	121494319	121500350	ENSBTAG00000000397	CNPY1
4	121578450	121578556	ENSBTAG00000042608	U6
4	121590080	121695104	ENSBTAG00000010243	RBM33
4	121631384	121631621	ENSBTAG00000038657	-
4	121712776	121724399	ENSBTAG00000040152	-
4	121718776	121725675	ENSBTAG00000024552	SHH
4	122377091	122416483	ENSBTAG00000020335	RNF32
4	122489830	122564707	ENSBTAG00000030817	Q2T9Y7_BOVIN
4	122616532	122628773	ENSBTAG00000016435	LOC618228
4	122647557	122653076	ENSBTAG00000030876	MNX1
4	122758017	122849050	ENSBTAG00000008025	UBE3C
4	122890905	122891030	ENSBTAG00000042269	U6atac
4	122897893	122945470	ENSBTAG00000000771	DNJB6_BOVIN
4	123005691	123431725	ENSBTAG00000004958	PTPRN2
4	123025181	123025267	ENSBTAG00000029877	bta-mir-153-2
4	123633564	123704821	ENSBTAG00000016131	Q0V8K4_BOVIN
4	123638592	123638710	ENSBTAG00000030857	5S_rRNA
4	123728709	123806981	ENSBTAG00000005483	A6QP60_BOVIN
4	123821776	123867074	ENSBTAG00000024157	Q1JPD7_BOVIN
4	123921852	123977782	ENSBTAG00000037649	VIPR2
5	4355434	4356142	ENSBTAG00000035083	A0JNM0_BOVIN
5	4790185	4798323	ENSBTAG00000044165	KCNC2
5	10705353	10990081	ENSBTAG00000011792	SYT1
5	11107588	11226655	ENSBTAG00000043949	PAWR
5	11127340	11127475	ENSBTAG00000043121	SNORA5
5	11281776	11446885	ENSBTAG00000014609	A6QPI0_BOVIN
5	11744437	11826711	ENSBTAG00000007452	-
5	11862446	11899087	ENSBTAG00000011336	-
5	12018920	12250321	ENSBTAG00000026977	PTPRQ
5	12228463	12228588	ENSBTAG00000042952	U6
5	12274723	12276538	ENSBTAG00000014003	MYF6_BOVIN
5	12283762	12286997	ENSBTAG00000026972	MYF5_BOVIN
5	12350876	12506415	ENSBTAG00000011367	LIN7A_BOVIN
5	12988005	13459980	ENSBTAG00000003036	PPFIA2
5	13350847	13351225	ENSBTAG00000033884	CCD72_BOVIN
5	14004181	14010604	ENSBTAG00000036282	TAP26_BOVIN
5	14010401	14123965	ENSBTAG00000008382	LOC513885
5	15833235	15833794	ENSBTAG00000014765	-
5	16540482	16542192	ENSBTAG00000033819	-
5	16666987	16667087	ENSBTAG00000045384	U6
5	16761234	16793788	ENSBTAG00000018432	S6A15_BOVIN
5	16935522	16958858	ENSBTAG00000027900	LRRIQ1
5	16959450	16972163	ENSBTAG00000033781	-
5	17030475	17030581	ENSBTAG00000042323	U6
5	17180171	17201787	ENSBTAG00000014977	ALX1
5	17730456	17731694	ENSBTAG00000026966	RASSF9
5	17794092	17805760	ENSBTAG00000005305	NEUT_BOVIN
5	17883148	17883256	ENSBTAG00000043827	5S_rRNA
5	17930144	17940976	ENSBTAG00000011153	MGAT4C
5	43916430	44123353	ENSBTAG00000016260	LRRK2
5	44269741	44789147	ENSBTAG00000043962	SLC2A13
5	63248809	63250198	ENSBTAG00000015219	LOC787945
5	63370088	63371962	ENSBTAG00000023244	LOC787991
5	63411603	63412526	ENSBTAG00000024691	OR6C1
5	63419533	63420861	ENSBTAG00000009999	LOC788027
5	63487800	63490035	ENSBTAG00000026029	LOC788114
5	63504195	63504662	ENSBTAG00000022939	-
5	100124907	100188596	ENSBTAG00000013541	LMO3_BOVIN
5	113355974	113418209	ENSBTAG00000020699	TSN11_BOVIN
5	113427312	113432572	ENSBTAG00000013759	LOC540132
5	113499418	113501137	ENSBTAG00000040104	-
5	113644125	113704622	ENSBTAG00000019788	TEAD4
5	113714901	113745381	ENSBTAG00000015879	A5PJN9_BOVIN
5	113746398	113749464	ENSBTAG00000015878	CL032_BOVIN
5	113757971	113769113	ENSBTAG00000015875	FOXM1
5	113770666	113774081	ENSBTAG00000030325	A5PKC8_BOVIN
5	113789786	113796487	ENSBTAG00000007611	NRIP2
5	113798273	113807572	ENSBTAG00000007609	ITFG2
5	113816230	113824044	ENSBTAG00000007605	FKBP4_BOVIN
5	113836779	113868645	ENSBTAG00000007093	DDX11
5	113868628	113884501	ENSBTAG00000011902	WASH1_BOVIN
5	114717781	114958856	ENSBTAG00000013658	ERC1
5	115020741	115023552	ENSBTAG00000007786	FXL14_BOVIN
5	115048086	115060227	ENSBTAG00000001341	WNT5B
5	115115506	115135053	ENSBTAG00000009050	Q32KM7_BOVIN
5	115141467	115206975	ENSBTAG00000021994	CACNA2D4
5	115161019	115166684	ENSBTAG00000021995	LRTM2
5	115197895	115197984	ENSBTAG00000042531	SNORA42
5	115224518	115266985	ENSBTAG00000030285	DCP1B_BOVIN
5	115664481	115788075	ENSBTAG00000010660	Q704P5_BOVIN
5	115803607	115817954	ENSBTAG00000011067	IL17RA
5	115834639	115845830	ENSBTAG00000016995	Q58D58_BOVIN
5	115851943	115859858	ENSBTAG00000017313	CECR1
5	116102891	116154024	ENSBTAG00000013956	Q08DR3_BOVIN
5	116157366	116174872	ENSBTAG00000013988	Q05KI5_BOVIN
5	116182238	116210808	ENSBTAG00000006696	MICAL3
5	116222627	116255175	ENSBTAG00000006706	-
5	116373613	116381393	ENSBTAG00000011826	A6QPK4_BOVIN
5	116385314	116385412	ENSBTAG00000044778	U6
5	116394654	116413200	ENSBTAG00000018530	TBA8_BOVIN
5	116443921	116451749	ENSBTAG00000030258	BORG5_BOVIN
5	116452185	116458448	ENSBTAG00000021615	Q0VBW6_BOVIN
5	116478967	116498020	ENSBTAG00000006464	A6QNV4_BOVIN
5	116504243	116516509	ENSBTAG00000030257	SH3BP1
5	116518492	116524262	ENSBTAG00000030255	PLPP_BOVIN
5	116534343	116535537	ENSBTAG00000015089	LEG1_BOVIN
5	116539031	116544051	ENSBTAG00000015092	NOL12_BOVIN
5	116541310	116541376	ENSBTAG00000044897	bta-mir-2438
5	116568174	116570672	ENSBTAG00000015679	-
5	116587426	116612565	ENSBTAG00000002539	Q2KHZ0_BOVIN
5	116686644	116688870	ENSBTAG00000038439	H10_BOVIN
5	116689349	116696039	ENSBTAG00000008434	KBL_BOVIN
5	116700635	116702304	ENSBTAG00000008857	GALR3
5	116710005	116720619	ENSBTAG00000010789	ANR54_BOVIN
5	116720587	116720686	ENSBTAG00000036393	bta-mir-658
5	116734006	116756985	ENSBTAG00000010790	EIF3L_BOVIN
5	116735840	116822839	ENSBTAG00000004820	RPAB2_BOVIN
5	116778362	116804248	ENSBTAG00000037703	MICALL1
5	116806652	116814437	ENSBTAG00000019563	Q2YDG4_BOVIN
5	116827636	116837462	ENSBTAG00000004822	SOX10
5	116903561	116920423	ENSBTAG00000015268	PICK1_BOVIN
5	116922870	116927513	ENSBTAG00000015275	B2DG17_BOVIN
5	116930255	116959836	ENSBTAG00000015290	BAIAP2L2
5	116961113	117007399	ENSBTAG00000014015	PLA2G6
5	117033751	117041465	ENSBTAG00000021435	MAFF
5	117044385	117094577	ENSBTAG00000009668	T184B_BOVIN
5	117120411	117155137	ENSBTAG00000007546	Q0VC49_BOVIN
5	119520714	119537263	ENSBTAG00000030222	LMBL2_BOVIN
5	119531961	119532030	ENSBTAG00000044451	bta-mir-2441
5	119542112	119547420	ENSBTAG00000040106	CHADL
5	119551066	119578397	ENSBTAG00000012481	A8KC67_BOVIN
5	119581955	119582061	ENSBTAG00000042633	U6
5	119612496	119644400	ENSBTAG00000002782	ZC3H7B
5	119652114	119672163	ENSBTAG00000016580	TEF
5	119772236	119784777	ENSBTAG00000005311	RPC8_BOVIN
5	119860146	119883096	ENSBTAG00000006103	Q3ZBM3_BOVIN
5	119887678	119896470	ENSBTAG00000006104	NH2L1_BOVIN
5	119909169	119964910	ENSBTAG00000004488	MEI1
5	119965806	119965940	ENSBTAG00000043521	SNORA70
5	119966191	119966356	ENSBTAG00000035120	-
5	119967091	119981756	ENSBTAG00000021173	CCDC134
5	120009639	120041590	ENSBTAG00000014265	SREBF2
5	120037611	120037679	ENSBTAG00000029975	bta-mir-33a
5	120058527	120065284	ENSBTAG00000026489	TNFRSF13C
5	120074305	120086297	ENSBTAG00000009956	CENPM_BOVIN
5	120118316	120137926	ENSBTAG00000013173	SEPT3_BOVIN
5	120139637	120169324	ENSBTAG00000013174	WBP2L_BOVIN
5	120182058	120190242	ENSBTAG00000009506	NAGAB_BOVIN
5	120193444	120198105	ENSBTAG00000009507	F109B_BOVIN
5	120198466	120202165	ENSBTAG00000009508	CV032_BOVIN
5	120203276	120214280	ENSBTAG00000009509	NDUA6_BOVIN
5	120225111	120234135	ENSBTAG00000038146	A5PJE2_BOVIN
5	120235501	120239958	ENSBTAG00000026502	Q2KJJ2_BOVIN
5	120240865	120246555	ENSBTAG00000037632	LOC100137867
5	120247957	120252391	ENSBTAG00000026501	CP2DE_BOVIN
5	120260419	120309324	ENSBTAG00000000662	TCF20
5	120260660	120260735	ENSBTAG00000044478	bta-mir-2442
5	120468924	120486896	ENSBTAG00000005018	NFAM1
5	120576311	120595243	ENSBTAG00000016507	SERHL2
5	120594476	120602447	ENSBTAG00000016510	A8YXZ6_BOVIN
5	120605838	120628971	ENSBTAG00000016511	A7YW33_BOVIN
5	120629286	120629435	ENSBTAG00000037110	U12
5	120632335	120647416	ENSBTAG00000016516	NB5R3_BOVIN
5	120703570	120704638	ENSBTAG00000026497	LOC618369
5	120731779	120732348	ENSBTAG00000030199	LOC786131
5	120787555	120823865	ENSBTAG00000001057	ARFG3_BOVIN
5	120863866	120982399	ENSBTAG00000019290	Q1RMR9_BOVIN
5	121002212	121037497	ENSBTAG00000012030	TTLL1_BOVIN
5	121083807	121095393	ENSBTAG00000002413	A6QNL8_BOVIN
5	121103387	121116024	ENSBTAG00000018073	TSPO_BOVIN
5	121118048	121135201	ENSBTAG00000001708	Q08E58_BOVIN
5	121152013	121228617	ENSBTAG00000011275	SCUBE1
5	121314544	121314675	ENSBTAG00000039694	-
5	121332612	121332737	ENSBTAG00000038410	-
5	121512900	121569985	ENSBTAG00000021978	A6QLQ6_BOVIN
5	121579610	121593928	ENSBTAG00000008057	A4IFQ5_BOVIN
5	121657266	121671360	ENSBTAG00000003574	LOC789734
5	121845458	121846012	ENSBTAG00000012425	LDOC1L
5	121866484	121866594	ENSBTAG00000039074	-
5	122097667	122123708	ENSBTAG00000039784	A6H725_BOVIN
5	122146465	122183936	ENSBTAG00000008858	-
5	122198339	122218382	ENSBTAG00000006973	PHF21B
5	122305060	122305174	ENSBTAG00000042483	SNORA11
5	122385042	122403989	ENSBTAG00000017652	Q32L21_BOVIN
5	122414001	122424349	ENSBTAG00000006776	LOC100138505
5	122416962	122417026	ENSBTAG00000038882	bta-mir-1249
5	122486296	122494806	ENSBTAG00000009913	UPK3A_BOVIN
5	122528848	122542214	ENSBTAG00000010590	Q2T9Z4_BOVIN
5	122545768	122636164	ENSBTAG00000024132	Q32PA6_BOVIN
5	122636269	122647095	ENSBTAG00000003594	RIBC2_BOVIN
5	122706254	122786505	ENSBTAG00000012088	A5D7S8_BOVIN
5	122847049	122987730	ENSBTAG00000009351	ATX10_BOVIN
5	123119329	123143996	ENSBTAG00000009532	WNT7B
5	123307212	123307285	ENSBTAG00000029772	bta-let-7a-3
5	123307467	123307539	ENSBTAG00000045309	bta-mir-2443
5	123308012	123308092	ENSBTAG00000036417	bta-let-7b
5	123337804	123408106	ENSBTAG00000008063	Q5EA13_BOVIN
5	123415027	123423387	ENSBTAG00000008065	CV040_BOVIN
5	123432651	123440963	ENSBTAG00000008066	PKDREJ
5	123444821	123517970	ENSBTAG00000003017	A8E4R1_BOVIN
5	123493805	123541792	ENSBTAG00000007102	A6QQW4_BOVIN
5	123546232	123561618	ENSBTAG00000005595	Q32L44_BOVIN
5	123568606	123708525	ENSBTAG00000008036	CELSR1
5	123797690	123834701	ENSBTAG00000021803	A6QQM2_BOVIN
5	123900148	124159104	ENSBTAG00000012291	Q1RMX5_BOVIN
5	124162581	124162647	ENSBTAG00000044449	bta-mir-2284h
5	125488306	125666769	ENSBTAG00000022986	FAM19A5
5	125748274	125748489	ENSBTAG00000030185	-
5	125752487	125753509	ENSBTAG00000026385	-
6	8794559	8795116	ENSBTAG00000034849	LOC526064
6	9920723	9921382	ENSBTAG00000000119	-
6	10292718	10293048	ENSBTAG00000004437	-
6	10811434	10812248	ENSBTAG00000009280	-
6	11585770	11863188	ENSBTAG00000003131	NDST4
6	12001966	12112517	ENSBTAG00000004574	A4IFB0_BOVIN
6	12525517	12526034	ENSBTAG00000011299	LOC100138193
6	34441566	34441672	ENSBTAG00000042132	U6
6	35765442	36099829	ENSBTAG00000019808	F190A_BOVIN
6	38231086	38327423	ENSBTAG00000021584	LCORL
6	40949087	40965671	ENSBTAG00000037519	-
6	41026430	41027020	ENSBTAG00000000427	-
6	50159325	50159442	ENSBTAG00000029625	5S_rRNA
6	50550597	50550730	ENSBTAG00000042574	SNORA70
6	50976991	50977102	ENSBTAG00000042907	Y_RNA
6	51178210	51178308	ENSBTAG00000044365	U6
6	51515930	51525503	ENSBTAG00000000061	PCDH7
6	66951630	67047315	ENSBTAG00000012296	A6QQP6_BOVIN
6	67198924	67340085	ENSBTAG00000011817	GBRA2_BOVIN
6	76387918	76388146	ENSBTAG00000019874	-
6	76598344	76598400	ENSBTAG00000040441	-
6	78079548	78079643	ENSBTAG00000043492	Y_RNA
6	80358971	80678432	ENSBTAG00000013918	LPHN3_BOVIN
6	82856028	82856437	ENSBTAG00000024445	-
6	82864442	82864547	ENSBTAG00000043627	5S_rRNA
6	83066690	83251820	ENSBTAG00000024826	TECRL_BOVIN
6	83665906	83666759	ENSBTAG00000031562	-
6	84172351	84223132	ENSBTAG00000009438	EPHA5
6	87241023	87257041	ENSBTAG00000022205	-
6	87259721	87259813	ENSBTAG00000045349	5S_rRNA
6	87350338	87368826	ENSBTAG00000003523	UGT2B15
6	87415905	87458670	ENSBTAG00000039647	Q0II94_BOVIN
6	87493802	87508189	ENSBTAG00000037561	-
6	87571825	87593582	ENSBTAG00000040247	-
6	87697350	87734569	ENSBTAG00000015047	A6QPD5_BOVIN
6	87826358	87841802	ENSBTAG00000023566	LOC512039
6	87895145	87920568	ENSBTAG00000004040	A6H7H4_BOVIN
6	88703298	88714570	ENSBTAG00000004793	AMBN_BOVIN
6	88739184	88756556	ENSBTAG00000010346	ENAM
6	88814640	88826877	ENSBTAG00000002928	AMTN
6	88884718	88885674	ENSBTAG00000007816	-
6	88905052	88914450	ENSBTAG00000018531	Q3SYR8_BOVIN
6	88943643	88944812	ENSBTAG00000009310	Q32KT6_BOVIN
6	88984543	89051571	ENSBTAG00000016795	RUFY3
6	89074265	89093051	ENSBTAG00000008577	A6QPB2_BOVIN
6	89128509	89177449	ENSBTAG00000016290	MOBKL1A
6	89193885	89220017	ENSBTAG00000012397	DCK_BOVIN
6	89379718	89722590	ENSBTAG00000002348	S4A4_BOVIN
6	89883725	89921907	ENSBTAG00000013718	VTDB_BOVIN
6	90235716	90242482	ENSBTAG00000009070	NPFFR2
6	90346536	90625217	ENSBTAG00000006507	ADAMTS3
6	90846320	90846387	ENSBTAG00000042374	SNORD42
6	90892587	90892654	ENSBTAG00000042221	SNORD42
6	97784023	97784127	ENSBTAG00000043942	U6
6	98000385	98236768	ENSBTAG00000014324	Q08DG9_BOVIN
6	98956877	98957811	ENSBTAG00000032001	-
6	98983069	99043495	ENSBTAG00000040383	-
6	99218276	99245171	ENSBTAG00000017642	BMP3_BOVIN
6	99283495	99395305	ENSBTAG00000002978	D5HSX1_BOVIN
6	99284305	99284386	ENSBTAG00000044634	-
6	106669277	106702790	ENSBTAG00000017829	-
6	106732989	106778212	ENSBTAG00000006508	MAN2B2
6	106954448	107013407	ENSBTAG00000020598	PPP2R2C
6	107135490	107264643	ENSBTAG00000011170	JKIP1_BOVIN
6	107374016	107412147	ENSBTAG00000021729	LOC615433
6	117528777	117533723	ENSBTAG00000040333	QDPR
6	117549061	117570581	ENSBTAG00000027825	-
6	117808465	117810630	ENSBTAG00000005964	Q58D07_BOVIN
6	117819020	117822546	ENSBTAG00000039990	-
6	117868393	117899321	ENSBTAG00000017480	PDE6B_BOVIN
6	117901248	117902790	ENSBTAG00000017496	ATP5I_BOVIN
6	117906049	117913896	ENSBTAG00000031553	MFSD7
6	117910639	118047667	ENSBTAG00000014017	PCGF3_BOVIN
6	117960992	118155318	ENSBTAG00000018379	TM175_BOVIN
6	118086531	118134776	ENSBTAG00000019188	Q2KJH2_BOVIN
6	118155256	118166064	ENSBTAG00000017240	DGKQ
6	118177504	118191626	ENSBTAG00000007002	IDUA
6	118179291	118181835	ENSBTAG00000007001	SLC26A1
6	118184830	118184901	ENSBTAG00000045332	bta-mir-2449
6	118216357	118219180	ENSBTAG00000027464	FGFRL1
6	118254311	118266512	ENSBTAG00000002244	RNF212
6	118268839	118298077	ENSBTAG00000002247	-
6	118311167	118314777	ENSBTAG00000004261	Q2HJ62_BOVIN
6	118342834	118358432	ENSBTAG00000008480	A5D9F1_BOVIN
6	118445294	118459330	ENSBTAG00000012575	MAEA_BOVIN
6	118466833	118487042	ENSBTAG00000012577	LOC510550
6	118528282	118528359	ENSBTAG00000037349	-
6	118751395	118766910	ENSBTAG00000001328	Q2YDN0_BOVIN
6	118768791	118773179	ENSBTAG00000011042	TM129_BOVIN
6	118773830	118783045	ENSBTAG00000011044	A6QL93_BOVIN
6	118827587	118840380	ENSBTAG00000007164	Q95M13_BOVIN
6	118847335	118872694	ENSBTAG00000020108	LETM1_BOVIN
6	118987389	119029770	ENSBTAG00000007986	WHSC1
6	119027673	119027796	ENSBTAG00000044614	SCARNA23
6	119033897	119048563	ENSBTAG00000017921	A6QQS5_BOVIN
6	119067210	119068965	ENSBTAG00000031395	A0JNN8_BOVIN
6	119120938	119123245	ENSBTAG00000031364	LOC614317
6	119128551	119278922	ENSBTAG00000017296	POLN
6	119318986	119334542	ENSBTAG00000024787	A7YWB9_BOVIN
6	119341676	119349171	ENSBTAG00000015209	Q0VCC9_BOVIN
6	119360285	119412174	ENSBTAG00000006683	ZFYVE28
6	119561116	119595261	ENSBTAG00000027453	Q1RMV7_BOVIN
6	119690034	119691882	ENSBTAG00000031342	-
6	119701656	119753953	ENSBTAG00000009744	LOC534755
6	119778500	119805699	ENSBTAG00000015126	-
6	119859654	120582446	ENSBTAG00000043995	-
6	119874699	119891048	ENSBTAG00000013996	SH3BP2
6	119903046	119991957	ENSBTAG00000021128	ADD1
6	119940920	119941039	ENSBTAG00000043229	U6
6	119993156	119997037	ENSBTAG00000021130	MFS10_BOVIN
6	119999267	120014302	ENSBTAG00000001504	A5PKD1_BOVIN
6	120029916	120072154	ENSBTAG00000001505	GRK4
6	120080853	120203941	ENSBTAG00000001506	HTT
6	120136359	120136430	ENSBTAG00000044800	bta-mir-2450c
6	120136892	120136964	ENSBTAG00000044768	-
6	120137001	120137073	ENSBTAG00000045011	bta-mir-2450b
6	120137271	120137343	ENSBTAG00000044399	bta-mir-2450a
6	120137380	120137452	ENSBTAG00000045254	-
6	120137487	120137559	ENSBTAG00000045483	-
6	120201649	120201715	ENSBTAG00000044649	bta-mir-2451
6	120203385	120219614	ENSBTAG00000003776	C4orf44
6	120268039	120302574	ENSBTAG00000016714	RGS12
6	120311293	120319279	ENSBTAG00000017335	HGFAC
6	120336170	120353785	ENSBTAG00000009742	DOK7
6	120367116	120381017	ENSBTAG00000000073	Q148K7_BOVIN
6	120390010	120390085	ENSBTAG00000044695	bta-mir-1777a
6	120466041	120466162	ENSBTAG00000036603	5S_rRNA
6	120803190	120807161	ENSBTAG00000031197	HMX1
6	121027231	121050721	ENSBTAG00000014803	A3KN58_BOVIN
6	121098926	121123877	ENSBTAG00000004797	LOC513470
6	121182596	121226399	ENSBTAG00000004893	A4IFA4_BOVIN
6	121286785	121288150	ENSBTAG00000003766	Q0VCC3_BOVIN
6	121395738	121444168	ENSBTAG00000019427	LOC514704
6	121477611	121579496	ENSBTAG00000005493	TBC14_BOVIN
6	121583139	121584549	ENSBTAG00000031149	A6QPC4_BOVIN
6	121590276	121590354	ENSBTAG00000044374	bta-mir-2453
6	121597557	121611611	ENSBTAG00000010181	GRPE1_BOVIN
6	121693327	121693481	ENSBTAG00000044555	7SK
6	121910430	121912908	ENSBTAG00000012458	A6QQF0_BOVIN
6	122213300	122260420	ENSBTAG00000027434	SORCS2
6	122278173	122422550	ENSBTAG00000012464	AFAP1
6	122436901	122540027	ENSBTAG00000015926	ABLIM2
6	122474331	122474411	ENSBTAG00000036422	bta-mir-95
7	2445279	2446734	ENSBTAG00000034901	HIST3H2BB
7	2446997	2448505	ENSBTAG00000037964	A4IFU5_BOVIN
7	2502132	2503445	ENSBTAG00000034898	LOC518318
7	2538557	2543505	ENSBTAG00000018673	TRI17_BOVIN
7	2544435	2552310	ENSBTAG00000039246	A0JN74_BOVIN
7	2565421	2565987	ENSBTAG00000007820	-
7	2583362	2595376	ENSBTAG00000001604	A6QQE0_BOVIN
7	2597993	2624492	ENSBTAG00000040028	A7MB72_BOVIN
7	2643694	2679142	ENSBTAG00000017089	-
7	2874241	2884114	ENSBTAG00000014918	LOC506009
7	2890053	2899650	ENSBTAG00000014916	CXG2_BOVIN
7	2900617	2910928	ENSBTAG00000014775	KGUA_BOVIN
7	2910588	2914483	ENSBTAG00000020721	RM55_BOVIN
7	2915334	2917589	ENSBTAG00000020720	MMTA2_BOVIN
7	2918819	2936881	ENSBTAG00000007725	ARF1_BOVIN
7	2954860	2962506	ENSBTAG00000039397	WNT3A
7	3078494	3082616	ENSBTAG00000020267	WNT9A
7	3595399	3610955	ENSBTAG00000007128	Q148L2_BOVIN
7	3616603	3626342	ENSBTAG00000015144	A4FV18_BOVIN
7	3628361	3630444	ENSBTAG00000004652	LPAR2
7	3647188	3647294	ENSBTAG00000042425	U6
7	3680882	3688461	ENSBTAG00000009975	PBX4
7	3705620	3714077	ENSBTAG00000014969	CILP2
7	3714667	3723736	ENSBTAG00000014968	YJEFN3
7	3724298	3732557	ENSBTAG00000007812	NDUAD_BOVIN
7	3733305	3734165	ENSBTAG00000006649	TSSK6
7	3739935	3835792	ENSBTAG00000003034	A7YY50_BOVIN
7	3852530	3888656	ENSBTAG00000006124	LOC528175
7	3872030	3872136	ENSBTAG00000042500	U6
7	3889006	3921066	ENSBTAG00000006116	A4FV64_BOVIN
7	3923956	3930502	ENSBTAG00000016042	TM6SF2
7	3935068	3938507	ENSBTAG00000001765	HAPLN4
7	3944008	3965760	ENSBTAG00000001764	A8KC79_BOVIN
7	3980802	3983016	ENSBTAG00000001763	NR2CA_BOVIN
7	3982523	3987683	ENSBTAG00000001762	A6QNS0_BOVIN
7	3988471	3997262	ENSBTAG00000025817	MEF2BNB
7	4018578	4022623	ENSBTAG00000001818	MEF2B
7	4028739	4042917	ENSBTAG00000001817	A5D7B0_BOVIN
7	4047039	4057107	ENSBTAG00000001816	SLC25A42
7	4094503	4110400	ENSBTAG00000013291	A6H718_BOVIN
7	4112310	4139875	ENSBTAG00000013288	SFRS14
7	4204469	4210477	ENSBTAG00000000813	LOC508124
7	4211305	4219070	ENSBTAG00000000811	A1L507_BOVIN
7	4219267	4237427	ENSBTAG00000000810	COPE_BOVIN
7	4240212	4258040	ENSBTAG00000037729	A4FUG2_BOVIN
7	4259716	4261442	ENSBTAG00000020923	GDF1
7	4261807	4295016	ENSBTAG00000020922	UPF1
7	4348681	4357055	ENSBTAG00000004630	COMP_BOVIN
7	4357588	4442742	ENSBTAG00000010379	Q0V8A0_BOVIN
7	4382580	4382683	ENSBTAG00000042781	U6
7	4456381	4460590	ENSBTAG00000014114	KLHL26
7	4479496	4479595	ENSBTAG00000045206	U6
7	4503378	4509242	ENSBTAG00000007698	TM59L_BOVIN
7	4517863	4525833	ENSBTAG00000007741	CRLF1
7	4526449	4529094	ENSBTAG00000007739	CS060_BOVIN
7	4530707	4533091	ENSBTAG00000007737	UBIQ_BOVIN
7	4534316	4541788	ENSBTAG00000010545	CS050_BOVIN
7	4561223	4569996	ENSBTAG00000016264	Q05B91_BOVIN
7	4580994	4658379	ENSBTAG00000003587	ELL
7	4663839	4667034	ENSBTAG00000017482	INO1_BOVIN
7	4667661	4683061	ENSBTAG00000003947	Q0V8H9_BOVIN
7	4697938	4701071	ENSBTAG00000017273	LRC25_BOVIN
7	4704026	4705994	ENSBTAG00000015618	GDF15
7	4748488	4786821	ENSBTAG00000002566	PGPEP1
7	4775757	4775859	ENSBTAG00000042418	U6
7	4805585	4806641	ENSBTAG00000031681	-
7	4807980	4820538	ENSBTAG00000008578	LSM4_BOVIN
7	4839188	4840942	ENSBTAG00000001758	JUND_BOVIN
7	4855027	4866343	ENSBTAG00000024904	-
7	4894536	4905676	ENSBTAG00000039923	-
7	4911757	4916681	ENSBTAG00000033886	Q1ECS6_BOVIN
7	4933769	4944842	ENSBTAG00000010652	PDE4C
7	4950332	4956018	ENSBTAG00000010635	RAB3A_BOVIN
7	4956075	4959216	ENSBTAG00000025788	M17L2_BOVIN
7	4987177	4990533	ENSBTAG00000018349	A6QPN6_BOVIN
7	4993041	5005657	ENSBTAG00000002350	P85B_BOVIN
7	5008353	5048378	ENSBTAG00000002347	Q0P579_BOVIN
7	5056145	5074817	ENSBTAG00000011481	IL12RB1
7	5107390	5111892	ENSBTAG00000039335	A2VDR7_BOVIN
7	5117663	5140403	ENSBTAG00000008626	Q75NE5_BOVIN
7	5163375	5174012	ENSBTAG00000004604	CC124_BOVIN
7	5194081	5204790	ENSBTAG00000015830	B6ZBT4_BOVIN
7	5211720	5215112	ENSBTAG00000015831	RL18A_BOVIN
7	5212316	5212449	ENSBTAG00000043512	SNORA68
7	5241998	5255139	ENSBTAG00000020904	LOC538276
7	5258025	5259605	ENSBTAG00000025775	INSL3_BOVIN
7	5313781	5338283	ENSBTAG00000002136	FCHO1
7	5371312	5378424	ENSBTAG00000020709	MAP1S_BOVIN
7	5406814	5461979	ENSBTAG00000012682	UNC13A
7	5481287	5503695	ENSBTAG00000012678	GT251_BOVIN
7	5505391	5523726	ENSBTAG00000018946	FAM129C
7	5527553	5536101	ENSBTAG00000016783	6PGL_BOVIN
7	5542307	5581495	ENSBTAG00000016775	S27A1_BOVIN
7	5595269	5600194	ENSBTAG00000016773	NXNL1
7	5607146	5612984	ENSBTAG00000025767	TMEM221
7	5621133	5625196	ENSBTAG00000003914	F125A_BOVIN
7	5686576	5689322	ENSBTAG00000008021	BST2
7	5703722	5722611	ENSBTAG00000005434	Q3ZC85_BOVIN
7	5728433	5731678	ENSBTAG00000004200	GTPBP3
7	5735431	5748395	ENSBTAG00000017074	ANO8
7	5747857	5758879	ENSBTAG00000017068	DDA1_BOVIN
7	5761373	5762624	ENSBTAG00000014579	RM34_BOVIN
7	5764522	5771523	ENSBTAG00000025809	ABHD8_BOVIN
7	5774088	5777928	ENSBTAG00000012592	ANKLE1
7	5779192	5785124	ENSBTAG00000012587	MRI40_BOVIN
7	5785950	5786083	ENSBTAG00000045468	5S_rRNA
7	5788340	5797357	ENSBTAG00000015108	Q08DY7_BOVIN
7	5801505	5811850	ENSBTAG00000011136	NR2F6
7	5813980	5816066	ENSBTAG00000011135	Q0VBX0_BOVIN
7	6932226	6951510	ENSBTAG00000005289	A8E648_BOVIN
7	6951842	6967773	ENSBTAG00000002447	LOC508648
7	6969179	6969715	ENSBTAG00000027878	RPL12
7	6975701	7000231	ENSBTAG00000033222	CALR3_BOVIN
7	7009175	7134457	ENSBTAG00000009990	A7MB30_BOVIN
7	7262194	7262319	ENSBTAG00000042477	U6atac
7	7273032	7302580	ENSBTAG00000013329	AP1M1_BOVIN
7	9337308	9340068	ENSBTAG00000040305	LOC519492
7	9358596	9370207	ENSBTAG00000015186	ILVBL_BOVIN
7	9370211	9375086	ENSBTAG00000015184	SYDE1
7	9404192	9422089	ENSBTAG00000021818	CD97_BOVIN
7	9422201	9430751	ENSBTAG00000021820	Q5E970_BOVIN
7	9445509	9470671	ENSBTAG00000017037	PKN1_BOVIN
7	9471445	9473347	ENSBTAG00000017041	Q95M52_BOVIN
7	9477561	9481181	ENSBTAG00000000764	GIPC1
7	9502441	9506120	ENSBTAG00000016874	DNJB1_BOVIN
7	9516426	9543955	ENSBTAG00000012632	TECR_BOVIN
7	9544025	9548434	ENSBTAG00000012634	NDUB7_BOVIN
7	9683327	9730480	ENSBTAG00000003675	LPHN1_BOVIN
7	9701422	9868515	ENSBTAG00000016933	A5D7S4_BOVIN
7	9749948	9762378	ENSBTAG00000004085	ASF1B_BOVIN
7	9765104	9781832	ENSBTAG00000006642	KAPCA_BOVIN
7	9869291	9871069	ENSBTAG00000038437	RLN3
7	9903714	9933480	ENSBTAG00000008854	LOC520718
7	9934853	9944088	ENSBTAG00000008841	DCA15_BOVIN
7	9969045	9974068	ENSBTAG00000006073	PODNL1
7	9974947	9993266	ENSBTAG00000006068	A5PKI6_BOVIN
7	9994335	10013717	ENSBTAG00000006064	LOC614692
7	10016398	10018760	ENSBTAG00000000399	NANOS3
7	10020094	10020206	ENSBTAG00000029969	bta-mir-181d
7	10020276	10020372	ENSBTAG00000029839	bta-mir-181c
7	10035547	10036617	ENSBTAG00000035763	SAMD1
7	10037941	10040953	ENSBTAG00000016937	C19orf67
7	10046274	10048035	ENSBTAG00000016936	LOC539805
7	10407726	10749651	ENSBTAG00000014828	Q1ADE7_BOVIN
7	10697396	10699169	ENSBTAG00000016354	Q3T0B5_BOVIN
7	10701989	10705161	ENSBTAG00000016352	STX10
7	10710427	10713504	ENSBTAG00000016350	NACC1
7	10726611	10735698	ENSBTAG00000019325	A6QP09_BOVIN
7	10739244	10741251	ENSBTAG00000019329	LYL1
7	10750104	10812330	ENSBTAG00000018229	NFIX
7	10872559	10875028	ENSBTAG00000015117	G45IP_BOVIN
7	10875537	10881573	ENSBTAG00000015116	RD23A_BOVIN
7	10883303	10887133	ENSBTAG00000015114	CALR_BOVIN
7	10893382	10903482	ENSBTAG00000021374	A7MBD4_BOVIN
7	10906917	10923881	ENSBTAG00000016213	SYCE2
7	10922798	10929596	ENSBTAG00000016211	GCDH_BOVIN
7	10936715	10940935	ENSBTAG00000006083	Q0P5B6_BOVIN
7	10942210	10944622	ENSBTAG00000006082	DNS2A_BOVIN
7	10944747	10973754	ENSBTAG00000006080	MAST1
7	10977491	10980046	ENSBTAG00000006077	RTBDN
7	10992194	10999120	ENSBTAG00000009661	RNH2A_BOVIN
7	10999369	11002406	ENSBTAG00000012062	PRDX2_BOVIN
7	11005060	11006862	ENSBTAG00000012046	JUNB_BOVIN
7	11018009	11028537	ENSBTAG00000008654	A6QNS8_BOVIN
7	11028542	11036618	ENSBTAG00000025652	BEST2
7	11040067	11088742	ENSBTAG00000011837	ASNA_BOVIN
7	11050059	11053115	ENSBTAG00000011825	A3KN06_BOVIN
7	11057929	11074825	ENSBTAG00000011811	Q2KI57_BOVIN
7	13127568	13131554	ENSBTAG00000012745	Q2KHV8_BOVIN
7	13133154	13134077	ENSBTAG00000013536	P2RY11
7	13134517	13139141	ENSBTAG00000002734	EIF3G_BOVIN
7	13150583	13193577	ENSBTAG00000002736	DNMT1_BOVIN
7	13154956	13155027	ENSBTAG00000044942	bta-mir-2454
7	13211477	13219239	ENSBTAG00000002738	A2VDV6_BOVIN
7	13226999	13227102	ENSBTAG00000043419	U6
7	13234932	13244038	ENSBTAG00000001419	RM04_BOVIN
7	13276807	13287374	ENSBTAG00000010303	ICAM1_BOVIN
7	13287772	13288828	ENSBTAG00000010314	ICAM4
7	13290476	13297192	ENSBTAG00000010316	ICAM5
7	13301203	13304016	ENSBTAG00000038976	ZGLP1
7	13304524	13308930	ENSBTAG00000010318	ADXL_BOVIN
7	13309157	13322777	ENSBTAG00000015721	A4FUZ2_BOVIN
7	13323018	13330276	ENSBTAG00000015742	ICAM3_BOVIN
7	13340477	13366998	ENSBTAG00000011698	TYK2
7	13386553	13387530	ENSBTAG00000011699	CDC37_BOVIN
7	13422951	13448445	ENSBTAG00000012032	A6QQQ0_BOVIN
7	13468876	13477107	ENSBTAG00000003543	A7MBG4_BOVIN
7	13482518	13484325	ENSBTAG00000003544	S1PR5
7	13513009	13521499	ENSBTAG00000010727	A6QQI5_BOVIN
7	13521159	13530759	ENSBTAG00000010729	KRI1_BOVIN
7	13531215	13533695	ENSBTAG00000010731	CDN2D_BOVIN
7	13535173	13545895	ENSBTAG00000021160	AP1M2_BOVIN
7	13575568	13590254	ENSBTAG00000002628	CTL2_BOVIN
7	13596609	13623991	ENSBTAG00000040076	Q0V8D5_BOVIN
7	13636640	13639173	ENSBTAG00000038338	-
7	13646929	13647801	ENSBTAG00000037941	QTRT1
7	13659605	13747930	ENSBTAG00000013362	DYN2_BOVIN
7	13733560	13733630	ENSBTAG00000029890	bta-mir-199a-2
7	13748776	13752059	ENSBTAG00000010968	TMED1_BOVIN
7	13759046	13769030	ENSBTAG00000004224	C19orf38
7	13770317	13813274	ENSBTAG00000012048	CARM1
7	13813432	13819026	ENSBTAG00000025606	A7MB97_BOVIN
7	13819201	13821054	ENSBTAG00000013964	A5PJH4_BOVIN
7	13828525	13829358	ENSBTAG00000038109	-
7	13832490	13841077	ENSBTAG00000032364	-
7	13844156	13846155	ENSBTAG00000013826	-
7	13875439	13967394	ENSBTAG00000019220	SMCA4_BOVIN
7	13960094	13960213	ENSBTAG00000029206	5S_rRNA
7	13992167	13992273	ENSBTAG00000043279	U6
7	14008808	14029848	ENSBTAG00000012314	LDLR_BOVIN
7	14040554	14046619	ENSBTAG00000006185	SPC24_BOVIN
7	14053996	14078804	ENSBTAG00000009568	KANK2_BOVIN
7	14081069	14128121	ENSBTAG00000009569	DOCK6
7	14108317	14110219	ENSBTAG00000009570	-
7	14161796	14176469	ENSBTAG00000032293	LOC790600
7	14190876	14197567	ENSBTAG00000002148	RAB3D
7	14201214	14203896	ENSBTAG00000016429	TM205_BOVIN
7	14204013	14211397	ENSBTAG00000032292	CCDC159
7	14211904	14220078	ENSBTAG00000008192	LPPR2_BOVIN
7	14224897	14226492	ENSBTAG00000008196	LOC507152
7	14227705	14232950	ENSBTAG00000008197	Q28206_BOVIN
7	14238209	14252216	ENSBTAG00000008198	RGL3
7	14252755	14263426	ENSBTAG00000008201	CC151_BOVIN
7	14263925	14277127	ENSBTAG00000008202	GLU2B_BOVIN
7	14280751	14288732	ENSBTAG00000014412	ELAVL3
7	14298778	14314047	ENSBTAG00000014415	ZNF653
7	14314470	14326259	ENSBTAG00000015049	ECSIT_BOVIN
7	14335382	14343212	ENSBTAG00000011207	CNN1_BOVIN
7	14347942	14354081	ENSBTAG00000038151	ELOF1_BOVIN
7	14363676	14366924	ENSBTAG00000004826	ACP5
7	14393377	14398642	ENSBTAG00000040153	-
7	14414421	14415969	ENSBTAG00000038680	LOC538435
7	14432126	14432255	ENSBTAG00000043777	U4
7	14436028	14436711	ENSBTAG00000025578	-
7	14444394	14459972	ENSBTAG00000030929	-
7	14463616	14468456	ENSBTAG00000007045	-
7	14514375	14634123	ENSBTAG00000012687	Q95M43_BOVIN
7	14717302	14720283	ENSBTAG00000037840	-
7	14718224	14734595	ENSBTAG00000032125	-
7	14745010	14795295	ENSBTAG00000040507	ARHGEF18
7	14799094	14809156	ENSBTAG00000018894	PEX11G
7	14820225	14825130	ENSBTAG00000002629	LOC617058
7	14841392	14850218	ENSBTAG00000005592	Q17QG6_BOVIN
7	14850367	14874166	ENSBTAG00000032137	Q2KI71_BOVIN
7	14898298	14914682	ENSBTAG00000011356	LOC616206
7	14915979	14924724	ENSBTAG00000011360	A4FUD8_BOVIN
7	14924910	14926733	ENSBTAG00000032101	LOC616224
7	14926730	14928196	ENSBTAG00000008906	A1A4P3_BOVIN
7	14933196	14942924	ENSBTAG00000009178	Q2NL10_BOVIN
7	14964453	14965840	ENSBTAG00000004716	RETN_BOVIN
7	14972976	14975288	ENSBTAG00000004714	MCEMP1
7	14977323	14979558	ENSBTAG00000004268	TPPC5_BOVIN
7	14984958	14995521	ENSBTAG00000004270	FCER2
7	15012826	15015880	ENSBTAG00000013429	CLEC4G
7	15022533	15023046	ENSBTAG00000012161	-
7	15038029	15041002	ENSBTAG00000007312	C0IP18_BOVIN
7	15075892	15091786	ENSBTAG00000004294	A5PK17_BOVIN
7	15095021	15416644	ENSBTAG00000044018	-
7	15109265	15112109	ENSBTAG00000004300	A1L542_BOVIN
7	15115877	15121304	ENSBTAG00000010639	MAP2K7
7	15127554	15130387	ENSBTAG00000014926	Q3T0I6_BOVIN
7	15131561	15132616	ENSBTAG00000008392	A5D790_BOVIN
7	15133599	15146513	ENSBTAG00000015567	TIMM44
7	15162225	15162300	ENSBTAG00000044869	bta-mir-2455
7	15165938	15196972	ENSBTAG00000000613	Q3ZCE2_BOVIN
7	15211621	15239343	ENSBTAG00000005581	Q1RMQ0_BOVIN
7	15241724	15309649	ENSBTAG00000000595	FBN3
7	15357921	15393214	ENSBTAG00000003434	LASS4_BOVIN
7	15412359	15417059	ENSBTAG00000004403	CD320_BOVIN
7	15419520	15427938	ENSBTAG00000002466	NDUA7_BOVIN
7	15428064	15429198	ENSBTAG00000002468	RS28_BOVIN
7	16271650	16271838	ENSBTAG00000031880	Q45KY4_BOVIN
7	16277178	16290156	ENSBTAG00000013857	Q1JPE8_BOVIN
7	16290871	16300854	ENSBTAG00000013834	A2VDU0_BOVIN
7	16303407	16310246	ENSBTAG00000017291	Q0V8N3_BOVIN
7	16318284	16354275	ENSBTAG00000017280	CO3_BOVIN
7	16382783	16387010	ENSBTAG00000012223	A6QPW0_BOVIN
7	16447657	16452284	ENSBTAG00000009752	CD70
7	16505673	16509465	ENSBTAG00000020500	TNFSF9
7	16517148	16522430	ENSBTAG00000025542	LOC100139771
7	16525152	16531184	ENSBTAG00000021013	TBB4_BOVIN
7	16529703	16529813	ENSBTAG00000038179	bta-mir-220a
7	16539677	16549041	ENSBTAG00000031809	DENND1C
7	16539801	16818640	ENSBTAG00000009105	Q0IIC1_BOVIN
7	16546988	16552143	ENSBTAG00000031801	CRB3
7	16554857	16577839	ENSBTAG00000003491	SLC25A23
7	16570357	16577185	ENSBTAG00000020017	S2541_BOVIN
7	16578117	16589268	ENSBTAG00000021018	LOC505564
7	16606551	16612524	ENSBTAG00000021016	T2FA_BOVIN
7	16615979	16616524	ENSBTAG00000031794	PSPN
7	16616808	16618412	ENSBTAG00000025540	ALKB7_BOVIN
7	16622455	16627680	ENSBTAG00000014712	CLPP_BOVIN
7	16648954	16672145	ENSBTAG00000008095	ACER1
7	16694307	16750938	ENSBTAG00000002277	MLLT1
7	16919194	16962993	ENSBTAG00000017661	RFX2_BOVIN
7	16980288	17031099	ENSBTAG00000006070	Q24K04_BOVIN
7	17031038	17032572	ENSBTAG00000006069	CAYP1_BOVIN
7	17034225	17037378	ENSBTAG00000006067	VMAC_BOVIN
7	17038999	17044062	ENSBTAG00000019025	NDUAB_BOVIN
7	17071677	17081524	ENSBTAG00000000414	FUT3_BOVIN
7	17083729	17097384	ENSBTAG00000000413	NRTN
7	17105962	17110876	ENSBTAG00000011842	DUS3L
7	17111843	17113167	ENSBTAG00000025550	PRR22
7	17115053	17115132	ENSBTAG00000042283	snoU2_19
7	17115297	17115366	ENSBTAG00000042910	snoU2-30
7	17117208	17154030	ENSBTAG00000001796	TMEM146
7	17155006	17173334	ENSBTAG00000001795	LONM_BOVIN
7	17173468	17174719	ENSBTAG00000001794	RL36_BOVIN
7	17176146	17180978	ENSBTAG00000001793	DHI1L_BOVIN
7	17181661	17183210	ENSBTAG00000001792	LOC540962
7	17186124	17207493	ENSBTAG00000007875	-
7	17207854	17227495	ENSBTAG00000040039	-
7	17239629	17286889	ENSBTAG00000001790	SAFB2
7	17389379	17390881	ENSBTAG00000037764	Q0II37_BOVIN
7	17533712	17598474	ENSBTAG00000018052	PTPRS
7	17649227	17728367	ENSBTAG00000015487	KDM4B
7	17790727	17821728	ENSBTAG00000002224	A7E320_BOVIN
7	17992971	18029801	ENSBTAG00000021134	DPP9
7	18034396	18046338	ENSBTAG00000018655	CS010_BOVIN
7	18048205	18067295	ENSBTAG00000037765	TP8L1_BOVIN
7	18168842	18180727	ENSBTAG00000031658	SEMA6B
7	18192969	18195927	ENSBTAG00000031647	Q2KIF2_BOVIN
7	18197116	18208271	ENSBTAG00000038464	PLIN5_BOVIN
7	18210939	18222390	ENSBTAG00000015690	PLIN4
7	18224476	18241751	ENSBTAG00000013251	A7Z084_BOVIN
7	18259374	18270889	ENSBTAG00000008186	UBXN6_BOVIN
7	18272924	18297964	ENSBTAG00000008181	CAF1A_BOVIN
7	18303168	18330457	ENSBTAG00000006007	SH3G1_BOVIN
7	18330624	18340107	ENSBTAG00000006005	MPND
7	18345820	18357303	ENSBTAG00000006001	Q3ZCE1_BOVIN
7	18357859	18369663	ENSBTAG00000005999	FSD1_BOVIN
7	18371536	18379174	ENSBTAG00000004936	TMIGD2
7	18380108	18388073	ENSBTAG00000039696	A6QLW7_BOVIN
7	18394674	18408673	ENSBTAG00000012830	Q17QL3_BOVIN
7	18410899	18417075	ENSBTAG00000012829	A6QPV0_BOVIN
7	18418110	18438590	ENSBTAG00000014774	ANKRD24
7	18455487	18463720	ENSBTAG00000019909	A5D7K6_BOVIN
7	18464476	18475544	ENSBTAG00000010215	CR3L3_BOVIN
7	18508031	18529278	ENSBTAG00000024450	Q17QH2_BOVIN
7	18564308	18570513	ENSBTAG00000020117	ZBTB7A
7	18578441	18601722	ENSBTAG00000000753	A4FV15_BOVIN
7	18625777	18634667	ENSBTAG00000004258	EF2_BOVIN
7	18628734	18628798	ENSBTAG00000042383	SNORD37
7	18638365	18651611	ENSBTAG00000020417	A7MB69_BOVIN
7	18645271	18645342	ENSBTAG00000045270	bta-mir-2456
7	18663808	18667184	ENSBTAG00000031573	Q3ZBX2_BOVIN
7	18679636	18717158	ENSBTAG00000018375	A2VE75_BOVIN
7	18752939	18776473	ENSBTAG00000000755	ZFR2
7	18792835	18800321	ENSBTAG00000006619	Q58D16_BOVIN
7	18803852	18806675	ENSBTAG00000009750	RAX2_BOVIN
7	18806736	18809859	ENSBTAG00000008396	RM54_BOVIN
7	18811737	18819151	ENSBTAG00000008395	Q3ZBV5_BOVIN
7	18819242	18849802	ENSBTAG00000018342	Q29RS2_BOVIN
7	18859157	18906122	ENSBTAG00000000710	PIP5K1C
7	18911177	18922493	ENSBTAG00000010373	LOC528952
7	18932396	18940414	ENSBTAG00000014944	TA2R_BOVIN
7	18944254	18947826	ENSBTAG00000008791	GIPC3
7	18950792	18956287	ENSBTAG00000008789	HM20B_BOVIN
7	18971183	18976724	ENSBTAG00000014979	LOC526668
7	18977189	19069087	ENSBTAG00000014982	CS071_BOVIN
7	18983949	18989710	ENSBTAG00000002379	Q32L05_BOVIN
7	19031295	19048716	ENSBTAG00000031387	Q32L05_BOVIN
7	19054076	19056099	ENSBTAG00000005272	DOHH_BOVIN
7	19060265	19065786	ENSBTAG00000031383	-
7	19077544	19138752	ENSBTAG00000008520	Q4ZJ65_BOVIN
7	19202028	19246995	ENSBTAG00000021774	CELF5
7	19262155	19274714	ENSBTAG00000020759	Q1LZC3_BOVIN
7	19281560	19282860	ENSBTAG00000000381	S1PR4
7	19295421	19313441	ENSBTAG00000019988	Q4JM29_BOVIN
7	19325402	19340549	ENSBTAG00000012181	GNA11_BOVIN
7	19362258	19370308	ENSBTAG00000031363	Q3SYY6_BOVIN
7	19489495	19491981	ENSBTAG00000001152	TLE6
7	19520231	19548962	ENSBTAG00000012868	-
7	19557123	19568310	ENSBTAG00000008397	A2VE73_BOVIN
7	19578700	19590465	ENSBTAG00000031352	A6QNX1_BOVIN
7	19596708	19610581	ENSBTAG00000020446	THOP1_BOVIN
7	19612689	19627109	ENSBTAG00000015090	SGTA_BOVIN
7	19654591	19661276	ENSBTAG00000017706	S39A3_BOVIN
7	19719873	19814745	ENSBTAG00000007644	GBG7_BOVIN
7	19835578	19837703	ENSBTAG00000025462	GA45B_BOVIN
7	19851777	19869426	ENSBTAG00000013624	LMNB2
7	19872513	19873686	ENSBTAG00000013623	A1A4M0_BOVIN
7	19882219	19912691	ENSBTAG00000000718	TMPRSS9
7	19943702	19956970	ENSBTAG00000004524	SPPL2B
7	19957129	19961800	ENSBTAG00000004521	LSM7
7	19983838	19985664	ENSBTAG00000016478	LINGO3
7	19993539	19998768	ENSBTAG00000016477	LOC618430
7	20001100	20004629	ENSBTAG00000018522	OAZ1_BOVIN
7	20061170	20110555	ENSBTAG00000009996	LOC510442
7	20115909	20118542	ENSBTAG00000001647	PKHJ1_BOVIN
7	20118755	20127338	ENSBTAG00000025452	SF3A2_BOVIN
7	20128028	20130893	ENSBTAG00000014955	MIS_BOVIN
7	20131077	20134964	ENSBTAG00000014956	JSPR1_BOVIN
7	20140485	20174011	ENSBTAG00000009034	AP3D1_BOVIN
7	20175494	20178569	ENSBTAG00000025448	A6QPE2_BOVIN
7	20179017	20197590	ENSBTAG00000014526	MOL2A_BOVIN
7	20216516	20225926	ENSBTAG00000018049	MKNK2
7	20260609	20261163	ENSBTAG00000025445	-
7	20328031	20347054	ENSBTAG00000008609	SEPT8_BOVIN
7	41029204	41030216	ENSBTAG00000040033	LOC788011
7	41966906	41975161	ENSBTAG00000002645	3BP5L_BOVIN
7	41998526	42006811	ENSBTAG00000021115	ZN692_BOVIN
7	42037132	42038351	ENSBTAG00000023507	-
7	42115902	42411300	ENSBTAG00000003018	FSTL3_BOVIN
7	42142208	42152367	ENSBTAG00000000717	LPP2_BOVIN
7	42157532	42363197	ENSBTAG00000019767	MIER2_BOVIN
7	42162367	42826975	ENSBTAG00000030839	MUM1_BOVIN
7	42190915	42201075	ENSBTAG00000040485	THEG
7	42232540	42247459	ENSBTAG00000016072	SHC2
7	42264815	42269055	ENSBTAG00000039372	ODF3L2
7	42283108	42287781	ENSBTAG00000039355	Q2V6R8_BOVIN
7	42289355	42293096	ENSBTAG00000010772	LOC505683
7	42298218	42304057	ENSBTAG00000002098	CDC34
7	42307052	42312556	ENSBTAG00000002100	GZMM
7	42326045	42333029	ENSBTAG00000016648	Q3ZBX0_BOVIN
7	42339006	42358409	ENSBTAG00000015050	HCN2
7	42359052	42372936	ENSBTAG00000015051	POLRMT
7	42384264	42387028	ENSBTAG00000027357	FGF22
7	42388349	42396257	ENSBTAG00000014349	RN126_BOVIN
7	42412103	42417262	ENSBTAG00000021616	PRSSL1
7	42435346	42447762	ENSBTAG00000019771	PALM
7	42450432	42460377	ENSBTAG00000020269	Q3B7P0_BOVIN
7	42476579	42479398	ENSBTAG00000037418	KISS1R
7	42493645	42521993	ENSBTAG00000008607	ARID3A
7	42528916	42534320	ENSBTAG00000002434	WDR18_BOVIN
7	42538648	42549120	ENSBTAG00000025597	GRIN3B
7	42547837	42554371	ENSBTAG00000011351	LOC514413
7	42563607	42567285	ENSBTAG00000020764	CNN2_BOVIN
7	42569334	42585839	ENSBTAG00000020766	ABCA7
7	42587394	42599698	ENSBTAG00000020772	HMHA1
7	42603241	42607692	ENSBTAG00000020776	RPAB1_BOVIN
7	42612892	42615011	ENSBTAG00000020778	Q862J2_BOVIN
7	42616535	42655194	ENSBTAG00000020780	SBNO2_BOVIN
7	42680176	42695548	ENSBTAG00000011639	STK11
7	42697146	42704935	ENSBTAG00000025233	C19orf26
7	42707782	42709954	ENSBTAG00000000550	ATPD_BOVIN
7	42714429	42720517	ENSBTAG00000012172	MIDN
7	42731969	42736657	ENSBTAG00000007480	Q3SZN4_BOVIN
7	42747082	42761323	ENSBTAG00000038221	A5D7J8_BOVIN
7	42831384	42837548	ENSBTAG00000019419	NDUS7_BOVIN
7	42837969	42840975	ENSBTAG00000004112	GAMT_BOVIN
7	42848258	42867174	ENSBTAG00000019714	DAZAP1
7	42869683	42871407	ENSBTAG00000019718	RS15_BOVIN
7	42882197	42895040	ENSBTAG00000015433	APC2
7	42901734	42906756	ENSBTAG00000002301	CS025_BOVIN
7	42906701	43042697	ENSBTAG00000044028	MEX3D
7	42929167	42935950	ENSBTAG00000012150	-
7	42943200	42944565	ENSBTAG00000037601	-
7	42946362	42947732	ENSBTAG00000040334	-
7	42947413	42947494	ENSBTAG00000043789	-
7	42959784	42967593	ENSBTAG00000038409	A2VDN2_BOVIN
7	42995581	42998533	ENSBTAG00000008692	QCR10_BOVIN
7	43003310	43034086	ENSBTAG00000008695	TCF3
7	43086822	43144188	ENSBTAG00000017105	FSTL4
7	50101753	50144330	ENSBTAG00000004161	UB2D2_BOVIN
7	50191003	50198192	ENSBTAG00000003986	CXXC5_BOVIN
7	50299799	50337136	ENSBTAG00000000238	PSD2
7	50343322	50404155	ENSBTAG00000010689	NRG2
7	51298408	51309354	ENSBTAG00000014182	CTNNA1
7	51337549	51411827	ENSBTAG00000015439	-
7	51416077	51539287	ENSBTAG00000030227	A7E317_BOVIN
7	51478162	51479437	ENSBTAG00000009530	LOC786930
7	51604777	51605695	ENSBTAG00000037885	PCDHB1
7	51644600	51644830	ENSBTAG00000039919	A7MBL0_BOVIN
7	51693366	51695759	ENSBTAG00000038165	PCDHB5
7	51698791	51726870	ENSBTAG00000039433	PCDHB7
7	51736657	51743770	ENSBTAG00000015453	PCDHB16
7	60848894	60880404	ENSBTAG00000012771	Q1JP72_BOVIN
7	60944346	60980065	ENSBTAG00000002804	Q0VC10_BOVIN
7	60971894	60971973	ENSBTAG00000045358	bta-mir-1777b
7	60990092	61007234	ENSBTAG00000012014	A6QLL3_BOVIN
7	61014566	61034842	ENSBTAG00000000910	A6QLU4_BOVIN
7	61030891	61031051	ENSBTAG00000029055	U1
7	61044322	61108365	ENSBTAG00000020087	Q08E45_BOVIN
7	61115590	61121137	ENSBTAG00000012834	ARSI
7	61170674	61170782	ENSBTAG00000043927	5S_rRNA
7	61176608	61215082	ENSBTAG00000015224	A6QP77_BOVIN
7	61216227	61223986	ENSBTAG00000015228	Q29630_BOVIN
7	61229082	61246735	ENSBTAG00000008570	Q3T076_BOVIN
7	61312943	61367071	ENSBTAG00000001692	NDST1
7	61354363	61354444	ENSBTAG00000045418	bta-mir-2461
7	61458817	61489915	ENSBTAG00000013744	SYNPO
7	76821716	76822018	ENSBTAG00000043714	7SK
7	76986760	76987794	ENSBTAG00000031320	-
7	86263740	86263827	ENSBTAG00000045251	5S_rRNA
7	86423631	86423845	ENSBTAG00000036618	U2
7	86705444	86705577	ENSBTAG00000042571	SNORA22
7	86710636	86710769	ENSBTAG00000043326	SNORA22
7	87508171	87650770	ENSBTAG00000039555	COX7C_BOVIN
7	87510070	87510132	ENSBTAG00000042819	snoZ39
8	27759	33835	ENSBTAG00000003124	A7YVD6_BOVIN
8	247357	283258	ENSBTAG00000004944	ANXA10
8	426458	428119	ENSBTAG00000025961	-
8	571264	777186	ENSBTAG00000001081	Q3MHW8_BOVIN
8	754394	754513	ENSBTAG00000037087	5S_rRNA
8	759080	759137	ENSBTAG00000044348	bta-mir-2466
8	791477	816102	ENSBTAG00000022013	CBR4_BOVIN
8	884738	1054862	ENSBTAG00000001508	SH3R1_BOVIN
8	1033360	1033438	ENSBTAG00000044224	bta-mir-2467
8	1141122	1285331	ENSBTAG00000026915	NEK1
8	1237494	1237600	ENSBTAG00000043247	U6
8	1364827	1393244	ENSBTAG00000020130	CLCN3
8	1398310	1423651	ENSBTAG00000020132	CD027_BOVIN
8	1439172	1440211	ENSBTAG00000035293	Q0G846_BOVIN
8	1580362	1595276	ENSBTAG00000019539	MFAP3L
8	1677223	1701379	ENSBTAG00000010326	AADAT_BOVIN
8	2285410	2285534	ENSBTAG00000043430	SNORA11
8	4013450	4013591	ENSBTAG00000042770	U6
8	5246963	5345912	ENSBTAG00000035007	GALNTL6
8	5524509	5526201	ENSBTAG00000040455	-
8	5564535	5589628	ENSBTAG00000016845	GALNT7
8	5598747	5601081	ENSBTAG00000015101	HMGB2_BOVIN
8	5625498	5630444	ENSBTAG00000015578	SAP30
8	5647080	5659479	ENSBTAG00000012535	A6QPC2_BOVIN
8	5686692	5686764	ENSBTAG00000044473	bta-mir-2468
8	5797259	5799071	ENSBTAG00000044123	LOC781874
8	6536407	6560290	ENSBTAG00000020055	K1712_BOVIN
8	6708922	6709079	ENSBTAG00000034948	U1
8	6726830	6763395	ENSBTAG00000025942	PGDH_BOVIN
8	6921893	7114912	ENSBTAG00000019732	Q6WRF9_BOVIN
8	7002919	7002988	ENSBTAG00000045171	-
8	7212821	7215022	ENSBTAG00000039288	-
8	7445258	7466062	ENSBTAG00000012442	CATB_BOVIN
8	7470094	7496546	ENSBTAG00000012432	FDFT_BOVIN
8	7505008	7515428	ENSBTAG00000004769	NEIL2_BOVIN
8	7522625	7569636	ENSBTAG00000005425	Q95KV6_BOVIN
8	7701733	7753289	ENSBTAG00000005049	Q08DU6_BOVIN
8	7776719	7808082	ENSBTAG00000019066	F167A_BOVIN
8	7833135	7850905	ENSBTAG00000000011	TDH_BOVIN
8	7874836	7943275	ENSBTAG00000003726	A7MB43_BOVIN
8	8027723	8043892	ENSBTAG00000005396	XKR6
8	8359048	8424719	ENSBTAG00000000500	Q3T0T3_BOVIN
8	8461391	8462897	ENSBTAG00000034799	LOC783008
8	8476256	8507140	ENSBTAG00000004134	CH074_BOVIN
8	8548087	8557786	ENSBTAG00000020155	RP1L1
8	8613920	8628847	ENSBTAG00000034665	-
8	8743804	8761733	ENSBTAG00000034797	-
8	8789908	8792752	ENSBTAG00000038291	-
8	8804365	8811889	ENSBTAG00000040038	LOC783359
8	8814805	9205309	ENSBTAG00000021632	MSRA
8	9359005	9359089	ENSBTAG00000029776	bta-mir-124a-1
8	9426819	9427776	ENSBTAG00000009692	-
8	9488348	9693186	ENSBTAG00000017232	KIF13B
8	9712630	9816893	ENSBTAG00000010819	HMBOX1
8	9902085	10028902	ENSBTAG00000008845	INT9_BOVIN
8	10041641	10078632	ENSBTAG00000008844	EXTL3
8	10212875	10291224	ENSBTAG00000035084	Q68RG0_BOVIN
8	10304740	10342185	ENSBTAG00000034626	Q0II57_BOVIN
8	10348487	10348593	ENSBTAG00000042307	U6
8	10425892	10441739	ENSBTAG00000000536	ZNF395
8	10447082	10476280	ENSBTAG00000000534	PNOC_BOVIN
8	10544929	10545114	ENSBTAG00000039429	-
8	10674234	10799680	ENSBTAG00000002730	ELP3_BOVIN
8	10815206	10854648	ENSBTAG00000011321	LOC515679
8	10884189	11023465	ENSBTAG00000019636	SCAR5_BOVIN
8	11009893	11009986	ENSBTAG00000044952	U6
8	11047122	11080103	ENSBTAG00000021069	A6QQX0_BOVIN
8	11086950	11113343	ENSBTAG00000006551	A6QNP8_BOVIN
8	11117330	11147397	ENSBTAG00000006547	CCD25_BOVIN
8	11219682	11237565	ENSBTAG00000007657	SCARA3
8	11236643	11236717	ENSBTAG00000042853	-
8	11288009	11288698	ENSBTAG00000034560	-
8	11291515	11308982	ENSBTAG00000005574	CLUS_BOVIN
8	11419242	11424629	ENSBTAG00000013974	TM215_BOVIN
8	11593916	11610195	ENSBTAG00000005907	NDUB6_BOVIN
8	11611414	11611480	ENSBTAG00000044633	bta-mir-2469
8	11613062	11621083	ENSBTAG00000005905	TOPORS
8	11649082	11693280	ENSBTAG00000003366	Q1KLR3_BOVIN
8	11700828	11763811	ENSBTAG00000000555	ACOC_BOVIN
8	45658267	45665199	ENSBTAG00000008062	DMRT2
8	45703078	45703171	ENSBTAG00000043651	5S_rRNA
8	45732363	45744733	ENSBTAG00000017800	DMRT3
8	45752301	45810815	ENSBTAG00000033352	Q32LL0_BOVIN
8	45908148	45938561	ENSBTAG00000010976	KANK1
8	46209005	46380261	ENSBTAG00000002190	DOCK8
8	46549323	46595296	ENSBTAG00000000269	CBWD2
8	46607960	46609312	ENSBTAG00000033122	FOXD4L1
8	46653092	46899499	ENSBTAG00000033190	A6QNJ7_BOVIN
8	46775087	46778649	ENSBTAG00000011874	LOC614257
8	62379329	62441169	ENSBTAG00000011403	A2VDZ8_BOVIN
8	62441109	62443185	ENSBTAG00000032509	F166B_BOVIN
8	62452548	62456785	ENSBTAG00000011406	TESK1
8	62457024	62464416	ENSBTAG00000011409	CD72
8	62483210	62484760	ENSBTAG00000011411	A6QQA3_BOVIN
8	62488782	62489059	ENSBTAG00000042458	RNase_MRP
8	62489390	62491917	ENSBTAG00000011413	CC107_BOVIN
8	62492217	62495808	ENSBTAG00000011416	CI100_BOVIN
8	62505083	62511181	ENSBTAG00000011420	CA9
8	62512168	62519531	ENSBTAG00000011424	TPM2_BOVIN
8	62525960	62556781	ENSBTAG00000025868	Q0II79_BOVIN
8	62557220	62561601	ENSBTAG00000011429	CREB3_BOVIN
8	62561450	62572534	ENSBTAG00000011431	GBA2
8	62572723	62578541	ENSBTAG00000011433	RGP1_BOVIN
8	62576758	62577713	ENSBTAG00000038777	MSMP
8	62612560	62630553	ENSBTAG00000011434	ANPRB_BOVIN
8	62630802	62633146	ENSBTAG00000011442	A6QPV8_BOVIN
8	62635538	62637366	ENSBTAG00000011444	HINT2_BOVIN
8	62644234	62653397	ENSBTAG00000005222	LOC783189
8	62663882	62683238	ENSBTAG00000011445	TMM8B_BOVIN
8	62685669	62687133	ENSBTAG00000039039	LOC529284
8	62696059	62696997	ENSBTAG00000032666	LOC784954
8	62852034	62853413	ENSBTAG00000039790	LOC506202
8	62868678	62870414	ENSBTAG00000037873	LOC784434
8	62888969	62889922	ENSBTAG00000032667	LOC618828
8	62903224	62905027	ENSBTAG00000032668	LOC784108
8	62920993	62921955	ENSBTAG00000026123	LOC618717
8	62930300	62931238	ENSBTAG00000032669	LOC615852
8	63017791	63018837	ENSBTAG00000032670	OR2S2
8	63022783	63022898	ENSBTAG00000036921	5S_rRNA
8	63030958	63031359	ENSBTAG00000038308	-
8	63040241	63040642	ENSBTAG00000039443	-
8	63778311	63945222	ENSBTAG00000012498	PAX5
8	64002990	64257777	ENSBTAG00000025859	ZCHC7_BOVIN
8	64330017	64338931	ENSBTAG00000019299	GRHPR
8	64342368	64369158	ENSBTAG00000007761	A0JN94_BOVIN
8	64356434	64356540	ENSBTAG00000043156	U6
8	64388315	64404134	ENSBTAG00000012243	Q3SZ29_BOVIN
8	64413664	64434379	ENSBTAG00000012262	FBXO10
8	64469208	64472514	ENSBTAG00000032777	TOM5_BOVIN
8	64593067	64614976	ENSBTAG00000044130	FRMPD1
8	64600171	64665884	ENSBTAG00000018922	RG9D3_BOVIN
8	64667557	64672241	ENSBTAG00000018925	EXOS3_BOVIN
8	64674233	64692505	ENSBTAG00000025864	LOC514189
8	64695031	64746250	ENSBTAG00000014934	DCAF10
8	64760476	64779018	ENSBTAG00000014936	A5PJY3_BOVIN
8	64793337	64928945	ENSBTAG00000014922	SHB
8	64877916	64877986	ENSBTAG00000044336	bta-mir-2472
8	64893909	64893980	ENSBTAG00000045380	bta-mir-2473
8	64927380	64927438	ENSBTAG00000044675	bta-mir-2474
8	64973670	64974268	ENSBTAG00000001681	LOC782838
8	65049235	65049955	ENSBTAG00000038411	Q52T72_BOVIN
8	65055260	65055412	ENSBTAG00000024734	-
8	65223638	65225173	ENSBTAG00000020385	AL1B1_BOVIN
8	65232769	65249694	ENSBTAG00000014078	IBPL1_BOVIN
8	65283142	65326126	ENSBTAG00000040034	A5PJX1_BOVIN
8	65343649	65399519	ENSBTAG00000015378	C9orf174
8	65419381	65522650	ENSBTAG00000003719	A6QLE1_BOVIN
8	65529824	65619256	ENSBTAG00000014719	TMOD1_BOVIN
8	65620582	65647220	ENSBTAG00000014722	TSTD2
8	65647411	65684694	ENSBTAG00000009732	A6QNR9_BOVIN
8	65687654	65715093	ENSBTAG00000009734	Q2TBG4_BOVIN
8	65862625	65863482	ENSBTAG00000014760	B2CSJ2_BOVIN
8	65899321	65910189	ENSBTAG00000019238	A5D7V4_BOVIN
8	65913389	65931750	ENSBTAG00000032206	HEMGN_BOVIN
8	65965539	65988238	ENSBTAG00000021367	AN32B_BOVIN
8	66001968	66103398	ENSBTAG00000019023	Q1RMX7_BOVIN
8	66110185	66132132	ENSBTAG00000024851	TRIM14
8	66137026	66200869	ENSBTAG00000007659	COR2A_BOVIN
8	66205794	66248316	ENSBTAG00000019550	A6QP29_BOVIN
8	66273233	66489517	ENSBTAG00000013810	GABBR2
8	66570218	66570336	ENSBTAG00000029115	5S_rRNA
8	66704684	66753996	ENSBTAG00000005133	ANKS6
8	66809160	66876886	ENSBTAG00000010082	COL15A1
8	66907062	66978208	ENSBTAG00000018035	TGFR1_BOVIN
8	67059501	67063865	ENSBTAG00000002454	A4FUG6_BOVIN
8	67063998	67072301	ENSBTAG00000002457	Q2NKT5_BOVIN
8	70117301	70118505	ENSBTAG00000010143	-
8	70187161	70214332	ENSBTAG00000012855	LIPL_BOVIN
8	70321847	70322593	ENSBTAG00000006397	-
8	70343696	70343778	ENSBTAG00000043702	U4
8	70421695	70421890	ENSBTAG00000030075	-
8	70484759	70537101	ENSBTAG00000020788	SLC18A1
8	70551040	70577032	ENSBTAG00000018646	VATB2_BOVIN
8	70613456	70676282	ENSBTAG00000000841	LZTS1
8	71072292	71074131	ENSBTAG00000012266	-
8	71649575	71649683	ENSBTAG00000045065	-
8	71697553	71697645	ENSBTAG00000045280	-
8	72205731	72306991	ENSBTAG00000020665	GFRA2_BOVIN
8	72212207	72212314	ENSBTAG00000029075	5S_rRNA
8	72427648	72432271	ENSBTAG00000003341	DOK2_BOVIN
8	72474285	72484042	ENSBTAG00000014361	RAI16
8	72487328	72489503	ENSBTAG00000003483	NUDT18
8	72495406	72511165	ENSBTAG00000012036	A6QR63_BOVIN
8	72518587	72522572	ENSBTAG00000009504	REEP4_BOVIN
8	72526971	72534912	ENSBTAG00000004578	LGI3
8	72541095	72544004	ENSBTAG00000012560	PSPC_BOVIN
8	72544868	72604129	ENSBTAG00000000917	BMP1
8	72603362	72615571	ENSBTAG00000015757	PHYIP_BOVIN
8	72629915	72629968	ENSBTAG00000029761	-
8	72630041	72636361	ENSBTAG00000010036	RPC4_BOVIN
8	72663057	72739972	ENSBTAG00000015835	LOC537068
8	72751007	72801973	ENSBTAG00000019225	S39AE_BOVIN
8	72888995	72936316	ENSBTAG00000020133	A5D7T5_BOVIN
8	72949426	72979145	ENSBTAG00000014401	A6QLW6_BOVIN
8	72982717	72995869	ENSBTAG00000007369	PDLI2_BOVIN
8	73000733	73006373	ENSBTAG00000005466	LOC616117
8	73008580	73023555	ENSBTAG00000005469	KIAA1967
8	73023852	73074429	ENSBTAG00000005470	Q08DY1_BOVIN
8	73069219	73069288	ENSBTAG00000044252	-
8	73097936	73100412	ENSBTAG00000019293	EGR3
8	73223146	73439903	ENSBTAG00000033406	A6QNP5_BOVIN
8	73264740	73464664	ENSBTAG00000033405	A6QLP1_BOVIN
8	73671656	73685037	ENSBTAG00000013528	A6H704_BOVIN
8	73702510	73710935	ENSBTAG00000025830	R3HCC1
8	73811558	73839791	ENSBTAG00000023079	PPFIA1
8	73878925	73886858	ENSBTAG00000031902	-
8	73921260	73931191	ENSBTAG00000035958	-
8	73961241	74072990	ENSBTAG00000006214	A6H737_BOVIN
8	74028373	74028508	ENSBTAG00000042211	SNORA2
8	74097820	74132547	ENSBTAG00000006768	A0JNA7_BOVIN
8	74216844	74262120	ENSBTAG00000019099	SLC25A37
8	74334433	74337739	ENSBTAG00000001221	NKX3-1
8	74369580	74374027	ENSBTAG00000014008	NKX2-6
8	74523094	74536296	ENSBTAG00000001687	STC1_BOVIN
8	77676833	77682343	ENSBTAG00000037986	PNMA2_BOVIN
8	77721933	77800786	ENSBTAG00000018373	DPYL2_BOVIN
8	77741178	77741296	ENSBTAG00000029080	5S_rRNA
8	77889745	77891227	ENSBTAG00000031632	ADRA1A
8	78463530	78487193	ENSBTAG00000017627	Q0VCK4_BOVIN
8	78509325	78525124	ENSBTAG00000009958	TRIM35
8	78540637	78678950	ENSBTAG00000005958	A6QR59_BOVIN
8	78678568	78696024	ENSBTAG00000002252	CHRNA2
8	78714092	78782857	ENSBTAG00000015241	Q17QK4_BOVIN
8	78752914	78753562	ENSBTAG00000038142	-
8	78790062	78814131	ENSBTAG00000026748	GGLO_BOVIN
8	78828669	78840996	ENSBTAG00000015027	-
8	78870118	78885839	ENSBTAG00000013947	APTX_BOVIN
8	78911498	78922166	ENSBTAG00000016265	DNJA1_BOVIN
8	78926215	78955873	ENSBTAG00000019564	SMU1_BOVIN
8	78982876	79036147	ENSBTAG00000015249	B4GT1_BOVIN
8	79092731	79093333	ENSBTAG00000008128	-
8	79132610	79139029	ENSBTAG00000032093	A4FUH3_BOVIN
8	79143439	79154637	ENSBTAG00000017845	Q148J7_BOVIN
8	79155238	79169161	ENSBTAG00000012383	Q3SZ37_BOVIN
8	79184386	79246305	ENSBTAG00000012385	NFX1_BOVIN
8	79190633	79190713	ENSBTAG00000044762	-
8	79259596	79290469	ENSBTAG00000020105	Q32L74_BOVIN
8	79337493	79343458	ENSBTAG00000008493	AQP3_BOVIN
8	79352710	79364790	ENSBTAG00000003323	A5PJU0_BOVIN
8	79382692	79476663	ENSBTAG00000000693	UBE2R2
8	79480700	79646639	ENSBTAG00000000695	UBAP2
8	79492793	79492843	ENSBTAG00000045166	SNORD121A
8	79589900	79589980	ENSBTAG00000045135	SNORD121A
8	79715555	79752036	ENSBTAG00000021573	DCA12_BOVIN
8	79801895	79871877	ENSBTAG00000000320	A6QR26_BOVIN
8	79873860	79921989	ENSBTAG00000012921	KIF24
8	79945907	79956766	ENSBTAG00000031793	AP4A_BOVIN
8	79964079	79966188	ENSBTAG00000025793	LOC528987
8	79971872	79986276	ENSBTAG00000008376	CI024_BOVIN
8	79989329	79996271	ENSBTAG00000008537	C9orf25
8	80048270	80117109	ENSBTAG00000008538	DNAI1_BOVIN
8	80082430	80083323	ENSBTAG00000005495	-
8	80117175	80119067	ENSBTAG00000008539	ENHO_BOVIN
8	80143273	80160832	ENSBTAG00000015361	O18962_BOVIN
8	80199866	80202059	ENSBTAG00000016295	CI023_BOVIN
8	80203822	80212238	ENSBTAG00000018883	DCTN3_BOVIN
8	80214424	80218362	ENSBTAG00000025792	ARID3C
8	80227436	80230151	ENSBTAG00000015804	SGMR1_BOVIN
8	80234530	80237980	ENSBTAG00000015807	Q0V7N7_BOVIN
8	80243221	80249710	ENSBTAG00000014907	Q3SZ24_BOVIN
8	80249800	80250511	ENSBTAG00000014908	CCL27
8	80275660	80275766	ENSBTAG00000043026	U6
8	80276394	80278302	ENSBTAG00000012684	Q3ZBN3_BOVIN
8	80302951	80304094	ENSBTAG00000010161	Q2TA19_BOVIN
8	80333278	80339352	ENSBTAG00000039021	-
8	80395628	80490842	ENSBTAG00000021751	A7Z031_BOVIN
8	88357724	88416932	ENSBTAG00000011859	IPPK
8	88561198	88593007	ENSBTAG00000006939	Q58CS5_BOVIN
8	88572462	89070515	ENSBTAG00000008696	F120A_BOVIN
8	88617281	88636574	ENSBTAG00000000181	SUSD3
8	88654335	88669779	ENSBTAG00000011202	BINCA_BOVIN
8	88663003	88663129	ENSBTAG00000043233	SNORA27
8	88677285	88688556	ENSBTAG00000011204	Q2TA30_BOVIN
8	88725576	88795684	ENSBTAG00000044054	WNK2
8	88833010	88871822	ENSBTAG00000008301	A1A4J5_BOVIN
8	89201573	89240163	ENSBTAG00000012922	PHF2
8	89307901	89308592	ENSBTAG00000015218	-
8	89438204	89438512	ENSBTAG00000009073	LOC787788
8	89544333	89547328	ENSBTAG00000004468	BARX1
8	89658908	89674270	ENSBTAG00000005803	PTPC1_BOVIN
8	89743292	89743385	ENSBTAG00000029981	bta-let-7a-1
8	89743652	89743738	ENSBTAG00000029935	bta-let-7f-1
8	89745858	89745944	ENSBTAG00000029853	bta-let-7d
8	89794378	89813327	ENSBTAG00000005017	ZNF169
8	89826965	89827401	ENSBTAG00000026992	-
8	89840075	89846377	ENSBTAG00000031359	-
8	89934782	89948790	ENSBTAG00000004778	A5PKC1_BOVIN
8	89970377	89972406	ENSBTAG00000008502	-
8	90009148	90036934	ENSBTAG00000038208	-
8	90067206	90132149	ENSBTAG00000002220	SPTC1_BOVIN
8	90191882	90426283	ENSBTAG00000005092	A5PKA4_BOVIN
8	90753447	90755305	ENSBTAG00000017763	NFIL3_BOVIN
8	92762077	92762195	ENSBTAG00000039073	5S_rRNA
8	93159087	93159436	ENSBTAG00000039984	-
8	93182591	93184134	ENSBTAG00000003033	GA45G_BOVIN
8	93293387	93293736	ENSBTAG00000025740	-
8	93387904	93520529	ENSBTAG00000001941	A5D7C8_BOVIN
8	93522443	93556124	ENSBTAG00000001939	SECISBP2
8	93558273	93563167	ENSBTAG00000001938	CKS2_BOVIN
8	93685869	93686338	ENSBTAG00000010553	-
8	94370885	94377593	ENSBTAG00000019958	NXNL2
8	94448105	94493200	ENSBTAG00000003044	SPIN1
8	94649729	94651954	ENSBTAG00000022942	-
8	94865547	94874461	ENSBTAG00000015171	A6H7E6_BOVIN
8	94877313	94911611	ENSBTAG00000025756	Q3ZBZ4_BOVIN
8	94967365	94972666	ENSBTAG00000021235	-
8	95014839	95024312	ENSBTAG00000037580	CI030_BOVIN
8	95046093	95142202	ENSBTAG00000021991	LOC786332
8	95143646	95155820	ENSBTAG00000021992	MURC_BOVIN
8	97421410	97426950	ENSBTAG00000015608	Q2M2U1_BOVIN
8	97447856	97447959	ENSBTAG00000042843	U6
8	101765178	101858305	ENSBTAG00000019187	ZNF462
8	102114798	102159043	ENSBTAG00000001926	RD23B_BOVIN
8	102276344	102280426	ENSBTAG00000020355	A7YWE2_BOVIN
8	102425419	102425502	ENSBTAG00000044569	-
8	102780486	102780586	ENSBTAG00000043059	U6
8	103230715	103231706	ENSBTAG00000000885	-
8	103435378	103437213	ENSBTAG00000031076	-
8	103518111	103519518	ENSBTAG00000019467	ACTL7B
8	103521799	103523318	ENSBTAG00000019468	ACL7A_BOVIN
8	103530398	103591646	ENSBTAG00000004991	IKBKAP
8	103591970	103598472	ENSBTAG00000004996	CI006_BOVIN
8	103600222	103656847	ENSBTAG00000004997	CTNNAL1
8	103674745	103741436	ENSBTAG00000038794	LOC521172
8	103684285	103684354	ENSBTAG00000029778	bta-mir-32
8	103756586	103778216	ENSBTAG00000017936	LOC538492
8	103787918	103890302	ENSBTAG00000017063	EPB41L4B
8	103984911	104062663	ENSBTAG00000018841	PTPN3
8	104047773	104047890	ENSBTAG00000045486	U2
8	104377476	104760542	ENSBTAG00000014471	PALM2-AKAP2
8	104408696	104409189	ENSBTAG00000014781	-
8	104669947	104670049	ENSBTAG00000043348	U6
8	104790362	104795536	ENSBTAG00000003240	LOC614478
8	104842173	104852693	ENSBTAG00000002953	THIO_BOVIN
8	104876407	104908801	ENSBTAG00000010535	A0JNM2_BOVIN
8	104949641	105126727	ENSBTAG00000020243	SVEP1
8	105002207	105002330	ENSBTAG00000043730	5S_rRNA
8	105221051	105314961	ENSBTAG00000002744	MUSK
8	105389279	105518758	ENSBTAG00000009654	LPAR1_BOVIN
8	107139122	107165115	ENSBTAG00000019275	SOSSC_BOVIN
8	107179240	107249018	ENSBTAG00000044070	-
8	107350180	107359449	ENSBTAG00000023191	-
8	107373181	107416931	ENSBTAG00000013670	Q58D30_BOVIN
8	107462217	107467346	ENSBTAG00000018481	LOC783399
8	107581603	107598353	ENSBTAG00000008447	ZFP37
8	107724673	107733055	ENSBTAG00000005115	Q3T0K0_BOVIN
8	107735077	107792805	ENSBTAG00000005116	FKBP15
8	107792484	107826698	ENSBTAG00000021678	A6QR68_BOVIN
8	107828122	107839281	ENSBTAG00000014430	CDC26_BOVIN
8	107839417	107860136	ENSBTAG00000004571	PRP4_BOVIN
8	107865156	107868402	ENSBTAG00000004572	RN183_BOVIN
8	107893667	107916963	ENSBTAG00000005884	WDR31
8	107936993	107948428	ENSBTAG00000044155	BSPRY
8	107950762	107953889	ENSBTAG00000000250	HDHD3_BOVIN
8	107961943	107971864	ENSBTAG00000000251	HEM2_BOVIN
8	107975501	107978125	ENSBTAG00000000252	DPOE3_BOVIN
8	107978548	108152573	ENSBTAG00000004499	Q05AT4_BOVIN
8	107982306	107996106	ENSBTAG00000009596	Q0II97_BOVIN
8	108025966	108026097	ENSBTAG00000043406	SNORA72
8	108196203	108196591	ENSBTAG00000031250	-
8	108410884	108609949	ENSBTAG00000025659	ZNF618
8	108620253	108632475	ENSBTAG00000015676	AMBP_BOVIN
8	108647071	108654504	ENSBTAG00000015685	LOC510819
8	108712432	108862065	ENSBTAG00000019807	Q148M4_BOVIN
8	108764289	108764384	ENSBTAG00000029902	bta-mir-455
8	108877455	108881334	ENSBTAG00000017294	A1AG_BOVIN
8	108883478	108924565	ENSBTAG00000017306	AKNA
8	108947317	109039632	ENSBTAG00000010107	LOC533033
8	108996854	108996987	ENSBTAG00000042765	SNORA43
8	109111063	109120092	ENSBTAG00000000203	VATG1_BOVIN
8	109128264	109153302	ENSBTAG00000000204	CI091_BOVIN
8	109296291	109317275	ENSBTAG00000018069	TNFSF15
8	109413522	109442646	ENSBTAG00000025782	Q5EA47_BOVIN
8	109590102	109662674	ENSBTAG00000000575	A0JN60_BOVIN
8	110233197	110233303	ENSBTAG00000043387	U6
8	110671592	110671672	ENSBTAG00000044523	5S_rRNA
8	110757237	110982014	ENSBTAG00000004010	Q95L43_BOVIN
8	110780823	110781381	ENSBTAG00000040479	RPS27A
8	110792248	110793172	ENSBTAG00000039481	-
8	111013202	112131519	ENSBTAG00000025667	ASTN2
8	111246631	111258285	ENSBTAG00000017155	Q0VCP5_BOVIN
8	112426793	112437805	ENSBTAG00000006240	TLR4_BOVIN
8	114052671	114249125	ENSBTAG00000015936	DBC1_BOVIN
8	114432849	114432921	ENSBTAG00000044901	-
8	115164781	115347908	ENSBTAG00000006532	CDK5RAP2
8	115368607	115444991	ENSBTAG00000013706	MEGF9
8	115458830	115459347	ENSBTAG00000030884	-
8	115574973	115579807	ENSBTAG00000038486	LOC784344
8	115578182	115599116	ENSBTAG00000016952	PSMD5_BOVIN
8	115607248	115619045	ENSBTAG00000016957	-
8	115624983	115641343	ENSBTAG00000016958	PHF19
8	115685332	115704707	ENSBTAG00000003012	TRAF1
8	115730034	115822186	ENSBTAG00000012210	CO5_BOVIN
8	115899106	115976752	ENSBTAG00000011417	CEP110
8	115981202	116000780	ENSBTAG00000017803	Q3ZBG1_BOVIN
8	116066163	116131438	ENSBTAG00000019915	GELS_BOVIN
8	116257298	116275142	ENSBTAG00000038489	DCDC2C
8	116278114	116286099	ENSBTAG00000017989	A8E4P3_BOVIN
8	116300180	116301160	ENSBTAG00000038375	STOM
8	116341723	116365260	ENSBTAG00000013838	ALLC_BOVIN
8	116374232	116396297	ENSBTAG00000016225	COL11_BOVIN
8	116399823	116405049	ENSBTAG00000016224	RS7_BOVIN
8	116415124	116464668	ENSBTAG00000016235	Q2KHW9_BOVIN
8	116492101	116498496	ENSBTAG00000005403	MTND_BOVIN
8	116506770	116543112	ENSBTAG00000008685	A6QLC8_BOVIN
8	116534526	116534630	ENSBTAG00000044847	snoU13
8	116546822	116613389	ENSBTAG00000018387	Q3MHK1_BOVIN
9	2239477	2240889	ENSBTAG00000027295	-
9	31126663	31239753	ENSBTAG00000009575	A4IF84_BOVIN
9	31263293	31263419	ENSBTAG00000044764	SNORA25
9	31310589	31311461	ENSBTAG00000016347	LOC507211
9	32730591	32730693	ENSBTAG00000038106	-
9	48397762	48397868	ENSBTAG00000043431	U6
9	48878654	48878785	ENSBTAG00000043068	SNORA2
9	49984091	50437603	ENSBTAG00000033153	GRIK2
9	56845145	56875617	ENSBTAG00000005026	Q3ZBS4_BOVIN
9	57524322	57524635	ENSBTAG00000043941	7SK
9	57923159	57923829	ENSBTAG00000033083	-
9	71024672	71143389	ENSBTAG00000005960	EPB41L2
9	71190050	71190195	ENSBTAG00000043822	U4
9	71220970	71221070	ENSBTAG00000036995	5S_rRNA
9	71295806	71418056	ENSBTAG00000000240	A6QLP4_BOVIN
9	79405360	79407762	ENSBTAG00000011224	CITE2_BOVIN
9	79411936	79412022	ENSBTAG00000045414	U5
9	83710348	83742384	ENSBTAG00000001747	PEX3_BOVIN
9	83750365	83769760	ENSBTAG00000001752	FUCA2
9	93560035	93570665	ENSBTAG00000021193	A2VEA6_BOVIN
9	93583992	93588934	ENSBTAG00000036164	-
9	93846158	93848904	ENSBTAG00000012553	-
9	98225773	98275858	ENSBTAG00000006323	SNX9
9	98342791	98410334	ENSBTAG00000000817	SYNJ2
9	98420710	98459766	ENSBTAG00000011509	SRAC1_BOVIN
9	98472475	98486526	ENSBTAG00000008543	TF2H5_BOVIN
9	98579118	98720159	ENSBTAG00000005083	TULP4
9	98772834	98805216	ENSBTAG00000010838	TMEM181
9	98808719	98816266	ENSBTAG00000004472	DYLT1_BOVIN
9	98833784	98916710	ENSBTAG00000010334	SYTL3
9	104541113	104622296	ENSBTAG00000007758	PDE10A
9	104916329	104925672	ENSBTAG00000018681	Q95KV3_BOVIN
9	104959221	104959322	ENSBTAG00000044877	U6
9	105068130	105083240	ENSBTAG00000002993	Q3SYY5_BOVIN
9	105122384	105135709	ENSBTAG00000027879	BR44L_BOVIN
9	105161723	105249754	ENSBTAG00000021741	RPS6KA2
9	105545022	105562650	ENSBTAG00000014494	Q0III8_BOVIN
9	105672022	105674970	ENSBTAG00000039721	FGFR1OP
9	105776535	105796877	ENSBTAG00000014495	FR1OP_BOVIN
9	105810323	105812865	ENSBTAG00000014496	CCR6
9	105827654	105828712	ENSBTAG00000014497	GPR31
9	105843014	105843094	ENSBTAG00000043668	U4
9	105843989	105864460	ENSBTAG00000026133	-
9	105870393	105879079	ENSBTAG00000031481	Q0IIC7_BOVIN
9	105887599	105916002	ENSBTAG00000014498	UN93A_BOVIN
9	106226909	106302803	ENSBTAG00000005557	MLLT4
9	106314523	106360212	ENSBTAG00000007694	KIF25
9	106367924	106372228	ENSBTAG00000014062	FRMD1
9	106467209	106471020	ENSBTAG00000031532	LOC787318
9	106502033	106541045	ENSBTAG00000032597	-
9	106559838	106710843	ENSBTAG00000013176	A5D7T2_BOVIN
9	107062166	107092902	ENSBTAG00000018810	TSP2_BOVIN
9	107396544	107437201	ENSBTAG00000009620	WDR27
9	107440531	107450934	ENSBTAG00000037939	-
9	107457744	107460348	ENSBTAG00000003925	CF120_BOVIN
9	107459425	107479585	ENSBTAG00000003929	PHF10_BOVIN
9	107489318	107495570	ENSBTAG00000000916	TCTE3
9	107512638	107540924	ENSBTAG00000000918	C9H6ORF70
10	22589955	23138479	ENSBTAG00000000432	Q0VCV9_BOVIN
10	23029888	23030451	ENSBTAG00000036091	-
10	23338787	23340287	ENSBTAG00000039038	-
10	23393269	23393848	ENSBTAG00000038870	LOC616138
10	23410199	23410749	ENSBTAG00000039077	LOC786720
10	23501758	23502470	ENSBTAG00000036223	LOC513122
10	23518475	23519028	ENSBTAG00000039799	LOC617071
10	23564325	23564855	ENSBTAG00000027170	-
10	23652756	23656177	ENSBTAG00000035526	-
10	23662599	23663081	ENSBTAG00000005941	-
10	23693219	23693306	ENSBTAG00000044388	-
10	23709903	23710421	ENSBTAG00000035529	-
10	23714339	23714984	ENSBTAG00000035530	A6QL71_BOVIN
10	23744485	23746159	ENSBTAG00000022229	LOC784168
10	23792373	23792917	ENSBTAG00000038544	-
10	23854195	23854694	ENSBTAG00000038752	-
10	23892323	23892890	ENSBTAG00000040314	-
10	23918907	23919459	ENSBTAG00000037551	LOC513731
10	23975101	23975605	ENSBTAG00000024659	-
10	23981041	23981604	ENSBTAG00000038948	LOC616947
10	24025778	24026333	ENSBTAG00000039807	LOC616970
10	24044151	24044706	ENSBTAG00000037924	-
10	24084568	24085660	ENSBTAG00000040213	-
10	24112972	24113746	ENSBTAG00000037664	-
10	24136419	24137949	ENSBTAG00000039541	-
10	24147174	24148192	ENSBTAG00000023738	LOC784968
10	24164494	24173144	ENSBTAG00000039365	A6QNN8_BOVIN
10	24182239	24182846	ENSBTAG00000038565	-
10	24227712	24228263	ENSBTAG00000035047	-
10	24312726	24313235	ENSBTAG00000040141	-
10	24323260	24324318	ENSBTAG00000039515	-
10	24373134	24373689	ENSBTAG00000040127	LOC615243
10	24392685	24393242	ENSBTAG00000038877	-
10	24413962	24414513	ENSBTAG00000033045	-
10	24428490	24429402	ENSBTAG00000038004	LOC781430
10	24445301	24445822	ENSBTAG00000037430	-
10	24552373	24553798	ENSBTAG00000039295	LOC781785
10	24558482	24559388	ENSBTAG00000019523	LOC526700
10	24616234	24617530	ENSBTAG00000033039	-
10	24635983	24637293	ENSBTAG00000005944	-
10	24660488	24660993	ENSBTAG00000033036	-
10	24669458	24670015	ENSBTAG00000033034	-
10	24673896	24674367	ENSBTAG00000039979	-
10	24684019	24684553	ENSBTAG00000002131	LOC787347
10	24700316	24700924	ENSBTAG00000038829	-
10	24701005	24703045	ENSBTAG00000039546	-
10	31402612	31402744	ENSBTAG00000043636	U2
10	31814815	31815014	ENSBTAG00000042615	SNORA74
10	38137317	38287693	ENSBTAG00000021087	UBR1
10	38313406	38348861	ENSBTAG00000013031	TMEM62
10	38349339	38359675	ENSBTAG00000013032	CCDB1_BOVIN
10	38361202	38379828	ENSBTAG00000011439	EPB42
10	39342847	39343010	ENSBTAG00000038155	U1
10	39669601	39670365	ENSBTAG00000024582	RL10L_BOVIN
10	39851046	40182765	ENSBTAG00000005697	MDGA2
10	42188645	42188720	ENSBTAG00000045199	-
10	42699834	42701683	ENSBTAG00000040214	RS29_BOVIN
10	42718152	42729003	ENSBTAG00000004926	A6QPV4_BOVIN
10	42731232	42732883	ENSBTAG00000025564	RL36A_BOVIN
10	42733553	42734893	ENSBTAG00000033891	MGAT2
10	42737916	42744376	ENSBTAG00000004930	KTU_BOVIN
10	42746960	42778808	ENSBTAG00000004931	DPOE2_BOVIN
10	42780947	42818506	ENSBTAG00000031697	KLHDC1
10	42822849	42838229	ENSBTAG00000004933	KLDC2_BOVIN
10	42832770	42832897	ENSBTAG00000043867	SNORA11
10	42839344	42892991	ENSBTAG00000004934	Q0IIF8_BOVIN
10	42910678	42910778	ENSBTAG00000044296	U6
10	43120011	43125476	ENSBTAG00000005547	MGC159550
10	43127299	43241185	ENSBTAG00000005550	SOS2
10	43255627	43255733	ENSBTAG00000043035	U6
10	43275067	43275227	ENSBTAG00000029512	U1
10	43275279	43328310	ENSBTAG00000015200	L2HDH_BOVIN
10	43328428	43340500	ENSBTAG00000015202	ATP5S_BOVIN
10	43341951	43393140	ENSBTAG00000004780	A6QLF0_BOVIN
10	43421225	43518520	ENSBTAG00000014792	MAP4K5
10	43556995	43631178	ENSBTAG00000014312	ATLA1_BOVIN
10	43632991	43665008	ENSBTAG00000001539	Q08DE4_BOVIN
10	43706604	43801322	ENSBTAG00000020281	NIN
10	43848766	43865408	ENSBTAG00000044049	ABHD12B
10	43866029	43907507	ENSBTAG00000011494	PYGL_BOVIN
10	43936895	44054496	ENSBTAG00000010103	TRIM9_BOVIN
10	44091274	44104363	ENSBTAG00000011225	TMX1_BOVIN
10	51615425	51734085	ENSBTAG00000021538	MYO1E
10	51741234	51765851	ENSBTAG00000005269	CCNB2_BOVIN
10	51787485	51823175	ENSBTAG00000014181	A6QLE0_BOVIN
10	51869171	51913831	ENSBTAG00000011319	SLTM
10	51960593	52031573	ENSBTAG00000012391	FA63B_BOVIN
10	51965531	51965637	ENSBTAG00000043145	U6
10	52052297	52054174	ENSBTAG00000026866	-
10	52058479	52201136	ENSBTAG00000005481	ADA10_BOVIN
10	52220965	52283581	ENSBTAG00000005479	LIPC
10	52317931	52318049	ENSBTAG00000037226	5S_rRNA
10	52321005	52321133	ENSBTAG00000044518	-
10	52337417	52338145	ENSBTAG00000011764	LOC539389
10	52380321	52380433	ENSBTAG00000043926	5S_rRNA
10	52442849	52442948	ENSBTAG00000042541	U6
10	52645361	52663105	ENSBTAG00000013452	AQP9
10	53305978	54204120	ENSBTAG00000002586	A0JN84_BOVIN
10	54141208	54141311	ENSBTAG00000043372	U6
10	54217944	54218094	ENSBTAG00000039235	-
10	54465263	54567017	ENSBTAG00000001486	ZNF280D
10	54686340	54770887	ENSBTAG00000000271	MNS1_BOVIN
10	54832917	54877965	ENSBTAG00000031433	A6H747_BOVIN
10	60633549	60861548	ENSBTAG00000013616	AP4E1
10	60996929	61030281	ENSBTAG00000011831	SPPL2A
10	61069882	61159419	ENSBTAG00000031165	TRPM7
10	61166675	61166761	ENSBTAG00000044670	U6
10	61178232	61241443	ENSBTAG00000011929	USP50
10	61197669	61197772	ENSBTAG00000042197	U6
10	61199751	61252457	ENSBTAG00000011916	Q0IIM6_BOVIN
10	61292924	61369744	ENSBTAG00000022801	GABP1_BOVIN
10	72356449	72467857	ENSBTAG00000020880	CN037_BOVIN
[truncated: 4,344 more rows]
