# Supplementary material for: Massive screening of copy number population-scale variation in Bos taurus genome
Source: BMC Genomics. 2013 Feb 26;14:124. doi: 10.1186/1471-2164-14-124 (PMC3618309; doi:10.1186/1471-2164-14-124)
Supplement: Additional file 6 — Breed specific genes. Complete list of genes specific for each of the five studied Bos taurus breeds. [file 1471-2164-14-124-S6.tsv]

razza	refGene	refFlat
bruna	NM_174804	RPS29
bruna	NM_001105025	LRR1
bruna	NM_001079508	RPL36AL
bruna	NM_001076024	DNAAF2
bruna	NM_001105383	POLE2
bruna	NM_001192897	KLHDC1
bruna	NM_001014948	KLHDC2
bruna	NM_001205505	NEMF
bruna	NM_001110083	MGC159550
bruna	NM_001101090	L2HGDH
bruna	NM_001007812	ATP5S
bruna	NM_001101116	CDKL1
bruna	NM_001191128	MAP4K5
bruna	NM_001034631	ATL1
bruna	NM_001191362	SAV1
bruna	NM_001075203	PYGL
bruna	NM_001076537	TRIM9
bruna	NM_001075385	TMX1
bruna	NM_001075242	KIAA1737
bruna	NM_001206158	ZDHHC22
bruna	NM_001206161	TMEM63C
bruna	NM_001001853	NGB
bruna	NM_001192896	POMT2
bruna	NM_001075686	GSTZ1
bruna	NM_001193012	TMED8
bruna	NM_001102011	BUB1
bruna	NM_001161651	TPC3
bruna	NM_001105332	NPHP1
bruna	NM_001075428	MAL
bruna	NM_001046115	MALL
bruna	NM_001046123	MRPS5
bruna	NM_001110091	ZNF514
bruna	NM_001046446	ZNF2
bruna	NM_001075612	KCNIP3
bruna	NM_205790	FAHD2A
bruna	NM_001192634	GPAT2
bruna	NM_001206628	ADRA2B
bruna	NM_001192179	DUSP2
bruna	NM_001102086	STARD7
bruna	NM_001205763	TMEM127
bruna	NM_001037482	CIAO1
bruna	NM_001206163	SNRNP200
bruna	NM_001034213	NCAPH
bruna	NM_001035349	ARID5A
bruna	NM_001099172	LOC618190
bruna	NM_001014953	LMAN2L
bruna	NM_001205896	CNNM4
bruna	NM_001075471	ANKRD39
bruna	NM_001192623	SEMA4C
bruna	NM_001034046	COX5B
bruna	NM_001193017	ZAP70
bruna	NM_001046176	SEPT10
bruna	NM_174592	RANBP2
bruna	NM_001083495	LIMS3L
bruna	NM_001192800	DTNB
bruna	NM_001206502	DNMT3A
bruna	NR_030823	MIR1301
bruna	NM_174151	POMC
bruna	NM_174284	CPSF3
bruna	NM_001034448	ITGB1BP1
bruna	NM_001034231	ID2
bruna	NM_001193014	DENND1A
bruna	NM_001024503	ZBTB43
bruna	NM_001193100	RALGPS1
bruna	NM_001109814	ANGPTL2
bruna	NM_001077872	GARNL3
bruna	NM_201528	SLC2A8
bruna	NM_205797	RPL12
bruna	NM_001075296	LRSAM1
bruna	NM_174619	STXBP1
bruna	NM_001102138	TTC16
bruna	NM_001083476	TOR2A
bruna	NM_001098039	SH2D3C
bruna	NM_001014935	CDK9
bruna	NM_001024480	FPGS
bruna	NM_001076397	ENG
bruna	NM_001013582	AK1
bruna	NM_001075847	PIP5KL1
bruna	NM_001046268	DPM2
bruna	NM_001193094	FAM102A
bruna	NM_001101074	NAIF1
bruna	NM_001038145	SLC25A25
bruna	NM_001166554	PTGES2
bruna	NM_001195050	C11H9orf16
bruna	NM_001076820	DNM1
bruna	NR_031342	MIR199B
bruna	NM_001192195	GOLGA2
bruna	NM_001110073	TRUB2
bruna	NM_001083672	COQ4
bruna	NM_001075667	SLC27A4
bruna	NM_001191120	URM1
bruna	NM_001075729	URM1
bruna	NM_001014844	ARPC1B
bruna	NM_001206414	HTATSF1
bruna	NM_001076263	TMEM90B
bruna	NM_001035413	C13H20orf3
bruna	NM_174746	ACSS1
bruna	NM_174767	VSX1
bruna	NM_001045991	ENTPD6
bruna	NM_001035270	PYGB
bruna	NM_001078116	ABHD12
bruna	NM_001192680	SPATA2
bruna	NM_001024531	RNF114
bruna	NM_001112708	SNAI1
bruna	NM_001035497	UBE2V1
bruna	NM_001100315	TMEM189
bruna	NM_001191264	PRDM14
bruna	NM_001040476	TRAM1
bruna	NM_001076045	LACTB2
bruna	NM_205811	HNF4G
bruna	NM_001192234	ABRA
bruna	NM_001076148	OXR1
bruna	NM_001098150	PLEKHF2
bruna	NM_001105389	C14H8orf38
bruna	NM_001205423	TP53INP1
bruna	NM_001015665	CCNE2
bruna	NM_001102556	INTS8
bruna	NM_001193002	ESRP1
bruna	NM_001205426	KIAA1429
bruna	NM_001192955	RAD54B
bruna	NM_001083732	GEM
bruna	NM_001098902	CDH17
bruna	NM_001206353	PDP1
bruna	NM_001205299	TMEM67
bruna	NM_001035442	FAM92A1
bruna	NM_001191341	GUCY1A2
bruna	NM_001080341	ALKBH8
bruna	NM_001102524	APLNR
bruna	NM_001101041	SSRP1
bruna	NM_001098471	PRG3
bruna	NM_001098472	PRG3
bruna	NM_001038126	SLC43A3
bruna	NM_001206598	SLC43A1
bruna	NM_001046132	TIMM10
bruna	NM_001098917	UBE2L6
bruna	NM_174821	SERPING1
bruna	NR_030799	MIR130A
bruna	NM_001079784	YPEL4
bruna	NM_001081713	CLP1
bruna	NM_001192763	ZDHHC5
bruna	NM_001105348	MED19
bruna	NM_001015558	TMX2
bruna	NM_001164092	SELH
bruna	NM_001192402	CTNND1
bruna	NM_001102140	FAM5C
bruna	NM_001040501	TLR5
bruna	NM_001101904	SUSD4
bruna	NM_001076193	C16H1orf65
bruna	NM_001081619	CAPN8
bruna	NM_001103086	CAPN2
bruna	NM_001046425	FBXO28
bruna	NM_001034289	DEGS1
bruna	NM_001034338	CNIH4
bruna	NM_001077059	WDR26
bruna	NM_001206204	CNIH3
bruna	NM_001100329	LBR
bruna	NM_001115083	SRP9
bruna	NM_001034629	EPHX1
bruna	NM_001102162	TMEM63A
bruna	NM_001206043	LEFTY2
bruna	NM_001075181	PYCR2
bruna	NM_001099065	C16H1orf55
bruna	NM_001014389	H3F3A
bruna	NM_001191183	ACBD3
bruna	NM_174751	PARP1
bruna	NM_001083770	C16H1orf95
bruna	NM_174440	PSEN2
bruna	NM_001046419	ADCK3
bruna	NM_001192937	CDC42BPA
bruna	NM_001040490	TNFRSF1B
bruna	NM_001206173	MIIP
bruna	NM_001190270	MFN2
bruna	NM_001190269	MFN2
bruna	NM_174148	PLOD1
bruna	NM_001045942	KIAA2013
bruna	NM_001166570	NPPB
bruna	NM_174124	NPPA
bruna	NM_001205870	CLCN6
bruna	NM_001011685	MTHFR
bruna	NM_001075363	AGTRAP
bruna	NM_001195012	C16H1orf187
bruna	NM_001045946	MAD2L2
bruna	NM_001034433	FBXO6
bruna	NM_001101295	FBXO44
bruna	NM_001075569	FBXO2
bruna	NM_001206230	PTCHD2
bruna	NM_001143855	ABL2
bruna	NM_001034206	SOAT1
bruna	NM_001206107	NPHS2
bruna	NM_001206657	PLXNA2
bruna	NM_174009	CD34
bruna	NR_030965	MIR29B-2
bruna	NR_030966	MIR29C
bruna	NM_001242562	CD46
bruna	NM_001242563	CD46
bruna	NM_183080	CD46
bruna	NM_001242561	CD46
bruna	NM_001242564	CD46
bruna	NM_001242565	CD46
bruna	NM_001206816	NR5A2
bruna	NM_001040596	RABIF
bruna	NM_001077125	KLHL12
bruna	NM_001034055	ADIPOR1
bruna	NM_001034518	CYB5R1
bruna	NM_001193114	TLL1
bruna	NM_001206151	MAP9
bruna	NM_001206863	FSTL5
bruna	NM_001191383	PITPNM2
bruna	NM_001191355	ABCB9
bruna	NM_001205357	VPS37B
bruna	NM_001082444	VAC14
bruna	NM_001100324	IL34
bruna	NM_001077851	SF3B3
bruna	NM_001034583	COG4
bruna	NM_001100382	FUK
bruna	NM_001002892	ST3GAL2
bruna	NM_001034571	DDX19A
bruna	NM_001046230	DDX19B
bruna	NM_001101075	AARS
bruna	NM_001110189	EXOSC6
bruna	NM_001102034	MRCL
bruna	NM_001101893	ZNF423
bruna	NM_001206178	SLC12A3
bruna	NM_001102265	HERPUD1
bruna	NM_001243331	CPNE2
bruna	NM_001014944	FAM192A
bruna	NM_001083734	RSPRY1
bruna	NM_001076274	ARL2BP
bruna	NM_001099123	PLLP
bruna	NM_001015659	CIAPIN1
bruna	NM_001046302	COQ9
bruna	NM_001034212	POLR2C
bruna	NM_001083786	DOK4
bruna	NM_001099162	CCL22
bruna	NM_001077915	CCDC102A
bruna	NM_001206716	GPR114
bruna	NM_001083656	GPR56
bruna	NM_001038031	CCDC135
bruna	NM_001101909	KATNB1
bruna	NM_181019	CNGB1
bruna	NM_001135640	CNGB1
bruna	NM_001135641	CNGB1
bruna	NM_001075477	C18H16orf57
bruna	NM_001191434	MMP15
bruna	NM_001076277	ZNF154
bruna	NM_001076816	ZNF135
bruna	NM_001206807	ZNF329
bruna	NM_001101153	ZNF274
bruna	NM_001098470	ZNF8
bruna	NM_001046243	A1BG
bruna	NM_001015531	RPS5
bruna	NM_001103273	SLC27A5
bruna	NM_001206809	TRIM28
bruna	NM_001034550	CHMP2A
bruna	NM_001083503	UBE2M
bruna	NM_001206304	MZF1
bruna	NM_001038141	EFCAB3
bruna	NM_001075246	METTL2B
bruna	NM_001192083	UNC13D
bruna	NM_001080253	UNK
bruna	NM_001242571	H3F3B
bruna	NM_001099381	GALK1
bruna	NM_001193257	ITGB4
bruna	NM_001075627	SAP30BP
bruna	NM_001192326	RECQL5
bruna	NM_001163001	LOC100302389
bruna	NM_001163000	LOC100302388
bruna	NM_001099098	LLGL2
bruna	NM_001205691	TSEN54
bruna	NM_001191248	CASKIN2
bruna	NM_001034630	GRB2
bruna	NM_174724	ATP5H
bruna	NM_001034493	ICT1
bruna	NM_001192968	CDR2L
bruna	NM_001076924	C19H17orf28
bruna	NM_001192647	OTOP2
bruna	NM_001192702	USH1G
bruna	NM_001081722	FADS6
bruna	NM_174691	FDXR
bruna	NM_001206894	GRIN2C
bruna	NM_001079596	TMEM104
bruna	NM_001103246	NAT9
bruna	NM_001077852	SLC9A3R1
bruna	NM_001193224	RAB37
bruna	NM_001105023	CD300LB
bruna	NM_001192456	CD300A
bruna	NM_001205464	BTBD17
bruna	NM_001105626	TTYH2
bruna	NM_001113309	RPL38
bruna	NM_174435	PRKCA
bruna	NM_001205962	CACNG5
bruna	NM_001046257	NOSTRIN
bruna	NM_001193132	LASS6
bruna	NM_001075826	STK39
bruna	NM_001078070	DPP10
bruna	NM_001076180	CD164L2
bruna	NM_001193236	MAP3K6
bruna	NM_001035451	TMEM222
bruna	NM_001205398	WDTC1
bruna	NM_174833	SLC9A1
bruna	NM_001045950	FAM46B
bruna	NM_001099103	C2H1orf172
bruna	NM_001075607	NUDC
bruna	NM_001098972	GPATCH3
bruna	NM_001098973	GPN2
bruna	NM_001075912	SFN
bruna	NM_001192505	PIGV
bruna	NM_001205785	ARID1A
bruna	NM_001083722	RPS6KA1
bruna	NM_001098945	HMGN2
bruna	NM_001035346	DHDDS
bruna	NM_001193057	LIN28A
bruna	NM_001109791	AIM1L
bruna	NM_001243296	UBXN11
bruna	NM_001034763	SH3BGRL3
bruna	NM_001193165	CNKSR1
bruna	NM_001192186	ZNF593
bruna	NM_001099203	GRRP1
bruna	NM_001206373	PDIK1L
bruna	NM_001046295	TRIM63
bruna	NM_001191496	SLC30A2
bruna	NM_001100337	EXTL1
bruna	NM_174570	PAFAH2
bruna	NM_001034790	STMN1
bruna	NM_001038553	PAQR7
bruna	NM_001083742	C2H1orf135
bruna	NM_001034332	FAM54B
bruna	NM_001114976	SEPN1
bruna	NM_001083668	LDLRAP1
bruna	NM_001191238	NCKIPSD
bruna	NM_001205337	CELSR3
bruna	NM_001076852	SLC26A6
bruna	NM_001111068	TMEM89
bruna	NM_001076228	PTPRG
bruna	NM_174629	UQCRC1
bruna	NM_001076530	UCN2
bruna	NM_001192835	PFKFB4
bruna	NM_001035486	SHISA5
bruna	NM_001015619	CCDC51
bruna	NM_001163803	CCDC72
bruna	NM_001103330	ATRIP
bruna	NM_174475	TREX1
bruna	NM_001075278	ZDHHC3
bruna	NM_001076298	TMEM42
bruna	NM_174067	GHRL
bruna	NM_001075565	SEC13
bruna	NM_001191245	ATP2B2
bruna	NM_001206903	SLC6A11
bruna	NM_001077836	SLC6A1
bruna	NM_001101925	TMCC1
bruna	NM_001035372	H1FOO
bruna	NM_001014890	RHO
bruna	NM_001206592	IFT122
bruna	NM_001034405	MBD4
bruna	NM_001034783	RPL32
bruna	NM_001206543	CAND2
bruna	NM_001102505	RAF1
bruna	NM_001045989	MKRN2
bruna	NM_001042477	TSEN2
bruna	NR_003096	PPARG-TSEN2
bruna	NR_003097	PPARG-TSEN2
bruna	NM_174216	VEGFA
bruna	NM_001076337	MRPL14
bruna	NM_001163939	TMEM63B
bruna	NM_001034398	SLC29A1
bruna	NM_001079637	HSP90AB1
bruna	NM_001076965	SLC35B2
bruna	NM_001130746	NFKBIE
bruna	NM_001205863	TMEM151B
bruna	NM_001191211	AARS2
bruna	NM_001076542	CDC5L
bruna	NM_001206207	RTTN
bruna	NM_001080360	KCTD1
bruna	NM_001205844	TAF4B
bruna	NM_001098122	SS18
bruna	NM_001105419	ZNF521
bruna	NM_001024692	POLI
bruna	NM_001206167	C24H18orf54
bruna	NM_001193210	SYT17
bruna	NM_001113241	COQ7
bruna	NM_001014849	COQ7
bruna	NM_001034686	GDE1
bruna	NM_001046368	C25H16ORF62
bruna	NM_001166606	C25H16orf88
bruna	NM_001192088	IQCK
bruna	NM_001075741	GPRC5B
bruna	NM_001192765	GPR139
bruna	NM_001075950	GP2
bruna	NM_174213	UMOD
bruna	NM_001205848	PDILT
bruna	NM_174682	ACSM1
bruna	NM_001101952	ACSM2A
bruna	NM_001038154	MGC134577
bruna	NM_001205577	ERI2
bruna	NM_001015518	DCUN1D3
bruna	NM_001205637	LYRM1
bruna	NM_001038564	SET
bruna	NM_001099199	MGC152396
bruna	NM_001080361	TMEM159
bruna	NM_173973	ZP2
bruna	NM_001075192	ANKS4B
bruna	NM_001045914	CRYM
bruna	NM_174630	UQCRC2
bruna	NM_001076094	PDZD9
bruna	NM_001192542	EEF2K
bruna	NM_001046383	CDR2
bruna	NM_001080367	METTL9
bruna	NM_001205994	HS3ST2
bruna	NM_001193174	SCNN1G
bruna	NM_001098075	SCNN1B
bruna	NM_001083372	COG7
bruna	NM_001205615	PALB2
bruna	NM_001024484	DCTN5
bruna	NM_001038173	PLK1
bruna	NM_001192405	CHP2
bruna	NM_001035390	POR
bruna	NM_001079600	TMEM120A
bruna	NM_001101968	STYXL1
bruna	NM_001013587	MDH2
bruna	NM_001025569	HSPB1
bruna	NM_174793	YWHAG
bruna	NM_001192192	SRCRB4D
bruna	NM_173974	ZP3
bruna	NM_001017945	DTX2
bruna	NM_001012672	UPK3B
bruna	NM_001168011	UPK3BL
bruna	NM_001037483	POLR2J
bruna	NM_001191469	LRWD1
bruna	NM_001075553	ALKBH4
bruna	NM_001191348	ORAI2
bruna	NM_001079641	PRKRIP1
bruna	NM_001103315	MCPH1
bruna	NM_001098855	ANGPT2
bruna	NM_001075932	AGPAT5
bruna	NM_001075207	KCNK1
bruna	NM_001001597	PPIF
bruna	NM_174502	ANXA11
bruna	NM_001206768	LOC788573
bruna	NM_001101254	LOC616319
bruna	NM_001097565	LRP8
bruna	NM_001034245	MAGOH
bruna	NM_001038130	C3H1orf123
bruna	NM_001045889	CPT2
bruna	NM_001205904	SLC1A7
bruna	NM_001192227	PODN
bruna	NM_001191192	DMBX1
bruna	NM_001099102	FAAH
bruna	NM_001191381	NSUN4
bruna	NM_001034745	UQCRH
bruna	NM_001045873	LRRC41
bruna	NM_001206714	FIGNL1
bruna	NM_173907	DDC
bruna	NM_001192586	GRB10
bruna	NM_001105257	IKZF1
bruna	NM_001192973	AGMO
bruna	NM_001102483	PRPS1L1
bruna	NM_001191145	TWIST1
bruna	NM_001046239	MGC137452
bruna	NM_001109982	GNAT3
bruna	NM_001101246	C4H7orf41
bruna	NM_001197032	PLEKHA8
bruna	NM_001076391	FKBP14
bruna	NM_001110803	SCRN1
bruna	NM_174040	DPP6
bruna	NM_001206086	LRRK2
bruna	NM_001192963	SLC2A13
bruna	NM_001046337	LMO3
bruna	NM_001078082	BCL2L13
bruna	NM_001075446	BID
bruna	NM_001101172	PEX26
bruna	NM_001077095	TUBA8
bruna	NM_001075495	CDC42EP1
bruna	NM_001075494	LGALS2
bruna	NM_001035408	GGA1
bruna	NM_001035035	PDXP
bruna	NM_175782	LGALS1
bruna	NM_001046557	NOL12
bruna	NM_001206444	TRIOBP
bruna	NM_001076487	H1F0
bruna	NM_001075134	GCAT
bruna	NM_001076137	ANKRD54
bruna	NM_001035296	EIF3L
bruna	NM_001193066	MICALL1
bruna	NM_001046253	C5H22orf23
bruna	NM_001037475	POLR2F
bruna	NM_001193247	SOX10
bruna	NM_001035401	PICK1
bruna	NM_001035498	BAIAP2L2
bruna	NM_001103300	MAFF
bruna	NM_001081522	TMEM184B
bruna	NM_001078109	CSNK1E
bruna	NM_001075610	L3MBTL2
bruna	NM_001110089	RANGAP1
bruna	NM_001192799	ZC3H7B
bruna	NM_001076962	POLR3H
bruna	NM_001192246	XRCC6
bruna	NM_001077004	NHP2L1
bruna	NM_001205826	CCDC134
bruna	NM_001205600	SREBF2
bruna	NM_001193192	TNFRSF13C
bruna	NM_001038686	CENPM
bruna	NM_001076949	SEPT3
bruna	NM_001082441	WBP2NL
bruna	NM_001046349	NAGA
bruna	NM_001045936	FAM109B
bruna	NM_001045937	C5H22orf32
bruna	NM_175791	NDUFA6
bruna	NM_001099197	MGC152344
bruna	NM_001080364	MGC127055
bruna	NM_174529	CYP2D14
bruna	NM_001192574	TCF20
bruna	NM_001110074	RRP7A
bruna	NM_001103183	POLDIP3
bruna	NM_001103250	CYB5R3
bruna	NM_001075974	ARFGAP3
bruna	NM_001076520	TBC1D22A
bruna	NM_001192357	LCORL
bruna	NM_001075724	MGC152010
bruna	NM_001101281	LOC781988
bruna	NM_001098944	UGT2A3
bruna	NM_173988	AMBN
bruna	NM_175773	IGJ
bruna	NM_001191522	RUFY3
bruna	NM_001077971	GRSF1
bruna	NM_001192412	MOBKL1A
bruna	NM_001034573	DCK
bruna	NM_174605	SLC4A4
bruna	NM_001035380	GC
bruna	NM_001192797	ADAMTS3
bruna	NM_001098097	HIST3H2A
bruna	NM_001105011	TRIM17
bruna	NM_001077920	TRIM11
bruna	NM_001102196	OBSCN
bruna	NM_001205580	IBA57
bruna	NM_001046440	GJC2
bruna	NM_001159413	GUK1
bruna	NM_001159412	GUK1
bruna	NM_174078	GUK1
bruna	NM_001075276	MRPL55
bruna	NM_001034272	C7H1orf35
bruna	NM_176653	ARF1
bruna	NM_001109798	CHERP
bruna	NM_001038514	CALR3
bruna	NM_001101871	EPS15L1
bruna	NM_001045884	AP1M1
bruna	NM_001206692	QTRT1
bruna	NM_001099369	DNM2
bruna	NM_001038563	TMED1
bruna	NM_001101094	YIPF2
bruna	NM_001099699	C7H19orf52
bruna	NM_001105614	SMARCA4
bruna	NM_001166530	LDLR
bruna	NM_001075391	SPC24
bruna	NM_001076531	KANK2
bruna	NM_001192166	DOCK6
bruna	NM_001075817	TSPAN16
bruna	NM_001191375	RAB3D
bruna	NM_001037599	TMEM205
bruna	NM_001046248	LPPR2
bruna	NM_001205601	EPOR
bruna	NM_001191529	RGL3
bruna	NM_001102047	CCDC151
bruna	NM_176662	PRKCSH
bruna	NM_001034286	ECSIT
bruna	NM_001075403	CSF1R
bruna	NM_001075896	PDGFRB
bruna	NR_031216	MIR1777B
bruna	NM_001101947	CDX1
bruna	NM_001102231	SLC6A7
bruna	NM_001075938	CAMK2A
bruna	NM_001034735	CD74
bruna	NM_001077830	RPS14
bruna	NM_001192361	NDST1
bruna	NR_031213	MIR2461
bruna	NM_001206025	SYNPO
bruna	NM_001083662	HIATL1
bruna	NM_001192058	ANXA10
bruna	NM_001083717	CBR4
bruna	NM_001098065	SH3RF1
bruna	NM_001193003	CLCN3
bruna	NM_001081593	C8H4orf27
bruna	NM_001078050	LOC615521
bruna	NM_001205964	MFAP3L
bruna	NM_001015551	AADAT
bruna	NM_001110182	TRIM37
bruna	NM_001191298	GALNTL6
bruna	NM_001037616	HMGB2
bruna	NM_001191124	SAP30
bruna	NM_001100370	SCRG1
bruna	NM_001045901	GADD45G
bruna	NM_001098160	SEMA4D
bruna	NM_001113319	CKS2
bruna	NM_001192693	NXNL2
bruna	NM_001192821	SPIN1
bruna	NM_001098933	CDK20
bruna	NM_001128501	FBXW12
bruna	NM_001076019	C8H9orf30
bruna	NM_001205476	TMEFF1
bruna	NM_001103264	MURC
bruna	NM_174303	CYLC2
bruna	NM_001045956	C8H9orf6
bruna	NM_001191534	CTNNAL1
bruna	NM_001205687	PTPN3
bruna	NM_001204119	PALM2
bruna	NM_001193034	AKAP2
bruna	NM_001206177	C8H9orf152
frisona	NM_001192888	ROBO1
frisona	NM_001205973	NLGN1
frisona	NM_174264	CCNB2
frisona	NM_001102239	RNF111
frisona	NM_001046275	FAM63B
frisona	NM_001243316	LOC533308
frisona	NM_174496	ADAM10
frisona	NM_001035410	LIPC
frisona	NM_001205833	AQP9
frisona	NM_001081740	NRXN3
frisona	NM_001010992	DIO2
frisona	NM_174206	TSHR
frisona	NM_001191217	GTF2A1
frisona	NM_001191218	STON2
frisona	NM_001206908	SEL1L
frisona	NM_174404	NRXN1
frisona	NM_001098110	MAB21L1
frisona	NM_001193055	KLHL1
frisona	NM_174368	ITGB1
frisona	NM_001043342	POFUT1
frisona	NM_001043345	POFUT1
frisona	NM_001110788	KIF3B
frisona	NM_001035291	COMMD7
frisona	NM_181813	DNMT3B
frisona	NM_001075334	MAPRE1
frisona	NM_001046165	SUN5
frisona	NM_001193194	BPIFB2
frisona	NM_001078034	R3HDM2
frisona	NM_001038532	ITFG1
frisona	NM_001101181	KIF2B
frisona	NM_001075611	TOM1L1
frisona	NM_001083403	COX11
frisona	NM_001192927	STXBP4
frisona	NM_001192437	HLF
frisona	NM_001075601	MMD
frisona	NM_001191352	PPP1R1C
frisona	NM_001031760	SLC38A11
frisona	NM_001099397	GAPT
frisona	NM_001192245	PLK2
frisona	NM_001191365	SCFD1
frisona	NM_001038671	G2E3
frisona	NM_001077842	COCH
frisona	NM_001098042	STRN3
frisona	NM_173939	MUT
frisona	NM_001078065	CENPQ
frisona	NM_001145061	GLYATL3
frisona	NM_001145653	C23H6orf141
frisona	NM_174171	RHAG
frisona	NM_001038089	CRISP2
frisona	NM_001079635	CRISP3
frisona	NM_001123035	PGK2
frisona	NM_001206259	CRISP1
frisona	NM_181026	SFTPD
frisona	NM_001010994	MBL-A
frisona	NM_001077838	SFTPA1
frisona	NM_001046497	MAT1A
frisona	NM_174823	CDHR1
frisona	NM_001192115	LRIT1
frisona	NM_175775	RGR
frisona	NM_001205783	GPRIN2
frisona	NM_001205963	SYT15
frisona	NM_001076800	BMPR1A
frisona	NM_174186	SNCG
frisona	NM_001114513	C28H10orf116
frisona	NM_182652	GLUD1
frisona	NM_001166509	COL11A1
frisona	NM_001098094	OLFM3
frisona	NM_001192108	LRRC7
frisona	NM_001080370	TPK1
frisona	NM_181023	SLC6A15
frisona	NM_001191125	TSPAN19
frisona	NM_001191135	LRRIQ1
frisona	NM_001192291	ALX1
frisona	NM_001082427	RUSC2
frisona	NM_001038513	FAM166B
frisona	NM_001172227	TESK1
frisona	NM_001206418	SIT1
frisona	NR_036646	RMRP
frisona	NM_001075681	CCDC107
frisona	NM_001079800	C8H9orf100
frisona	NM_001010995	TPM2
frisona	NM_001205428	TLN1
frisona	NM_174286	CREB3
frisona	NM_001038184	RGP1
frisona	NM_174126	NPR2
frisona	NM_001102005	SPAG8
frisona	NM_174340	HINT2
frisona	NM_001103335	TMEM8B
frisona	NM_001193063	GRIK2
frisona	NM_001075819	CITED2
marchigiana	NM_174339	HIF1A
marchigiana	NM_001101244	SNAPC1
marchigiana	NR_038117	MGC148318
marchigiana	NM_001206330	GPR12
marchigiana	NM_001193013	WASF3
marchigiana	NM_001205484	HS6ST3
marchigiana	NM_001040646	FHIT
marchigiana	NM_001034388	PSMB9
marchigiana	NM_001114854	H2B
marchigiana	NM_001040481	BOLA-DMB
marchigiana	NM_001012674	HLA-DMA
marchigiana	NM_001045866	BRD2
marchigiana	NM_001205920	HLA-DOA
marchigiana	NM_001046199	COL11A2
marchigiana	NM_001083640	RXRB
marchigiana	NM_001076237	SLC39A7
marchigiana	NM_001046324	HSD17B8
marchigiana	NM_001105051	RING1
marchigiana	NM_001193060	VPS52
marchigiana	NM_001033614	RPS18
marchigiana	NM_001077097	B3GALT4
marchigiana	NM_001015564	WDR46
marchigiana	NM_001075421	PFDN6
marchigiana	NM_001075154	RGL2
marchigiana	NM_001045885	TAPBP
marchigiana	NM_001075155	DAXX
marchigiana	NM_001101936	KIFC1
marchigiana	NM_001098914	PHF1
marchigiana	NM_001075379	CUTA
marchigiana	NM_001205466	SYNGAP1
marchigiana	NM_001191462	ZBTB9
marchigiana	NM_001077918	BAK1
marchigiana	NM_001098993	GGNBP1
marchigiana	NM_174370	ITPR3
marchigiana	NM_001206614	C23H6orf125
marchigiana	NM_001040542	IP6K3
marchigiana	NM_001192479	LEMD2
marchigiana	NM_173938	MLN
marchigiana	NM_001076523	HMGA1
marchigiana	NM_001110447	LOC100126544
marchigiana	NM_001082466	NUDT3
marchigiana	NM_001034046	COX5B
marchigiana	NM_001034716	RPS10
marchigiana	NM_001101101	PACSIN1
marchigiana	NM_001081578	SPDEF
marchigiana	NM_001076471	C23H6orf106
marchigiana	NM_001076334	SNRPC
marchigiana	NM_001098100	PARD6G
marchigiana	NM_001101840	ADNP2
marchigiana	NM_001113250	RBFA
marchigiana	NM_001075719	LOC515578
marchigiana	NM_001076060	TXNL4A
marchigiana	NM_001076893	PQLC1
marchigiana	NM_001166615	NFATC1
marchigiana	NM_001075879	CHST9
marchigiana	NM_001076532	CCAR1
marchigiana	NM_001192127	STOX1
marchigiana	NM_001206053	DDX50
marchigiana	NM_174192	SYT1
marchigiana	NM_001102217	PPP1R12A
marchigiana	NM_001192555	PTPRQ
marchigiana	NM_181811	MYF6
marchigiana	NM_174116	MYF5
marchigiana	NM_001079602	LIN7A
marchigiana	NM_001035366	CTNNA1
marchigiana	NM_001102506	PCDHA13
marchigiana	NM_001192373	DMRT2
marchigiana	NM_001078060	DMRT1
marchigiana	NM_001191532	DOCK8
marchigiana	NM_001035487	TSPAN3
marchigiana	NM_001102335	PGM5
marchigiana	NM_001199026	SNX9
marchigiana	NM_001038550	SERAC1
marchigiana	NM_001040537	GTF2H5
marchigiana	NM_001046189	PRPS1
marchigiana	NM_174620	DYNLT1
pezzatarossa	NM_001079782	METTL15
pezzatarossa	NM_001191136	LGSN
pezzatarossa	NM_212448	PRP4
pezzatarossa	NM_001076526	LOC751562
pezzatarossa	NM_205778	PRP6
pezzatarossa	NM_001038132	PRP9
pezzatarossa	NM_174159	PRP1
pezzatarossa	NM_001102370	LOC751563
pezzatarossa	NM_001012286	PRP-VII
pezzatarossa	NM_174160	PRP3
pezzatarossa	NM_001164321	CSH2
pezzatarossa	NM_181007	CSH2
pezzatarossa	NM_173953	PRL
pezzatarossa	NM_001001136	HDGFL1
pezzatarossa	NR_030803	MIR2284C
pezzatarossa	NM_001080223	SLC29A3
pezzatarossa	NM_001191206	CDH23
piedmontese	NM_001083803	UNCX
piedmontese	NM_001206166	TRPM7
piedmontese	NM_001080230	USP50
piedmontese	NM_001076126	USP8
piedmontese	NM_001075804	GABPB1
piedmontese	NM_001099170	TMX4
piedmontese	NM_174817	PLCB1
piedmontese	NM_001102107	CALCRL
piedmontese	NM_001008664	TLR3
piedmontese	NM_001101965	FAM149A
piedmontese	NM_001098987	PEX3
piedmontese	NM_001205818	FUCA2
