# Supplementary material for: Massive screening of copy number population-scale variation in Bos taurus genome
Source: BMC Genomics. 2013 Feb 26;14:124. doi: 10.1186/1471-2164-14-124 (PMC3618309; doi:10.1186/1471-2164-14-124)
Supplement: Additional file 7 — Gene frequency. Complete list of genes and their frequency for each Bos taurus breed. [file 1471-2164-14-124-S7.tsv]

Chr	start	end	razza	No_animals	frequency	refGene	refFlat
1	95653469	95898817	frisona	12	1.35	NM_001205973	NLGN1
2	28252000	28922493	bruna	14	1.99	NM_001046257	NOSTRIN
2	28252000	28922493	bruna	14	1.99	NM_001075826	STK39
2	28252000	28922493	bruna	14	1.99	NM_001193132	LASS6
2	28290229	28606628	bruna	8	1.13	NM_001193132	LASS6
2	28290229	28890039	bruna	19	2.7	NM_001075826	STK39
2	28290229	28890039	bruna	19	2.7	NM_001193132	LASS6
2	28290229	28922493	bruna	23	3.26	NM_001075826	STK39
2	28290229	28922493	bruna	23	3.26	NM_001193132	LASS6
2	28290229	28976013	bruna	19	2.7	NM_001075826	STK39
2	28290229	28976013	bruna	19	2.7	NM_001193132	LASS6
2	28367352	28890039	bruna	21	2.98	NM_001075826	STK39
2	28367352	28890039	bruna	21	2.98	NM_001193132	LASS6
3	126821999	127908628	bruna	9	1.28	NM_001076402	CHCHD6
3	126821999	127908628	bruna	9	1.28	NM_001076497	C3H3orf22
3	126821999	127908628	bruna	9	1.28	NM_001076866	CCDC37
3	126821999	127908628	bruna	9	1.28	NM_001082425	KLF15
3	126821999	127908628	bruna	9	1.28	NM_001083506	PDCD1
3	126821999	127908628	bruna	9	1.28	NM_001102079	CHST13
3	126821999	127908628	bruna	9	1.28	NM_001103087	ALDH1L1
4	85245077	85377049	marchigiana	5	2.42	NM_001083453	VPS41
6	97693437	99298383	piedmontese	20	5.42	NM_001076389	C6H4orf22
6	97693437	99298383	piedmontese	20	5.42	NM_001076826	ANTXR2
6	97693437	99298383	piedmontese	20	5.42	NM_001144099	PRKG2
6	97693437	99298383	piedmontese	20	5.42	NM_001192268	BMP3
6	117886286	118855815	marchigiana	3	1.45	NM_174318	FGFR3
6	117886286	118855815	marchigiana	3	1.45	NM_174418	PDE6B
6	117886286	118855815	marchigiana	3	1.45	NM_176639	ATP5I
6	117886286	118855815	marchigiana	3	1.45	NM_001034415	MAEA
6	117886286	118855815	marchigiana	3	1.45	NM_001045880	SLBP
6	117886286	118855815	marchigiana	3	1.45	NM_001046084	GAK
6	117886286	118855815	marchigiana	3	1.45	NM_001046157	SPON2
6	117886286	118855815	marchigiana	3	1.45	NM_001046567	PCGF3
6	117886286	118855815	marchigiana	3	1.45	NM_001075613	TMEM175
6	117886286	118855815	marchigiana	3	1.45	NM_001075614	LETM1
6	117886286	118855815	marchigiana	3	1.45	NM_001076395	MEMO1
6	117886286	118855815	marchigiana	3	1.45	NM_001076864	TMEM129
6	117886286	118855815	marchigiana	3	1.45	NM_001100305	TACC3
6	117886286	118855815	marchigiana	3	1.45	NM_001205996	FGFRL1
6	117886286	118855815	marchigiana	3	1.45	NM_001206305	DGKQ
6	118295065	118819517	frisona	13	1.46	NM_001034415	MAEA
6	118295065	118819517	frisona	13	1.46	NM_001045880	SLBP
6	118295065	118819517	frisona	13	1.46	NM_001046157	SPON2
6	118295065	118819517	frisona	13	1.46	NM_001076395	MEMO1
6	118295065	118819517	frisona	13	1.46	NM_001076864	TMEM129
6	118295065	118819517	frisona	13	1.46	NM_001100305	TACC3
6	120303385	120450992	marchigiana	3	1.45	NM_001080225	LRPAP1
6	120303385	120450992	marchigiana	3	1.45	NM_001207029	HGFAC
8	116391887	116938580	bruna	8	1.13	NM_001035468	ADI1
8	116391887	116938580	bruna	8	1.13	NM_001046505	RNASEH1
8	116391887	116938580	bruna	8	1.13	NM_001076303	COLEC11
8	116391887	116938580	bruna	8	1.13	NM_001098874	RPS7
8	116391887	116938580	bruna	8	1.13	NM_001102290	TTC15
8	116391887	116938580	bruna	8	1.13	NM_001191328	TSSC1
8	116510280	116938580	bruna	8	1.13	NM_001102290	TTC15
8	116510280	116938580	bruna	8	1.13	NM_001191328	TSSC1
11	107411152	108062407	bruna	28	3.97	NM_001038620	LHX3
11	107411152	108062407	bruna	28	3.97	NM_001046140	SDCCAG3
11	107411152	108062407	bruna	28	3.97	NM_001076964	PMPCA
11	107411152	108062407	bruna	28	3.97	NM_001077111	CARD9
11	107411152	108062407	bruna	28	3.97	NM_001078038	EGFL7
11	107411152	108062407	bruna	28	3.97	NM_001080264	AGPAT2
11	107411152	108062407	bruna	28	3.97	NM_001192090	INPP5E
11	107411152	108062407	bruna	28	3.97	NM_001192649	NACC2
11	107594126	108062407	marchigiana	3	1.45	NM_001046140	SDCCAG3
11	107594126	108062407	marchigiana	3	1.45	NM_001076964	PMPCA
11	107594126	108062407	marchigiana	3	1.45	NM_001077111	CARD9
11	107594126	108062407	marchigiana	3	1.45	NM_001078038	EGFL7
11	107594126	108062407	marchigiana	3	1.45	NM_001080264	AGPAT2
11	107594126	108062407	marchigiana	3	1.45	NM_001192090	INPP5E
11	108220639	108579841	bruna	8	1.13	NM_180995	DBH
11	108220639	108579841	bruna	8	1.13	NM_001080256	SLC2A6
11	108220639	108579841	bruna	8	1.13	NM_001080263	C11H9orf7
11	108220639	108579841	bruna	8	1.13	NM_001193041	SARDH
11	108220639	108579841	bruna	8	1.13	NM_001193046	TMEM8C
11	108220639	108579841	bruna	8	1.13	NM_001205934	ADAMTSL2
11	108220639	108579841	bruna	8	1.13	NM_001206202	FAM163B
11	109101258	109454329	pezzatarossa	5	1.04	NM_174791	PTGDS
11	109101258	109454329	pezzatarossa	5	1.04	NM_001034462	TMEM141
11	109101258	109454329	pezzatarossa	5	1.04	NM_001035307	EDF1
11	109101258	109454329	pezzatarossa	5	1.04	NM_001035502	KIAA1984
11	109101258	109454329	pezzatarossa	5	1.04	NM_001076516	PHPT1
11	109101258	109454329	pezzatarossa	5	1.04	NM_001076817	C11H9orf86
11	109101258	109454329	pezzatarossa	5	1.04	NM_001100300	C11H9orf142
11	109101258	109454329	pezzatarossa	5	1.04	NM_001100301	CLIC3
11	109101258	109454329	pezzatarossa	5	1.04	NM_001110076	C8G
11	109101258	109454329	pezzatarossa	5	1.04	NM_001143873	MAMDC4
11	109101258	109454329	pezzatarossa	5	1.04	NM_001192469	FBXW5
11	109101258	109497449	bruna	8	1.13	NM_174791	PTGDS
11	109101258	109497449	bruna	8	1.13	NM_001034462	TMEM141
11	109101258	109497449	bruna	8	1.13	NM_001035307	EDF1
11	109101258	109497449	bruna	8	1.13	NM_001035502	KIAA1984
11	109101258	109497449	bruna	8	1.13	NM_001076516	PHPT1
11	109101258	109497449	bruna	8	1.13	NM_001076817	C11H9orf86
11	109101258	109497449	bruna	8	1.13	NM_001100300	C11H9orf142
11	109101258	109497449	bruna	8	1.13	NM_001100301	CLIC3
11	109101258	109497449	bruna	8	1.13	NM_001110076	C8G
11	109101258	109497449	bruna	8	1.13	NM_001143873	MAMDC4
11	109101258	109497449	bruna	8	1.13	NM_001192469	FBXW5
11	109101258	109555307	bruna	13	1.84	NM_174791	PTGDS
11	109101258	109555307	bruna	13	1.84	NM_001034462	TMEM141
11	109101258	109555307	bruna	13	1.84	NM_001035307	EDF1
11	109101258	109555307	bruna	13	1.84	NM_001035502	KIAA1984
11	109101258	109555307	bruna	13	1.84	NM_001037491	C11H9orf116
11	109101258	109555307	bruna	13	1.84	NM_001076516	PHPT1
11	109101258	109555307	bruna	13	1.84	NM_001076817	C11H9orf86
11	109101258	109555307	bruna	13	1.84	NM_001098877	MRPS2
11	109101258	109555307	bruna	13	1.84	NM_001100300	C11H9orf142
11	109101258	109555307	bruna	13	1.84	NM_001100301	CLIC3
11	109101258	109555307	bruna	13	1.84	NM_001110076	C8G
11	109101258	109555307	bruna	13	1.84	NM_001143873	MAMDC4
11	109101258	109555307	bruna	13	1.84	NM_001192469	FBXW5
13	267919	880844	piedmontese	6	1.63	NM_174817	PLCB1
13	267919	880844	piedmontese	6	1.63	NM_001099170	TMX4
13	267919	1024645	piedmontese	7	1.9	NM_174817	PLCB1
13	267919	1024645	piedmontese	7	1.9	NM_001099170	TMX4
13	267919	1121570	piedmontese	8	2.17	NM_174817	PLCB1
13	267919	1121570	piedmontese	8	2.17	NM_001099170	TMX4
13	267919	1310815	piedmontese	4	1.08	NM_174817	PLCB1
13	267919	1310815	piedmontese	4	1.08	NM_001099170	TMX4
13	54700987	55146603	bruna	44	6.24	NM_001024514	ZGPAT
13	54700987	55146603	bruna	44	6.24	NM_001037464	EEF1A2
13	54700987	55146603	bruna	44	6.24	NM_001037607	ARFRP1
13	54700987	55146603	bruna	44	6.24	NM_001075264	ARFGAP1
13	54700987	55146603	bruna	44	6.24	NM_001075294	PPDPF
13	54700987	55146603	bruna	44	6.24	NM_001079622	C13H20orf195
13	54700987	55146603	bruna	44	6.24	NM_001083666	STMN3
13	54700987	55146603	bruna	44	6.24	NM_001097575	RTEL1
13	54700987	55146603	bruna	44	6.24	NM_001100378	SLC17A9
13	54700987	55146603	bruna	44	6.24	NM_001101306	TNFRSF6B
13	54700987	55146603	bruna	44	6.24	NM_001191416	YTHDF1
13	54700987	55146603	bruna	44	6.24	NM_001192164	ZBTB46
13	54700987	55146603	bruna	44	6.24	NM_001192176	GMEB2
13	54700987	55146603	bruna	44	6.24	NM_001192544	SRMS
13	54700987	55146603	bruna	44	6.24	NM_001192682	PTK6
13	54700987	55146603	bruna	44	6.24	NM_001192900	CHRNA4
13	54700987	55146603	bruna	44	6.24	NR_030796	MIR124B
13	54700987	55146603	marchigiana	4	1.93	NM_001024514	ZGPAT
13	54700987	55146603	marchigiana	4	1.93	NM_001037464	EEF1A2
13	54700987	55146603	marchigiana	4	1.93	NM_001037607	ARFRP1
13	54700987	55146603	marchigiana	4	1.93	NM_001075264	ARFGAP1
13	54700987	55146603	marchigiana	4	1.93	NM_001075294	PPDPF
13	54700987	55146603	marchigiana	4	1.93	NM_001079622	C13H20orf195
13	54700987	55146603	marchigiana	4	1.93	NM_001083666	STMN3
13	54700987	55146603	marchigiana	4	1.93	NM_001097575	RTEL1
13	54700987	55146603	marchigiana	4	1.93	NM_001100378	SLC17A9
13	54700987	55146603	marchigiana	4	1.93	NM_001101306	TNFRSF6B
13	54700987	55146603	marchigiana	4	1.93	NM_001191416	YTHDF1
13	54700987	55146603	marchigiana	4	1.93	NM_001192164	ZBTB46
13	54700987	55146603	marchigiana	4	1.93	NM_001192176	GMEB2
13	54700987	55146603	marchigiana	4	1.93	NM_001192544	SRMS
13	54700987	55146603	marchigiana	4	1.93	NM_001192682	PTK6
13	54700987	55146603	marchigiana	4	1.93	NM_001192900	CHRNA4
13	54700987	55146603	marchigiana	4	1.93	NR_030796	MIR124B
13	54700987	55146603	pezzatarossa	8	1.66	NM_001024514	ZGPAT
13	54700987	55146603	pezzatarossa	8	1.66	NM_001037464	EEF1A2
13	54700987	55146603	pezzatarossa	8	1.66	NM_001037607	ARFRP1
13	54700987	55146603	pezzatarossa	8	1.66	NM_001075264	ARFGAP1
13	54700987	55146603	pezzatarossa	8	1.66	NM_001075294	PPDPF
13	54700987	55146603	pezzatarossa	8	1.66	NM_001079622	C13H20orf195
13	54700987	55146603	pezzatarossa	8	1.66	NM_001083666	STMN3
13	54700987	55146603	pezzatarossa	8	1.66	NM_001097575	RTEL1
13	54700987	55146603	pezzatarossa	8	1.66	NM_001100378	SLC17A9
13	54700987	55146603	pezzatarossa	8	1.66	NM_001101306	TNFRSF6B
13	54700987	55146603	pezzatarossa	8	1.66	NM_001191416	YTHDF1
13	54700987	55146603	pezzatarossa	8	1.66	NM_001192164	ZBTB46
13	54700987	55146603	pezzatarossa	8	1.66	NM_001192176	GMEB2
13	54700987	55146603	pezzatarossa	8	1.66	NM_001192544	SRMS
13	54700987	55146603	pezzatarossa	8	1.66	NM_001192682	PTK6
13	54700987	55146603	pezzatarossa	8	1.66	NM_001192900	CHRNA4
13	54700987	55146603	pezzatarossa	8	1.66	NR_030796	MIR124B
13	54700987	55222115	bruna	19	2.7	NM_001024514	ZGPAT
13	54700987	55222115	bruna	19	2.7	NM_001037464	EEF1A2
13	54700987	55222115	bruna	19	2.7	NM_001037587	C13H20orf11
13	54700987	55222115	bruna	19	2.7	NM_001037607	ARFRP1
13	54700987	55222115	bruna	19	2.7	NM_001075264	ARFGAP1
13	54700987	55222115	bruna	19	2.7	NM_001075294	PPDPF
13	54700987	55222115	bruna	19	2.7	NM_001079622	C13H20orf195
13	54700987	55222115	bruna	19	2.7	NM_001083666	STMN3
13	54700987	55222115	bruna	19	2.7	NM_001097575	RTEL1
13	54700987	55222115	bruna	19	2.7	NM_001100378	SLC17A9
13	54700987	55222115	bruna	19	2.7	NM_001101306	TNFRSF6B
13	54700987	55222115	bruna	19	2.7	NM_001191416	YTHDF1
13	54700987	55222115	bruna	19	2.7	NM_001192164	ZBTB46
13	54700987	55222115	bruna	19	2.7	NM_001192176	GMEB2
13	54700987	55222115	bruna	19	2.7	NM_001192544	SRMS
13	54700987	55222115	bruna	19	2.7	NM_001192682	PTK6
13	54700987	55222115	bruna	19	2.7	NM_001192900	CHRNA4
13	54700987	55222115	bruna	19	2.7	NR_030796	MIR124B
13	54700987	55716109	bruna	17	2.41	NM_001024514	ZGPAT
13	54700987	55716109	bruna	17	2.41	NM_001034221	GATA5
13	54700987	55716109	bruna	17	2.41	NM_001035020	OSBPL2
13	54700987	55716109	bruna	17	2.41	NM_001037464	EEF1A2
13	54700987	55716109	bruna	17	2.41	NM_001037587	C13H20orf11
13	54700987	55716109	bruna	17	2.41	NM_001037607	ARFRP1
13	54700987	55716109	bruna	17	2.41	NM_001040581	RPS21
13	54700987	55716109	bruna	17	2.41	NM_001075264	ARFGAP1
13	54700987	55716109	bruna	17	2.41	NM_001075294	PPDPF
13	54700987	55716109	bruna	17	2.41	NM_001077019	OGFR
13	54700987	55716109	bruna	17	2.41	NM_001079622	C13H20orf195
13	54700987	55716109	bruna	17	2.41	NM_001080282	ADRM1
13	54700987	55716109	bruna	17	2.41	NM_001083666	STMN3
13	54700987	55716109	bruna	17	2.41	NM_001097575	RTEL1
13	54700987	55716109	bruna	17	2.41	NM_001100378	SLC17A9
13	54700987	55716109	bruna	17	2.41	NM_001101306	TNFRSF6B
13	54700987	55716109	bruna	17	2.41	NM_001191416	YTHDF1
13	54700987	55716109	bruna	17	2.41	NM_001192164	ZBTB46
13	54700987	55716109	bruna	17	2.41	NM_001192176	GMEB2
13	54700987	55716109	bruna	17	2.41	NM_001192544	SRMS
13	54700987	55716109	bruna	17	2.41	NM_001192659	NTSR1
13	54700987	55716109	bruna	17	2.41	NM_001192682	PTK6
13	54700987	55716109	bruna	17	2.41	NM_001192727	SLCO4A1
13	54700987	55716109	bruna	17	2.41	NM_001192900	CHRNA4
13	54700987	55716109	bruna	17	2.41	NM_001206561	C13H20orf20
13	54700987	55716109	bruna	17	2.41	NR_030796	MIR124B
13	54700987	55716109	bruna	17	2.41	NR_030798	MIR133A-1
16	46815494	46940787	bruna	11	1.56	NM_001101998	ARHGEF16
16	46815494	46940787	bruna	11	1.56	NR_031182	MIR551A
16	46815494	47006426	bruna	16	2.27	NM_001101998	ARHGEF16
16	46815494	47006426	bruna	16	2.27	NR_031182	MIR551A
17	74420464	76487767	bruna	22	3.12	NM_174577	PI4KA
17	74420464	76487767	bruna	22	3.12	NM_174626	TXNRD2
17	74420464	76487767	bruna	22	3.12	NM_174656	SLC25A1
17	74420464	76487767	bruna	22	3.12	NM_175793	MAPK1
17	74420464	76487767	bruna	22	3.12	NM_001024490	CDC45
17	74420464	76487767	bruna	22	3.12	NM_001033608	MIF
17	74420464	76487767	bruna	22	3.12	NM_001034586	RANBP1
17	74420464	76487767	bruna	22	3.12	NM_001035323	SDF2L1
17	74420464	76487767	bruna	22	3.12	NM_001035328	C17H22orf25
17	74420464	76487767	bruna	22	3.12	NM_001038081	PPIL2
17	74420464	76487767	bruna	22	3.12	NM_001038163	TUBA3E
17	74420464	76487767	bruna	22	3.12	NM_001038222	CCDC116
17	74420464	76487767	bruna	22	3.12	NM_001040531	LOC515651
17	74420464	76487767	bruna	22	3.12	NM_001040557	SMARCB1
17	74420464	76487767	bruna	22	3.12	NM_001046232	GSTT1
17	74420464	76487767	bruna	22	3.12	NM_001046281	AIFM3
17	74420464	76487767	bruna	22	3.12	NM_001046575	RTDR1
17	74420464	76487767	bruna	22	3.12	NM_001075300	UFD1L
17	74420464	76487767	bruna	22	3.12	NM_001075738	GSTT3
17	74420464	76487767	bruna	22	3.12	NM_001075959	SNAP29
17	74420464	76487767	bruna	22	3.12	NM_001076323	DERL3
17	74420464	76487767	bruna	22	3.12	NM_001076371	SEPT5
17	74420464	76487767	bruna	22	3.12	NM_001076460	CLDN5
17	74420464	76487767	bruna	22	3.12	NM_001076479	SNRPD3
17	74420464	76487767	bruna	22	3.12	NM_001077036	DGCR2
17	74420464	76487767	bruna	22	3.12	NM_001078094	UBE2L3
17	74420464	76487767	bruna	22	3.12	NM_001083774	CHCHD10
17	74420464	76487767	bruna	22	3.12	NM_001083800	IGLL1
17	74420464	76487767	bruna	22	3.12	NM_001098044	C17H22orf13
17	74420464	76487767	bruna	22	3.12	NM_001098465	THAP7
17	74420464	76487767	bruna	22	3.12	NM_001099150	DDT
17	74420464	76487767	bruna	22	3.12	NM_001099175	MED15
17	74420464	76487767	bruna	22	3.12	NM_001099204	MZT2B
17	74420464	76487767	bruna	22	3.12	NM_001100357	DGCR14
17	74420464	76487767	bruna	22	3.12	NM_001100386	YPEL1
17	74420464	76487767	bruna	22	3.12	NM_001101050	UPB1
17	74420464	76487767	bruna	22	3.12	NM_001101204	DGCR8
17	74420464	76487767	bruna	22	3.12	NM_001102221	YDJC
17	74420464	76487767	bruna	22	3.12	NM_001102317	COMT
17	74420464	76487767	bruna	22	3.12	NM_001105046	SERPIND1
17	74420464	76487767	bruna	22	3.12	NM_001105380	ARVCF
17	74420464	76487767	bruna	22	3.12	NM_001191219	GGT5
17	74420464	76487767	bruna	22	3.12	NM_001192042	SLC7A4
17	74420464	76487767	bruna	22	3.12	NM_001192111	LZTR1
17	74420464	76487767	bruna	22	3.12	NM_001192270	HIC2
17	74420464	76487767	bruna	22	3.12	NM_001192340	GNB1L
17	74420464	76487767	bruna	22	3.12	NM_001193097	SLC2A11
17	74420464	76487767	bruna	22	3.12	NM_001205395	LOC531152
17	74420464	76487767	bruna	22	3.12	NM_001205602	SMPD4
17	74420464	76487767	bruna	22	3.12	NM_001205675	SUSD2
17	74420464	76487767	bruna	22	3.12	NM_001205773	KLHL22
17	74420464	76487767	bruna	22	3.12	NM_001205864	SPECC1L
17	74420464	76487767	bruna	22	3.12	NM_001206214	GGT1
17	74420464	76487767	bruna	22	3.12	NM_001206412	ZNF70
17	74420464	76487767	bruna	22	3.12	NM_001206623	GSTT4
17	74420464	76487767	bruna	22	3.12	NM_001206706	TOP3B
17	74420464	76487767	bruna	22	3.12	NM_001206752	ZNF74
17	74420464	76487767	bruna	22	3.12	NR_031023	MIR301B
17	74420464	76487767	marchigiana	3	1.45	NM_174577	PI4KA
17	74420464	76487767	marchigiana	3	1.45	NM_174626	TXNRD2
17	74420464	76487767	marchigiana	3	1.45	NM_174656	SLC25A1
17	74420464	76487767	marchigiana	3	1.45	NM_175793	MAPK1
17	74420464	76487767	marchigiana	3	1.45	NM_001024490	CDC45
17	74420464	76487767	marchigiana	3	1.45	NM_001033608	MIF
17	74420464	76487767	marchigiana	3	1.45	NM_001034586	RANBP1
17	74420464	76487767	marchigiana	3	1.45	NM_001035323	SDF2L1
17	74420464	76487767	marchigiana	3	1.45	NM_001035328	C17H22orf25
17	74420464	76487767	marchigiana	3	1.45	NM_001038081	PPIL2
17	74420464	76487767	marchigiana	3	1.45	NM_001038163	TUBA3E
17	74420464	76487767	marchigiana	3	1.45	NM_001038222	CCDC116
17	74420464	76487767	marchigiana	3	1.45	NM_001040531	LOC515651
17	74420464	76487767	marchigiana	3	1.45	NM_001040557	SMARCB1
17	74420464	76487767	marchigiana	3	1.45	NM_001046232	GSTT1
17	74420464	76487767	marchigiana	3	1.45	NM_001046281	AIFM3
17	74420464	76487767	marchigiana	3	1.45	NM_001046575	RTDR1
17	74420464	76487767	marchigiana	3	1.45	NM_001075300	UFD1L
17	74420464	76487767	marchigiana	3	1.45	NM_001075738	GSTT3
17	74420464	76487767	marchigiana	3	1.45	NM_001075959	SNAP29
17	74420464	76487767	marchigiana	3	1.45	NM_001076323	DERL3
17	74420464	76487767	marchigiana	3	1.45	NM_001076371	SEPT5
17	74420464	76487767	marchigiana	3	1.45	NM_001076460	CLDN5
17	74420464	76487767	marchigiana	3	1.45	NM_001076479	SNRPD3
17	74420464	76487767	marchigiana	3	1.45	NM_001077036	DGCR2
17	74420464	76487767	marchigiana	3	1.45	NM_001078094	UBE2L3
17	74420464	76487767	marchigiana	3	1.45	NM_001083774	CHCHD10
17	74420464	76487767	marchigiana	3	1.45	NM_001083800	IGLL1
17	74420464	76487767	marchigiana	3	1.45	NM_001098044	C17H22orf13
17	74420464	76487767	marchigiana	3	1.45	NM_001098465	THAP7
17	74420464	76487767	marchigiana	3	1.45	NM_001099150	DDT
17	74420464	76487767	marchigiana	3	1.45	NM_001099175	MED15
17	74420464	76487767	marchigiana	3	1.45	NM_001099204	MZT2B
17	74420464	76487767	marchigiana	3	1.45	NM_001100357	DGCR14
17	74420464	76487767	marchigiana	3	1.45	NM_001100386	YPEL1
17	74420464	76487767	marchigiana	3	1.45	NM_001101050	UPB1
17	74420464	76487767	marchigiana	3	1.45	NM_001101204	DGCR8
17	74420464	76487767	marchigiana	3	1.45	NM_001102221	YDJC
17	74420464	76487767	marchigiana	3	1.45	NM_001102317	COMT
17	74420464	76487767	marchigiana	3	1.45	NM_001105046	SERPIND1
17	74420464	76487767	marchigiana	3	1.45	NM_001105380	ARVCF
17	74420464	76487767	marchigiana	3	1.45	NM_001191219	GGT5
17	74420464	76487767	marchigiana	3	1.45	NM_001192042	SLC7A4
17	74420464	76487767	marchigiana	3	1.45	NM_001192111	LZTR1
17	74420464	76487767	marchigiana	3	1.45	NM_001192270	HIC2
17	74420464	76487767	marchigiana	3	1.45	NM_001192340	GNB1L
17	74420464	76487767	marchigiana	3	1.45	NM_001193097	SLC2A11
17	74420464	76487767	marchigiana	3	1.45	NM_001205395	LOC531152
17	74420464	76487767	marchigiana	3	1.45	NM_001205602	SMPD4
17	74420464	76487767	marchigiana	3	1.45	NM_001205675	SUSD2
17	74420464	76487767	marchigiana	3	1.45	NM_001205773	KLHL22
17	74420464	76487767	marchigiana	3	1.45	NM_001205864	SPECC1L
17	74420464	76487767	marchigiana	3	1.45	NM_001206214	GGT1
17	74420464	76487767	marchigiana	3	1.45	NM_001206412	ZNF70
17	74420464	76487767	marchigiana	3	1.45	NM_001206623	GSTT4
17	74420464	76487767	marchigiana	3	1.45	NM_001206706	TOP3B
17	74420464	76487767	marchigiana	3	1.45	NM_001206752	ZNF74
17	74420464	76487767	marchigiana	3	1.45	NR_031023	MIR301B
17	74485199	76487767	bruna	8	1.13	NM_174577	PI4KA
17	74485199	76487767	bruna	8	1.13	NM_174626	TXNRD2
17	74485199	76487767	bruna	8	1.13	NM_174656	SLC25A1
17	74485199	76487767	bruna	8	1.13	NM_175793	MAPK1
17	74485199	76487767	bruna	8	1.13	NM_001024490	CDC45
17	74485199	76487767	bruna	8	1.13	NM_001033608	MIF
17	74485199	76487767	bruna	8	1.13	NM_001034586	RANBP1
17	74485199	76487767	bruna	8	1.13	NM_001035323	SDF2L1
17	74485199	76487767	bruna	8	1.13	NM_001035328	C17H22orf25
17	74485199	76487767	bruna	8	1.13	NM_001038081	PPIL2
17	74485199	76487767	bruna	8	1.13	NM_001038163	TUBA3E
17	74485199	76487767	bruna	8	1.13	NM_001038222	CCDC116
17	74485199	76487767	bruna	8	1.13	NM_001040531	LOC515651
17	74485199	76487767	bruna	8	1.13	NM_001040557	SMARCB1
17	74485199	76487767	bruna	8	1.13	NM_001046232	GSTT1
17	74485199	76487767	bruna	8	1.13	NM_001046281	AIFM3
17	74485199	76487767	bruna	8	1.13	NM_001046575	RTDR1
17	74485199	76487767	bruna	8	1.13	NM_001075300	UFD1L
17	74485199	76487767	bruna	8	1.13	NM_001075738	GSTT3
17	74485199	76487767	bruna	8	1.13	NM_001075959	SNAP29
17	74485199	76487767	bruna	8	1.13	NM_001076323	DERL3
17	74485199	76487767	bruna	8	1.13	NM_001076371	SEPT5
17	74485199	76487767	bruna	8	1.13	NM_001076460	CLDN5
17	74485199	76487767	bruna	8	1.13	NM_001076479	SNRPD3
17	74485199	76487767	bruna	8	1.13	NM_001077036	DGCR2
17	74485199	76487767	bruna	8	1.13	NM_001078094	UBE2L3
17	74485199	76487767	bruna	8	1.13	NM_001083774	CHCHD10
17	74485199	76487767	bruna	8	1.13	NM_001098044	C17H22orf13
17	74485199	76487767	bruna	8	1.13	NM_001098465	THAP7
17	74485199	76487767	bruna	8	1.13	NM_001099150	DDT
17	74485199	76487767	bruna	8	1.13	NM_001099175	MED15
17	74485199	76487767	bruna	8	1.13	NM_001099204	MZT2B
17	74485199	76487767	bruna	8	1.13	NM_001100357	DGCR14
17	74485199	76487767	bruna	8	1.13	NM_001100386	YPEL1
17	74485199	76487767	bruna	8	1.13	NM_001101050	UPB1
17	74485199	76487767	bruna	8	1.13	NM_001101204	DGCR8
17	74485199	76487767	bruna	8	1.13	NM_001102221	YDJC
17	74485199	76487767	bruna	8	1.13	NM_001102317	COMT
17	74485199	76487767	bruna	8	1.13	NM_001105046	SERPIND1
17	74485199	76487767	bruna	8	1.13	NM_001105380	ARVCF
17	74485199	76487767	bruna	8	1.13	NM_001191219	GGT5
17	74485199	76487767	bruna	8	1.13	NM_001192042	SLC7A4
17	74485199	76487767	bruna	8	1.13	NM_001192111	LZTR1
17	74485199	76487767	bruna	8	1.13	NM_001192270	HIC2
17	74485199	76487767	bruna	8	1.13	NM_001192340	GNB1L
17	74485199	76487767	bruna	8	1.13	NM_001193097	SLC2A11
17	74485199	76487767	bruna	8	1.13	NM_001205395	LOC531152
17	74485199	76487767	bruna	8	1.13	NM_001205602	SMPD4
17	74485199	76487767	bruna	8	1.13	NM_001205675	SUSD2
17	74485199	76487767	bruna	8	1.13	NM_001205773	KLHL22
17	74485199	76487767	bruna	8	1.13	NM_001205864	SPECC1L
17	74485199	76487767	bruna	8	1.13	NM_001206214	GGT1
17	74485199	76487767	bruna	8	1.13	NM_001206412	ZNF70
17	74485199	76487767	bruna	8	1.13	NM_001206623	GSTT4
17	74485199	76487767	bruna	8	1.13	NM_001206706	TOP3B
17	74485199	76487767	bruna	8	1.13	NM_001206752	ZNF74
17	74485199	76487767	bruna	8	1.13	NR_031023	MIR301B
17	74485199	76487767	marchigiana	3	1.45	NM_174577	PI4KA
17	74485199	76487767	marchigiana	3	1.45	NM_174626	TXNRD2
17	74485199	76487767	marchigiana	3	1.45	NM_174656	SLC25A1
17	74485199	76487767	marchigiana	3	1.45	NM_175793	MAPK1
17	74485199	76487767	marchigiana	3	1.45	NM_001024490	CDC45
17	74485199	76487767	marchigiana	3	1.45	NM_001033608	MIF
17	74485199	76487767	marchigiana	3	1.45	NM_001034586	RANBP1
17	74485199	76487767	marchigiana	3	1.45	NM_001035323	SDF2L1
17	74485199	76487767	marchigiana	3	1.45	NM_001035328	C17H22orf25
17	74485199	76487767	marchigiana	3	1.45	NM_001038081	PPIL2
17	74485199	76487767	marchigiana	3	1.45	NM_001038163	TUBA3E
17	74485199	76487767	marchigiana	3	1.45	NM_001038222	CCDC116
17	74485199	76487767	marchigiana	3	1.45	NM_001040531	LOC515651
17	74485199	76487767	marchigiana	3	1.45	NM_001040557	SMARCB1
17	74485199	76487767	marchigiana	3	1.45	NM_001046232	GSTT1
17	74485199	76487767	marchigiana	3	1.45	NM_001046281	AIFM3
17	74485199	76487767	marchigiana	3	1.45	NM_001046575	RTDR1
17	74485199	76487767	marchigiana	3	1.45	NM_001075300	UFD1L
17	74485199	76487767	marchigiana	3	1.45	NM_001075738	GSTT3
17	74485199	76487767	marchigiana	3	1.45	NM_001075959	SNAP29
17	74485199	76487767	marchigiana	3	1.45	NM_001076323	DERL3
17	74485199	76487767	marchigiana	3	1.45	NM_001076371	SEPT5
17	74485199	76487767	marchigiana	3	1.45	NM_001076460	CLDN5
17	74485199	76487767	marchigiana	3	1.45	NM_001076479	SNRPD3
17	74485199	76487767	marchigiana	3	1.45	NM_001077036	DGCR2
17	74485199	76487767	marchigiana	3	1.45	NM_001078094	UBE2L3
17	74485199	76487767	marchigiana	3	1.45	NM_001083774	CHCHD10
17	74485199	76487767	marchigiana	3	1.45	NM_001098044	C17H22orf13
17	74485199	76487767	marchigiana	3	1.45	NM_001098465	THAP7
17	74485199	76487767	marchigiana	3	1.45	NM_001099150	DDT
17	74485199	76487767	marchigiana	3	1.45	NM_001099175	MED15
17	74485199	76487767	marchigiana	3	1.45	NM_001099204	MZT2B
17	74485199	76487767	marchigiana	3	1.45	NM_001100357	DGCR14
17	74485199	76487767	marchigiana	3	1.45	NM_001100386	YPEL1
17	74485199	76487767	marchigiana	3	1.45	NM_001101050	UPB1
17	74485199	76487767	marchigiana	3	1.45	NM_001101204	DGCR8
17	74485199	76487767	marchigiana	3	1.45	NM_001102221	YDJC
17	74485199	76487767	marchigiana	3	1.45	NM_001102317	COMT
17	74485199	76487767	marchigiana	3	1.45	NM_001105046	SERPIND1
17	74485199	76487767	marchigiana	3	1.45	NM_001105380	ARVCF
17	74485199	76487767	marchigiana	3	1.45	NM_001191219	GGT5
17	74485199	76487767	marchigiana	3	1.45	NM_001192042	SLC7A4
17	74485199	76487767	marchigiana	3	1.45	NM_001192111	LZTR1
17	74485199	76487767	marchigiana	3	1.45	NM_001192270	HIC2
17	74485199	76487767	marchigiana	3	1.45	NM_001192340	GNB1L
17	74485199	76487767	marchigiana	3	1.45	NM_001193097	SLC2A11
17	74485199	76487767	marchigiana	3	1.45	NM_001205395	LOC531152
17	74485199	76487767	marchigiana	3	1.45	NM_001205602	SMPD4
17	74485199	76487767	marchigiana	3	1.45	NM_001205675	SUSD2
17	74485199	76487767	marchigiana	3	1.45	NM_001205773	KLHL22
17	74485199	76487767	marchigiana	3	1.45	NM_001205864	SPECC1L
17	74485199	76487767	marchigiana	3	1.45	NM_001206214	GGT1
17	74485199	76487767	marchigiana	3	1.45	NM_001206412	ZNF70
17	74485199	76487767	marchigiana	3	1.45	NM_001206623	GSTT4
17	74485199	76487767	marchigiana	3	1.45	NM_001206706	TOP3B
17	74485199	76487767	marchigiana	3	1.45	NM_001206752	ZNF74
17	74485199	76487767	marchigiana	3	1.45	NR_031023	MIR301B
17	74690293	76487767	marchigiana	3	1.45	NM_174577	PI4KA
17	74690293	76487767	marchigiana	3	1.45	NM_174626	TXNRD2
17	74690293	76487767	marchigiana	3	1.45	NM_174656	SLC25A1
17	74690293	76487767	marchigiana	3	1.45	NM_175793	MAPK1
17	74690293	76487767	marchigiana	3	1.45	NM_001024490	CDC45
17	74690293	76487767	marchigiana	3	1.45	NM_001034586	RANBP1
17	74690293	76487767	marchigiana	3	1.45	NM_001035323	SDF2L1
17	74690293	76487767	marchigiana	3	1.45	NM_001035328	C17H22orf25
17	74690293	76487767	marchigiana	3	1.45	NM_001038081	PPIL2
17	74690293	76487767	marchigiana	3	1.45	NM_001038163	TUBA3E
17	74690293	76487767	marchigiana	3	1.45	NM_001038222	CCDC116
17	74690293	76487767	marchigiana	3	1.45	NM_001040531	LOC515651
17	74690293	76487767	marchigiana	3	1.45	NM_001046281	AIFM3
17	74690293	76487767	marchigiana	3	1.45	NM_001046575	RTDR1
17	74690293	76487767	marchigiana	3	1.45	NM_001075300	UFD1L
17	74690293	76487767	marchigiana	3	1.45	NM_001075959	SNAP29
17	74690293	76487767	marchigiana	3	1.45	NM_001076371	SEPT5
17	74690293	76487767	marchigiana	3	1.45	NM_001076460	CLDN5
17	74690293	76487767	marchigiana	3	1.45	NM_001076479	SNRPD3
17	74690293	76487767	marchigiana	3	1.45	NM_001077036	DGCR2
17	74690293	76487767	marchigiana	3	1.45	NM_001078094	UBE2L3
17	74690293	76487767	marchigiana	3	1.45	NM_001098044	C17H22orf13
17	74690293	76487767	marchigiana	3	1.45	NM_001098465	THAP7
17	74690293	76487767	marchigiana	3	1.45	NM_001099175	MED15
17	74690293	76487767	marchigiana	3	1.45	NM_001099204	MZT2B
17	74690293	76487767	marchigiana	3	1.45	NM_001100357	DGCR14
17	74690293	76487767	marchigiana	3	1.45	NM_001100386	YPEL1
17	74690293	76487767	marchigiana	3	1.45	NM_001101050	UPB1
17	74690293	76487767	marchigiana	3	1.45	NM_001101204	DGCR8
17	74690293	76487767	marchigiana	3	1.45	NM_001102221	YDJC
17	74690293	76487767	marchigiana	3	1.45	NM_001102317	COMT
17	74690293	76487767	marchigiana	3	1.45	NM_001105046	SERPIND1
17	74690293	76487767	marchigiana	3	1.45	NM_001105380	ARVCF
17	74690293	76487767	marchigiana	3	1.45	NM_001192042	SLC7A4
17	74690293	76487767	marchigiana	3	1.45	NM_001192111	LZTR1
17	74690293	76487767	marchigiana	3	1.45	NM_001192270	HIC2
17	74690293	76487767	marchigiana	3	1.45	NM_001192340	GNB1L
17	74690293	76487767	marchigiana	3	1.45	NM_001205395	LOC531152
17	74690293	76487767	marchigiana	3	1.45	NM_001205602	SMPD4
17	74690293	76487767	marchigiana	3	1.45	NM_001205773	KLHL22
17	74690293	76487767	marchigiana	3	1.45	NM_001205864	SPECC1L
17	74690293	76487767	marchigiana	3	1.45	NM_001206214	GGT1
17	74690293	76487767	marchigiana	3	1.45	NM_001206706	TOP3B
17	74690293	76487767	marchigiana	3	1.45	NM_001206752	ZNF74
17	74690293	76487767	marchigiana	3	1.45	NR_031023	MIR301B
17	75654318	76487767	marchigiana	4	1.93	NM_174626	TXNRD2
17	75654318	76487767	marchigiana	4	1.93	NM_174656	SLC25A1
17	75654318	76487767	marchigiana	4	1.93	NM_001024490	CDC45
17	75654318	76487767	marchigiana	4	1.93	NM_001034586	RANBP1
17	75654318	76487767	marchigiana	4	1.93	NM_001035328	C17H22orf25
17	75654318	76487767	marchigiana	4	1.93	NM_001038163	TUBA3E
17	75654318	76487767	marchigiana	4	1.93	NM_001040531	LOC515651
17	75654318	76487767	marchigiana	4	1.93	NM_001046281	AIFM3
17	75654318	76487767	marchigiana	4	1.93	NM_001075300	UFD1L
17	75654318	76487767	marchigiana	4	1.93	NM_001076371	SEPT5
17	75654318	76487767	marchigiana	4	1.93	NM_001076460	CLDN5
17	75654318	76487767	marchigiana	4	1.93	NM_001077036	DGCR2
17	75654318	76487767	marchigiana	4	1.93	NM_001098465	THAP7
17	75654318	76487767	marchigiana	4	1.93	NM_001099175	MED15
17	75654318	76487767	marchigiana	4	1.93	NM_001099204	MZT2B
17	75654318	76487767	marchigiana	4	1.93	NM_001100357	DGCR14
17	75654318	76487767	marchigiana	4	1.93	NM_001101204	DGCR8
17	75654318	76487767	marchigiana	4	1.93	NM_001102317	COMT
17	75654318	76487767	marchigiana	4	1.93	NM_001105380	ARVCF
17	75654318	76487767	marchigiana	4	1.93	NM_001192042	SLC7A4
17	75654318	76487767	marchigiana	4	1.93	NM_001192111	LZTR1
17	75654318	76487767	marchigiana	4	1.93	NM_001192340	GNB1L
17	75654318	76487767	marchigiana	4	1.93	NM_001205602	SMPD4
17	75654318	76487767	marchigiana	4	1.93	NM_001205773	KLHL22
17	75654318	76487767	marchigiana	4	1.93	NM_001206752	ZNF74
17	75654318	76487767	pezzatarossa	8	1.66	NM_174626	TXNRD2
17	75654318	76487767	pezzatarossa	8	1.66	NM_174656	SLC25A1
17	75654318	76487767	pezzatarossa	8	1.66	NM_001024490	CDC45
17	75654318	76487767	pezzatarossa	8	1.66	NM_001034586	RANBP1
17	75654318	76487767	pezzatarossa	8	1.66	NM_001035328	C17H22orf25
17	75654318	76487767	pezzatarossa	8	1.66	NM_001038163	TUBA3E
17	75654318	76487767	pezzatarossa	8	1.66	NM_001040531	LOC515651
17	75654318	76487767	pezzatarossa	8	1.66	NM_001046281	AIFM3
17	75654318	76487767	pezzatarossa	8	1.66	NM_001075300	UFD1L
17	75654318	76487767	pezzatarossa	8	1.66	NM_001076371	SEPT5
17	75654318	76487767	pezzatarossa	8	1.66	NM_001076460	CLDN5
17	75654318	76487767	pezzatarossa	8	1.66	NM_001077036	DGCR2
17	75654318	76487767	pezzatarossa	8	1.66	NM_001098465	THAP7
17	75654318	76487767	pezzatarossa	8	1.66	NM_001099175	MED15
17	75654318	76487767	pezzatarossa	8	1.66	NM_001099204	MZT2B
17	75654318	76487767	pezzatarossa	8	1.66	NM_001100357	DGCR14
17	75654318	76487767	pezzatarossa	8	1.66	NM_001101204	DGCR8
17	75654318	76487767	pezzatarossa	8	1.66	NM_001102317	COMT
17	75654318	76487767	pezzatarossa	8	1.66	NM_001105380	ARVCF
17	75654318	76487767	pezzatarossa	8	1.66	NM_001192042	SLC7A4
17	75654318	76487767	pezzatarossa	8	1.66	NM_001192111	LZTR1
17	75654318	76487767	pezzatarossa	8	1.66	NM_001192340	GNB1L
17	75654318	76487767	pezzatarossa	8	1.66	NM_001205602	SMPD4
17	75654318	76487767	pezzatarossa	8	1.66	NM_001205773	KLHL22
17	75654318	76487767	pezzatarossa	8	1.66	NM_001206752	ZNF74
17	75957796	76487767	pezzatarossa	15	3.11	NM_174626	TXNRD2
17	75957796	76487767	pezzatarossa	15	3.11	NM_174656	SLC25A1
17	75957796	76487767	pezzatarossa	15	3.11	NM_001024490	CDC45
17	75957796	76487767	pezzatarossa	15	3.11	NM_001034586	RANBP1
17	75957796	76487767	pezzatarossa	15	3.11	NM_001035328	C17H22orf25
17	75957796	76487767	pezzatarossa	15	3.11	NM_001040531	LOC515651
17	75957796	76487767	pezzatarossa	15	3.11	NM_001075300	UFD1L
17	75957796	76487767	pezzatarossa	15	3.11	NM_001076371	SEPT5
17	75957796	76487767	pezzatarossa	15	3.11	NM_001076460	CLDN5
17	75957796	76487767	pezzatarossa	15	3.11	NM_001100357	DGCR14
17	75957796	76487767	pezzatarossa	15	3.11	NM_001101204	DGCR8
17	75957796	76487767	pezzatarossa	15	3.11	NM_001102317	COMT
17	75957796	76487767	pezzatarossa	15	3.11	NM_001105380	ARVCF
17	75957796	76487767	pezzatarossa	15	3.11	NM_001192340	GNB1L
17	76075637	76487767	bruna	49	6.95	NM_174626	TXNRD2
17	76075637	76487767	bruna	49	6.95	NM_001024490	CDC45
17	76075637	76487767	bruna	49	6.95	NM_001034586	RANBP1
17	76075637	76487767	bruna	49	6.95	NM_001035328	C17H22orf25
17	76075637	76487767	bruna	49	6.95	NM_001075300	UFD1L
17	76075637	76487767	bruna	49	6.95	NM_001076371	SEPT5
17	76075637	76487767	bruna	49	6.95	NM_001076460	CLDN5
17	76075637	76487767	bruna	49	6.95	NM_001101204	DGCR8
17	76075637	76487767	bruna	49	6.95	NM_001102317	COMT
17	76075637	76487767	bruna	49	6.95	NM_001105380	ARVCF
17	76075637	76487767	bruna	49	6.95	NM_001192340	GNB1L
17	76075637	76487767	marchigiana	3	1.45	NM_174626	TXNRD2
17	76075637	76487767	marchigiana	3	1.45	NM_001024490	CDC45
17	76075637	76487767	marchigiana	3	1.45	NM_001034586	RANBP1
17	76075637	76487767	marchigiana	3	1.45	NM_001035328	C17H22orf25
17	76075637	76487767	marchigiana	3	1.45	NM_001075300	UFD1L
17	76075637	76487767	marchigiana	3	1.45	NM_001076371	SEPT5
17	76075637	76487767	marchigiana	3	1.45	NM_001076460	CLDN5
17	76075637	76487767	marchigiana	3	1.45	NM_001101204	DGCR8
17	76075637	76487767	marchigiana	3	1.45	NM_001102317	COMT
17	76075637	76487767	marchigiana	3	1.45	NM_001105380	ARVCF
17	76075637	76487767	marchigiana	3	1.45	NM_001192340	GNB1L
17	76075637	76487767	pezzatarossa	24	4.98	NM_174626	TXNRD2
17	76075637	76487767	pezzatarossa	24	4.98	NM_001024490	CDC45
17	76075637	76487767	pezzatarossa	24	4.98	NM_001034586	RANBP1
17	76075637	76487767	pezzatarossa	24	4.98	NM_001035328	C17H22orf25
17	76075637	76487767	pezzatarossa	24	4.98	NM_001075300	UFD1L
17	76075637	76487767	pezzatarossa	24	4.98	NM_001076371	SEPT5
17	76075637	76487767	pezzatarossa	24	4.98	NM_001076460	CLDN5
17	76075637	76487767	pezzatarossa	24	4.98	NM_001101204	DGCR8
17	76075637	76487767	pezzatarossa	24	4.98	NM_001102317	COMT
17	76075637	76487767	pezzatarossa	24	4.98	NM_001105380	ARVCF
17	76075637	76487767	pezzatarossa	24	4.98	NM_001192340	GNB1L
17	76075637	76487767	piedmontese	9	2.44	NM_174626	TXNRD2
17	76075637	76487767	piedmontese	9	2.44	NM_001024490	CDC45
17	76075637	76487767	piedmontese	9	2.44	NM_001034586	RANBP1
17	76075637	76487767	piedmontese	9	2.44	NM_001035328	C17H22orf25
17	76075637	76487767	piedmontese	9	2.44	NM_001075300	UFD1L
17	76075637	76487767	piedmontese	9	2.44	NM_001076371	SEPT5
17	76075637	76487767	piedmontese	9	2.44	NM_001076460	CLDN5
17	76075637	76487767	piedmontese	9	2.44	NM_001101204	DGCR8
17	76075637	76487767	piedmontese	9	2.44	NM_001102317	COMT
17	76075637	76487767	piedmontese	9	2.44	NM_001105380	ARVCF
17	76075637	76487767	piedmontese	9	2.44	NM_001192340	GNB1L
17	76100447	76487767	pezzatarossa	5	1.04	NM_174626	TXNRD2
17	76100447	76487767	pezzatarossa	5	1.04	NM_001034586	RANBP1
17	76100447	76487767	pezzatarossa	5	1.04	NM_001035328	C17H22orf25
17	76100447	76487767	pezzatarossa	5	1.04	NM_001076371	SEPT5
17	76100447	76487767	pezzatarossa	5	1.04	NM_001076460	CLDN5
17	76100447	76487767	pezzatarossa	5	1.04	NM_001101204	DGCR8
17	76100447	76487767	pezzatarossa	5	1.04	NM_001102317	COMT
17	76100447	76487767	pezzatarossa	5	1.04	NM_001105380	ARVCF
17	76100447	76487767	pezzatarossa	5	1.04	NM_001192340	GNB1L
17	76152856	76487767	bruna	46	6.52	NM_174626	TXNRD2
17	76152856	76487767	bruna	46	6.52	NM_001034586	RANBP1
17	76152856	76487767	bruna	46	6.52	NM_001035328	C17H22orf25
17	76152856	76487767	bruna	46	6.52	NM_001076371	SEPT5
17	76152856	76487767	bruna	46	6.52	NM_001101204	DGCR8
17	76152856	76487767	bruna	46	6.52	NM_001102317	COMT
17	76152856	76487767	bruna	46	6.52	NM_001105380	ARVCF
17	76152856	76487767	bruna	46	6.52	NM_001192340	GNB1L
17	76152856	76487767	pezzatarossa	10	2.07	NM_174626	TXNRD2
17	76152856	76487767	pezzatarossa	10	2.07	NM_001034586	RANBP1
17	76152856	76487767	pezzatarossa	10	2.07	NM_001035328	C17H22orf25
17	76152856	76487767	pezzatarossa	10	2.07	NM_001076371	SEPT5
17	76152856	76487767	pezzatarossa	10	2.07	NM_001101204	DGCR8
17	76152856	76487767	pezzatarossa	10	2.07	NM_001102317	COMT
17	76152856	76487767	pezzatarossa	10	2.07	NM_001105380	ARVCF
17	76152856	76487767	pezzatarossa	10	2.07	NM_001192340	GNB1L
17	76152856	76487767	piedmontese	9	2.44	NM_174626	TXNRD2
17	76152856	76487767	piedmontese	9	2.44	NM_001034586	RANBP1
17	76152856	76487767	piedmontese	9	2.44	NM_001035328	C17H22orf25
17	76152856	76487767	piedmontese	9	2.44	NM_001076371	SEPT5
17	76152856	76487767	piedmontese	9	2.44	NM_001101204	DGCR8
17	76152856	76487767	piedmontese	9	2.44	NM_001102317	COMT
17	76152856	76487767	piedmontese	9	2.44	NM_001105380	ARVCF
17	76152856	76487767	piedmontese	9	2.44	NM_001192340	GNB1L
18	12619020	13864213	marchigiana	3	1.45	NM_174034	CYBA
18	12619020	13864213	marchigiana	3	1.45	NM_174108	MC1R
18	12619020	13864213	marchigiana	3	1.45	NM_001015543	RPL13
18	12619020	13864213	marchigiana	3	1.45	NM_001025334	APRT
18	12619020	13864213	marchigiana	3	1.45	NM_001034472	DPEP1
18	12619020	13864213	marchigiana	3	1.45	NM_001035068	ACSF3
18	12619020	13864213	marchigiana	3	1.45	NM_001035444	CTU2
18	12619020	13864213	marchigiana	3	1.45	NM_001038577	CDK10
18	12619020	13864213	marchigiana	3	1.45	NM_001075424	MVD
18	12619020	13864213	marchigiana	3	1.45	NM_001075620	BANP
18	12619020	13864213	marchigiana	3	1.45	NM_001076502	SPATA2L
18	12619020	13864213	marchigiana	3	1.45	NM_001077127	TUBB3
18	12619020	13864213	marchigiana	3	1.45	NM_001097569	GAS8
18	12619020	13864213	marchigiana	3	1.45	NM_001098920	TRAPPC2L
18	12619020	13864213	marchigiana	3	1.45	NM_001098957	DEF8
18	12619020	13864213	marchigiana	3	1.45	NM_001099005	DBNDD1
18	12619020	13864213	marchigiana	3	1.45	NM_001099134	RNF166
18	12619020	13864213	marchigiana	3	1.45	NM_001099177	TCF25
18	12619020	13864213	marchigiana	3	1.45	NM_001101901	SLC22A31
18	12619020	13864213	marchigiana	3	1.45	NM_001102022	SPG7
18	12619020	13864213	marchigiana	3	1.45	NM_001102066	CDH15
18	12619020	13864213	marchigiana	3	1.45	NM_001191260	CHMP1A
18	12619020	13864213	marchigiana	3	1.45	NM_001192409	CA5A
18	12619020	13864213	marchigiana	3	1.45	NM_001192413	CPNE7
18	12619020	13864213	marchigiana	3	1.45	NM_001192633	SNAI3
18	12619020	13864213	marchigiana	3	1.45	NM_001205387	SPIRE2
18	12619020	13864213	marchigiana	3	1.45	NM_001206329	GALNS
18	12619020	13864213	marchigiana	3	1.45	NM_001206603	FANCA
20	74919446	75705447	bruna	12	1.7	NM_173976	TPPP
20	74919446	75705447	bruna	12	1.7	NM_001046242	TERT
20	74919446	75705447	bruna	12	1.7	NM_001075600	EXOC3
20	74919446	75705447	bruna	12	1.7	NM_001082426	CLPTM1L
20	74919446	75705447	bruna	12	1.7	NM_001102113	SLC6A18
20	74919446	75705447	bruna	12	1.7	NM_001192154	SLC9A3
20	74919446	75705447	bruna	12	1.7	NM_001193092	BRD9
20	74919446	75705447	bruna	12	1.7	NM_001206811	LPCAT1
20	74919446	75705447	frisona	9	1.01	NM_173976	TPPP
20	74919446	75705447	frisona	9	1.01	NM_001046242	TERT
20	74919446	75705447	frisona	9	1.01	NM_001075600	EXOC3
20	74919446	75705447	frisona	9	1.01	NM_001082426	CLPTM1L
20	74919446	75705447	frisona	9	1.01	NM_001102113	SLC6A18
20	74919446	75705447	frisona	9	1.01	NM_001192154	SLC9A3
20	74919446	75705447	frisona	9	1.01	NM_001193092	BRD9
20	74919446	75705447	frisona	9	1.01	NM_001206811	LPCAT1
20	75023692	75444155	bruna	13	1.84	NM_001046242	TERT
20	75023692	75444155	bruna	13	1.84	NM_001082426	CLPTM1L
20	75023692	75444155	bruna	13	1.84	NM_001102113	SLC6A18
20	75023692	75444155	bruna	13	1.84	NM_001193092	BRD9
20	75046754	75705447	bruna	9	1.28	NM_173976	TPPP
20	75046754	75705447	bruna	9	1.28	NM_001046242	TERT
20	75046754	75705447	bruna	9	1.28	NM_001075600	EXOC3
20	75046754	75705447	bruna	9	1.28	NM_001082426	CLPTM1L
20	75046754	75705447	bruna	9	1.28	NM_001102113	SLC6A18
20	75046754	75705447	bruna	9	1.28	NM_001192154	SLC9A3
20	75046754	75705447	bruna	9	1.28	NM_001193092	BRD9
21	42149079	42490568	frisona	9	1.01	NM_001038671	G2E3
21	42149079	42490568	frisona	9	1.01	NM_001077842	COCH
21	42149079	42490568	frisona	9	1.01	NM_001098042	STRN3
21	42149079	42490568	frisona	9	1.01	NM_001191365	SCFD1
21	42149079	42546642	frisona	13	1.46	NM_001038671	G2E3
21	42149079	42546642	frisona	13	1.46	NM_001077842	COCH
21	42149079	42546642	frisona	13	1.46	NM_001098042	STRN3
21	42149079	42546642	frisona	13	1.46	NM_001191365	SCFD1
22	59521226	61825381	bruna	8	1.13	NM_174610	SLC6A6
22	59521226	61825381	bruna	8	1.13	NM_001034224	CNBP
22	59521226	61825381	bruna	8	1.13	NM_001035081	RAB7A
22	59521226	61825381	bruna	8	1.13	NM_001037487	LSM3
22	59521226	61825381	bruna	8	1.13	NM_001037815	COPG
22	59521226	61825381	bruna	8	1.13	NM_001040504	SEC61A1
22	59521226	61825381	bruna	8	1.13	NM_001046159	CHCHD4
22	59521226	61825381	bruna	8	1.13	NM_001075934	C22H3orf37
22	59521226	61825381	bruna	8	1.13	NM_001078076	ACAD9
22	59521226	61825381	bruna	8	1.13	NM_001082605	RPN1
22	59521226	61825381	bruna	8	1.13	NM_001083384	ABTB1
22	59521226	61825381	bruna	8	1.13	NM_001083464	EEFSEC
22	59521226	61825381	bruna	8	1.13	NM_001101076	RUVBL1
22	59521226	61825381	bruna	8	1.13	NM_001102056	HDAC11
22	59521226	61825381	bruna	8	1.13	NM_001102480	TMEM43
22	59521226	61825381	bruna	8	1.13	NM_001146692	CCDC48
22	59521226	61825381	bruna	8	1.13	NM_001191173	ISY1
22	59521226	61825381	bruna	8	1.13	NM_001191461	NUP210
22	59521226	61825381	bruna	8	1.13	NM_001192114	GATA2
22	59521226	61825381	bruna	8	1.13	NM_001192448	KBTBD12
22	59521226	61825381	bruna	8	1.13	NM_001192788	WNT7A
22	59521226	61825381	bruna	8	1.13	NM_001205908	XPC
22	59521226	61825381	bruna	8	1.13	NM_001206681	MGLL
22	59521226	61825381	bruna	8	1.13	NM_001206814	IQSEC1
25	1187948	1436321	bruna	15	2.13	NM_001038069	TEKT4
25	1187948	1436321	bruna	15	2.13	NM_001075190	LMF1
25	1237502	1436321	bruna	11	1.56	NM_001038069	TEKT4
25	42517990	44021515	bruna	9	1.28	NM_174513	ADAP1
25	42517990	44021515	bruna	9	1.28	NM_001046059	PSMG3
25	42517990	44021515	bruna	9	1.28	NM_001046222	LFNG
25	42517990	44021515	bruna	9	1.28	NM_001046272	TMEM184A
25	42517990	44021515	bruna	9	1.28	NM_001046533	SNX8
25	42517990	44021515	bruna	9	1.28	NM_001075231	PDGFA
25	42517990	44021515	bruna	9	1.28	NM_001076525	GET4
25	42517990	44021515	bruna	9	1.28	NM_001077913	CHST12
25	42517990	44021515	bruna	9	1.28	NM_001083762	ZFAND2A
25	42517990	44021515	bruna	9	1.28	NM_001083803	UNCX
25	42517990	44021515	bruna	9	1.28	NM_001098932	MICALL2
25	42517990	44021515	bruna	9	1.28	NM_001102044	MAD1L1
25	42517990	44021515	bruna	9	1.28	NM_001102356	EIF3B
25	42517990	44021515	bruna	9	1.28	NM_001109966	COX19
25	42517990	44021515	bruna	9	1.28	NM_001110078	C25H7ORF50
25	42517990	44021515	bruna	9	1.28	NM_001191258	FTSJ2
25	42517990	44021515	bruna	9	1.28	NM_001191470	INTS1
25	42517990	44021515	bruna	9	1.28	NM_001192117	GPR146
25	42517990	44021515	bruna	9	1.28	NM_001206300	MAFK
25	42517990	44021515	bruna	9	1.28	NM_001206455	BRAT1
25	42517990	44021515	bruna	9	1.28	NM_001206549	ELFN1
25	42517990	44021515	bruna	9	1.28	NM_001206700	GRIFIN
25	42517990	44021515	bruna	9	1.28	NR_031242	MIR2389
26	50633392	51726097	bruna	8	1.13	NM_001013602	PAOX
26	50633392	51726097	bruna	8	1.13	NM_001025206	ECHS1
26	50633392	51726097	bruna	8	1.13	NM_001075856	PWWP2B
26	50633392	51726097	bruna	8	1.13	NM_001075953	CALY
26	50633392	51726097	bruna	8	1.13	NM_001076278	C26H10orf125
26	50633392	51726097	bruna	8	1.13	NM_001076366	BNIP3
26	50633392	51726097	bruna	8	1.13	NM_001098149	TUBGCP2
26	50633392	51726097	bruna	8	1.13	NM_001163783	DPYSL4
26	50633392	51726097	bruna	8	1.13	NM_001205846	GPR123
26	50633392	51726097	bruna	8	1.13	NM_001206234	ZNF511
26	50633392	51726097	bruna	8	1.13	NR_030826	MIR202
26	50633392	51726097	marchigiana	4	1.93	NM_001013602	PAOX
26	50633392	51726097	marchigiana	4	1.93	NM_001025206	ECHS1
26	50633392	51726097	marchigiana	4	1.93	NM_001075856	PWWP2B
26	50633392	51726097	marchigiana	4	1.93	NM_001075953	CALY
26	50633392	51726097	marchigiana	4	1.93	NM_001076278	C26H10orf125
26	50633392	51726097	marchigiana	4	1.93	NM_001076366	BNIP3
26	50633392	51726097	marchigiana	4	1.93	NM_001098149	TUBGCP2
26	50633392	51726097	marchigiana	4	1.93	NM_001163783	DPYSL4
26	50633392	51726097	marchigiana	4	1.93	NM_001205846	GPR123
26	50633392	51726097	marchigiana	4	1.93	NM_001206234	ZNF511
26	50633392	51726097	marchigiana	4	1.93	NR_030826	MIR202
26	50804301	51726097	bruna	16	2.27	NM_001013602	PAOX
26	50804301	51726097	bruna	16	2.27	NM_001025206	ECHS1
26	50804301	51726097	bruna	16	2.27	NM_001075856	PWWP2B
26	50804301	51726097	bruna	16	2.27	NM_001075953	CALY
26	50804301	51726097	bruna	16	2.27	NM_001076278	C26H10orf125
26	50804301	51726097	bruna	16	2.27	NM_001098149	TUBGCP2
26	50804301	51726097	bruna	16	2.27	NM_001163783	DPYSL4
26	50804301	51726097	bruna	16	2.27	NM_001205846	GPR123
26	50804301	51726097	bruna	16	2.27	NM_001206234	ZNF511
26	50804301	51726097	bruna	16	2.27	NR_030826	MIR202
26	50804301	51726097	marchigiana	5	2.42	NM_001013602	PAOX
26	50804301	51726097	marchigiana	5	2.42	NM_001025206	ECHS1
26	50804301	51726097	marchigiana	5	2.42	NM_001075856	PWWP2B
26	50804301	51726097	marchigiana	5	2.42	NM_001075953	CALY
26	50804301	51726097	marchigiana	5	2.42	NM_001076278	C26H10orf125
26	50804301	51726097	marchigiana	5	2.42	NM_001098149	TUBGCP2
26	50804301	51726097	marchigiana	5	2.42	NM_001163783	DPYSL4
26	50804301	51726097	marchigiana	5	2.42	NM_001205846	GPR123
26	50804301	51726097	marchigiana	5	2.42	NM_001206234	ZNF511
26	50804301	51726097	marchigiana	5	2.42	NR_030826	MIR202
26	50832984	51726097	bruna	8	1.13	NM_001013602	PAOX
26	50832984	51726097	bruna	8	1.13	NM_001025206	ECHS1
26	50832984	51726097	bruna	8	1.13	NM_001075856	PWWP2B
26	50832984	51726097	bruna	8	1.13	NM_001075953	CALY
26	50832984	51726097	bruna	8	1.13	NM_001076278	C26H10orf125
26	50832984	51726097	bruna	8	1.13	NM_001098149	TUBGCP2
26	50832984	51726097	bruna	8	1.13	NM_001163783	DPYSL4
26	50832984	51726097	bruna	8	1.13	NM_001205846	GPR123
26	50832984	51726097	bruna	8	1.13	NM_001206234	ZNF511
26	50832984	51726097	bruna	8	1.13	NR_030826	MIR202
26	51487472	51726097	bruna	9	1.28	NM_001013602	PAOX
26	51487472	51726097	bruna	9	1.28	NM_001025206	ECHS1
26	51487472	51726097	bruna	9	1.28	NM_001075953	CALY
26	51487472	51726097	bruna	9	1.28	NM_001076278	C26H10orf125
26	51487472	51726097	bruna	9	1.28	NM_001098149	TUBGCP2
26	51487472	51726097	bruna	9	1.28	NM_001206234	ZNF511
26	51487472	51726097	bruna	9	1.28	NR_030826	MIR202
26	51512491	51695333	bruna	13	1.84	NM_001025206	ECHS1
26	51512491	51695333	bruna	13	1.84	NM_001075953	CALY
26	51512491	51695333	bruna	13	1.84	NM_001076278	C26H10orf125
26	51512491	51695333	bruna	13	1.84	NM_001098149	TUBGCP2
26	51512491	51695333	bruna	13	1.84	NM_001206234	ZNF511
26	51512491	51695333	bruna	13	1.84	NR_030826	MIR202
26	51512491	51726097	bruna	16	2.27	NM_001013602	PAOX
26	51512491	51726097	bruna	16	2.27	NM_001025206	ECHS1
26	51512491	51726097	bruna	16	2.27	NM_001075953	CALY
26	51512491	51726097	bruna	16	2.27	NM_001076278	C26H10orf125
26	51512491	51726097	bruna	16	2.27	NM_001098149	TUBGCP2
26	51512491	51726097	bruna	16	2.27	NM_001206234	ZNF511
26	51512491	51726097	bruna	16	2.27	NR_030826	MIR202
29	51231973	51979344	bruna	8	1.13	NM_173884	TH
29	51231973	51979344	bruna	8	1.13	NM_173926	INS
29	51231973	51979344	bruna	8	1.13	NM_174087	IGF2
29	51231973	51979344	bruna	8	1.13	NM_001001441	TNNT3
29	51231973	51979344	bruna	8	1.13	NM_001075285	NUP54
29	51231973	51979344	bruna	8	1.13	NM_001075374	LSP1
29	51231973	51979344	bruna	8	1.13	NM_001077884	MRPL23
29	51231973	51979344	bruna	8	1.13	NM_001099732	MOB2
29	51231973	51979344	bruna	8	1.13	NM_001166521	CTSD
29	51231973	51979344	bruna	8	1.13	NM_001185126	INS
29	51231973	51979344	bruna	8	1.13	NM_001192094	TNNI2
29	51231973	51979344	bruna	8	1.13	NR_003958	H19
29	51231973	51979344	marchigiana	3	1.45	NM_173884	TH
29	51231973	51979344	marchigiana	3	1.45	NM_173926	INS
29	51231973	51979344	marchigiana	3	1.45	NM_174087	IGF2
29	51231973	51979344	marchigiana	3	1.45	NM_001001441	TNNT3
29	51231973	51979344	marchigiana	3	1.45	NM_001075285	NUP54
29	51231973	51979344	marchigiana	3	1.45	NM_001075374	LSP1
29	51231973	51979344	marchigiana	3	1.45	NM_001077884	MRPL23
29	51231973	51979344	marchigiana	3	1.45	NM_001099732	MOB2
29	51231973	51979344	marchigiana	3	1.45	NM_001166521	CTSD
29	51231973	51979344	marchigiana	3	1.45	NM_001185126	INS
29	51231973	51979344	marchigiana	3	1.45	NM_001192094	TNNI2
29	51231973	51979344	marchigiana	3	1.45	NR_003958	H19
29	51337489	51979344	bruna	8	1.13	NM_001001441	TNNT3
29	51337489	51979344	bruna	8	1.13	NM_001075285	NUP54
29	51337489	51979344	bruna	8	1.13	NM_001075374	LSP1
29	51337489	51979344	bruna	8	1.13	NM_001077884	MRPL23
29	51337489	51979344	bruna	8	1.13	NM_001099732	MOB2
29	51337489	51979344	bruna	8	1.13	NM_001166521	CTSD
29	51337489	51979344	bruna	8	1.13	NM_001192094	TNNI2
29	51337489	51979344	bruna	8	1.13	NR_003958	H19
